# Supplementary material for: Genetic variation in wheat grain quality is associated with differences in the galactolipid content of flour and the gas bubble properties of dough liquor
Source: Food Chem X. 2020 Jun 2;6:100093. doi: 10.1016/j.fochx.2020.100093 (PMC7292906; doi:10.1016/j.fochx.2020.100093)
Supplement: Supplementary data 3 [file mmc3.xlsx]

## Sheet:  MalHer Axiom map
Malacca x Hereward (MalHer)	Chromosome	cM	MalxHer_001	MalxHer_002	MalxHer_003	MalxHer_004	MalxHer_005	MalxHer_006	MalxHer_007	MalxHer_008	MalxHer_009	MalxHer_010	MalxHer_011	MalxHer_012	MalxHer_013	MalxHer_014	MalxHer_015	MalxHer_016	MalxHer_017	MalxHer_018	MalxHer_019	MalxHer_020	MalxHer_021	MalxHer_022	MalxHer_023	MalxHer_024	MalxHer_025	MalxHer_026	MalxHer_027	MalxHer_028	MalxHer_029	MalxHer_030	MalxHer_031	MalxHer_032	MalxHer_033	MalxHer_034	MalxHer_035	MalxHer_036	MalxHer_037	MalxHer_038	MalxHer_039	MalxHer_040	MalxHer_041	MalxHer_042	MalxHer_043	MalxHer_044	MalxHer_045	MalxHer_046	MalxHer_047
AX-95161614_1A	1A	0	B	A	A	B	A	A	A	B	A	A	B	B	B	A	A	B	A	A	B	A	A	A	B	B	B	B	B	A	B	A	A	B	B	B	A	A	A	A	A	B	B	A	B	B	B	A	A
AX-95153822_1A	1A	0.67	B	A	A	B	A	A	A	B	A	A	B	B	B	A	A	B	A	A	B	A	A	A	B	B	B	B	B	A	B	A	B	B	B	B	A	A	A	A	A	B	B	A	B	B	B	A	A
AX-94647973_1A	1A	0.8	B	A	A	B	A	A	A	B	A	A	B	B	B	A	A	B	A	A	B	A	A	A	B	B	B	B	B	A	B	A	B	B	B	B	A	A	A	A	A	B	B	A	B	B	B	A	A
AX-95201538_1A	1A	6.42	B	A	B	B	A	A	B	B	B	A	B	B	B	H	A	B	B	B	B	B	A	A	A	B	B	B	B	B	B	B	B	B	B	B	B	A	A	A	A	A	B	A	B	B	A	A	B
AX-94407450_6B	1A	6.57	B	A	B	B	A	A	B	B	B	A	B	B	B	A	A	B	B	B	B	B	A	A	A	B	B	B	B	B	B	B	B	B	B	B	B	A	A	A	A	A	B	H	B	B	A	A	B
AX-94501544_1A	1A	6.83	B	A	B	B	A	A	B	B	B	A	B	B	B	A	A	B	B	B	B	B	A	A	A	B	B	B	B	B	B	B	B	B	B	B	B	A	A	A	A	A	B	A	B	B	A	A	B
AX-94682405_1A	1A	7.3	B	A	B	B	A	A	B	B	B	A	B	B	B	A	A	B	B	B	B	B	A	A	A	B	B	B	B	B	B	B	B	B	B	A	B	A	A	A	A	A	B	A	B	B	A	A	B
AX-95657280_1A	1A	9.49	B	A	A	B	A	A	A	A	B	B	B	B	B	H	A	B	B	B	B	B	A	A	A	A	B	B	B	B	B	B	B	B	B	A	B	A	A	B	A	A	B	A	A	B	A	A	B
AX-94637077_1A	1A	11.03	B	A	A	H	A	A	A	A	B	B	B	B	B	H	A	B	B	B	B	B	A	A	A	A	B	H	B	B	B	B	B	B	B	A	B	H	A	B	A	A	B	H	A	B	A	B	B
AX-94615199_1A	1A	14.45	B	H	A	B	A	H	H	H	B	B	B	B	B	A	H	B	B	B	B	B	H	A	H	H	B	B	B	B	B	B	B	B	B	H	B	A	H	B	H	H	B	H	H	B	H	B	B
AX-95167796_1A	1A	18.69	B	H	H	H	A	H	H	A	B	B	B	B	B	A	H	B	B	B	B	B	H	H	H	A	B	H	B	B	B	B	B	B	B	A	B	H	A	B	A	A	B	A	H	B	H	H	B
AX-94443744_1A	1A	21.44	B	A	A	A	A	A	A	A	B	B	B	B	B	A	A	B	B	B	B	B	A	A	A	A	B	A	B	B	B	B	B	B	B	A	B	A	A	B	A	A	B	A	A	B	A	A	B
AX-95244785_1A	1A	21.6	B	A	A	A	A	A	A	A	B	B	B	B	H	A	A	B	B	B	B	B	A	A	A	A	B	A	B	B	B	B	B	B	B	A	B	A	A	B	A	A	B	A	A	B	A	A	B
AX-94877635_1A	1A	22.01	B	A	A	A	A	A	A	A	B	B	B	B	H	A	A	B	B	B	B	B	A	A	A	A	B	A	B	B	B	B	H	B	B	A	B	A	A	B	A	A	B	A	A	B	A	A	B
AX-95124961_1A	1A	22.44	B	A	A	A	A	A	A	A	B	B	B	B	B	A	A	B	B	B	B	B	A	A	A	A	B	A	B	H	B	B	B	B	B	A	B	A	A	B	A	A	B	A	A	B	A	A	B
AX-94581035_1A	1A	22.73	B	A	A	A	A	A	A	A	B	B	B	B	B	H	A	B	B	B	B	B	A	A	A	A	B	A	B	B	B	B	B	B	B	A	B	A	A	B	A	A	B	A	A	B	A	A	B
AX-94831368_1A	1A	28.55	B	A	A	A	B	B	A	A	B	B	B	B	B	A	A	B	A	B	B	B	A	A	A	A	B	A	B	B	B	B	A	B	B	A	A	A	H	B	A	A	A	A	B	H	A	B	B
AX-94421623_1A	1A	29.4	B	A	A	A	B	B	A	A	B	B	B	B	B	A	A	B	A	B	B	B	A	A	A	A	B	A	B	B	B	H	A	B	B	B	A	A	A	B	A	A	A	A	B	A	A	B	B
AX-94977002_1A	1A	29.55	B	A	A	A	B	B	A	A	B	B	B	B	B	A	A	B	A	B	B	B	A	H	A	A	B	A	B	B	B	B	A	B	B	B	A	A	A	B	A	A	A	A	B	A	A	B	B
AX-94929127_1A	1A	30.14	B	H	H	H	B	B	H	A	B	B	B	B	B	A	A	B	A	B	B	B	A	A	A	A	B	A	B	B	B	B	A	B	B	B	A	A	A	B	A	A	A	A	B	A	A	B	B
AX-94609379_1A	1A	31.7	B	A	A	B	B	B	A	A	B	B	B	B	B	A	A	B	A	B	B	B	A	A	A	A	B	B	B	B	B	B	B	B	B	B	A	A	A	B	A	A	A	A	B	B	B	B	B
AX-95134433_1A	1A	33.04	H	A	A	H	B	H	A	A	B	H	B	B	B	A	A	H	A	B	B	B	A	A	A	A	B	B	B	B	B	B	B	B	B	A	A	A	A	B	A	A	A	A	B	B	A	B	B
AX-94644800_1A	1A	35.1	H	A	A	H	B	B	A	A	H	H	H	B	H	A	A	B	A	H	B	B	A	A	A	A	B	H	B	B	B	B	B	B	B	H	A	A	A	B	A	A	A	A	B	B	B	B	B
AX-95629957_1A	1A	37.72	B	A	A	B	B	B	A	A	B	B	H	B	H	A	A	B	A	H	H	B	A	A	A	A	H	B	H	B	B	B	B	B	H	H	A	A	A	B	A	A	A	A	B	H	B	B	B
AX-94428309_1A	1A	41.14	B	A	A	H	B	B	A	A	H	B	B	B	B	A	A	B	A	H	H	B	A	A	A	A	H	H	B	B	B	B	B	B	H	H	A	A	A	B	A	A	A	A	B	B	B	B	H
AX-94796020_1A	1A	43.71	B	A	A	B	B	B	A	A	B	B	B	B	B	A	A	B	A	B	B	B	A	A	A	A	B	B	B	B	B	B	B	B	B	B	A	A	A	B	A	A	A	A	B	B	H	B	B
AX-94583334_1A	1A	43.86	B	A	A	B	B	B	A	A	B	B	B	B	B	A	A	B	A	B	B	B	A	A	A	A	B	B	B	B	B	B	B	B	B	B	A	A	A	B	A	A	A	A	B	B	B	B	B
AX-95069018_1A	1A	44.63	B	A	A	B	B	B	A	A	B	B	B	B	H	A	A	B	A	B	B	B	A	A	A	A	B	B	B	B	B	B	H	H	B	B	A	A	A	B	A	A	A	A	B	B	H	B	H
AX-94415357_1A	1A	45.27	B	A	A	B	B	B	A	A	B	B	B	B	B	A	A	B	A	B	B	B	A	A	A	A	B	B	B	B	B	B	B	B	B	B	A	H	A	B	A	A	A	A	B	B	B	B	B
AX-94755260_1A	1A	46.2	H	A	H	B	B	B	H	A	B	B	B	B	B	H	H	B	A	B	H	B	A	A	H	A	B	B	B	B	B	B	B	B	B	B	A	A	A	B	A	A	A	A	B	B	B	B	B
AX-95654600_1A	1A	48.17	B	B	B	B	B	B	B	A	B	B	B	B	B	A	A	B	A	B	B	B	H	A	A	A	B	B	B	B	B	B	B	B	B	B	A	A	A	B	A	A	A	A	B	B	B	B	B
AX-94521226_1A	1A	48.3	B	B	B	B	B	B	B	A	B	B	B	B	B	A	A	B	A	B	B	B	A	A	A	A	B	B	B	B	B	B	B	B	B	B	A	A	A	B	A	A	A	A	B	B	B	B	B
AX-95660012_1A	1A	48.3	B	B	B	B	B	B	B	A	B	B	B	B	B	A	A	B	A	B	B	B	A	A	A	A	B	B	B	B	B	B	H	B	B	B	A	A	A	B	A	A	A	A	B	B	B	B	B
AX-94824939_1A	1A	48.58	B	B	B	B	B	B	B	H	B	B	B	B	B	A	A	B	A	B	B	B	A	A	A	A	B	B	B	B	B	B	B	B	B	B	A	A	H	B	A	A	A	A	B	B	B	B	B
AX-94462123_1A	1A	49.45	B	B	B	B	B	B	B	A	B	B	B	B	B	A	H	B	A	B	B	B	A	H	H	A	B	B	B	B	B	B	B	B	B	B	A	H	A	B	A	A	H	H	B	B	B	B	B
AX-94644377_1A	1A	52.37	B	B	B	H	B	B	B	H	B	B	B	B	B	A	H	B	H	B	B	B	A	H	H	H	B	H	B	B	B	B	H	B	B	B	A	H	H	B	H	H	H	H	B	A	B	B	B
AX-95188181_1A	1A	54.75	B	B	B	A	B	B	B	A	B	B	B	B	B	A	A	B	A	B	B	B	A	A	A	A	B	A	B	B	B	B	A	B	B	B	A	A	A	B	A	A	A	A	B	A	B	B	B
AX-94786460_1A	1A	55.15	B	B	B	A	B	B	B	A	B	B	B	B	B	A	A	B	A	B	B	B	H	A	A	A	B	A	B	B	B	B	A	A	B	B	A	A	A	B	A	A	A	A	B	A	B	B	B
AX-95083535_1A	1A	55.15	B	B	B	A	B	B	B	A	B	B	B	B	B	A	A	B	A	B	B	B	H	A	A	A	B	A	B	B	B	B	A	A	B	B	A	A	A	B	A	A	A	A	B	A	B	B	B
AX-95258395	1A	55.15	B	B	B	A	B	B	B	A	B	B	B	B	B	A	A	B	A	B	B	B	H	A	A	A	B	A	B	B	B	B	A	A	B	B	A	A	A	B	A	A	A	A	B	A	B	B	B
AX-94826839_1A	1A	55.41	B	B	B	A	B	B	B	A	A	A	B	B	B	A	A	B	A	B	B	B	H	A	A	A	B	A	B	B	B	B	A	A	B	B	A	A	A	B	A	A	A	A	B	A	B	B	B
AX-95159805_1A	1A	55.57	B	B	B	A	B	B	B	A	A	A	B	B	B	A	A	B	A	B	B	B	H	A	A	A	B	A	B	B	H	B	A	A	B	B	A	A	A	B	A	A	A	A	B	A	B	B	B
AX-94586921_1A	1A	55.57	B	B	B	A	B	B	B	A	A	A	B	B	B	A	A	B	A	B	B	B	H	A	A	A	B	A	B	B	B	B	A	A	B	B	A	A	A	B	A	A	A	A	B	A	B	B	B
AX-94718117_1A	1A	55.57	B	B	B	A	B	B	B	A	A	A	B	B	B	A	A	B	A	B	B	B	H	A	A	A	B	A	B	B	B	B	A	A	B	B	A	A	A	B	A	A	A	A	B	A	B	B	B
AX-95632782_1A	1A	55.57	B	B	B	A	B	B	B	A	A	A	B	B	B	A	A	B	A	B	B	B	H	A	A	A	B	A	B	B	B	B	A	A	B	B	A	A	A	B	A	A	A	A	B	A	B	B	B
AX-94706964_1A	1A	55.57	B	B	B	A	B	B	B	A	A	A	B	B	B	A	A	B	A	B	B	B	H	A	A	A	B	A	B	B	B	B	A	A	B	B	A	A	A	B	A	A	A	A	B	A	B	B	B
AX-94769932_1A	1A	56.52	B	B	B	B	B	B	B	A	A	A	B	B	B	A	A	B	A	B	B	B	H	A	A	A	B	B	B	B	B	B	B	A	B	B	A	A	A	B	A	A	A	A	B	B	B	B	B
AX-95631320_1A	1A	57.78	B	B	B	B	B	B	B	A	H	H	B	B	B	A	A	B	A	B	B	B	H	A	A	A	B	B	B	B	B	B	B	A	B	B	H	A	A	B	A	H	H	H	B	B	B	B	B
AX-94473981_1A	1A	61.46	B	B	B	B	B	B	B	H	H	H	B	B	H	A	A	B	A	B	B	B	A	H	A	A	B	B	H	B	H	B	B	H	B	B	H	A	H	H	H	H	H	A	B	B	B	B	B
AX-94502624_1A	1A	64.32	B	B	B	B	B	B	B	A	A	A	B	B	A	A	A	B	A	B	B	B	A	A	A	A	B	B	A	B	A	B	B	A	B	B	A	A	A	A	A	A	A	H	B	B	B	B	B
AX-94491186_1A	1A	65.97	B	B	A	H	B	B	A	A	A	A	B	B	A	A	A	B	A	B	B	B	A	A	A	A	B	H	A	B	H	B	H	A	B	B	A	A	A	A	A	A	A	A	B	A	H	B	B
AX-95159844_1A	1A	66.84	B	B	H	A	B	B	B	A	A	A	B	B	A	A	A	B	A	B	B	B	A	A	A	A	B	A	A	B	A	B	A	A	B	B	A	A	A	A	A	A	A	A	B	A	B	B	B
AX-94616748_1A	1A	67.1	B	B	B	A	B	B	B	A	A	A	B	B	A	A	A	B	A	A	B	B	A	A	A	A	B	A	A	B	A	B	A	A	B	B	A	A	A	A	A	A	A	A	B	A	B	B	B
AX-95657284_1A	1A	67.1	B	H	B	A	B	B	B	A	A	A	B	B	A	A	A	B	A	A	B	B	A	A	A	A	B	A	A	B	A	B	A	A	B	B	A	A	A	A	A	A	A	A	B	A	B	B	B
AX-94976474_1A	1A	68.31	B	B	A	A	B	B	A	B	A	A	B	B	H	H	A	B	A	A	B	B	A	B	A	A	A	A	A	B	A	B	A	A	B	B	A	A	A	A	A	A	A	A	B	A	B	B	B
AX-94690269_1A	1A	71.48	H	B	B	A	B	B	B	B	A	A	H	H	A	A	A	H	A	A	B	B	A	B	A	A	A	A	A	B	A	B	A	A	B	B	A	A	A	A	A	A	A	A	H	A	B	H	B
AX-95652764_1A	1A	76.04	H	H	B	A	B	B	H	H	A	A	A	B	A	A	A	B	A	A	H	H	A	A	A	A	A	A	A	H	A	H	A	A	H	H	A	A	A	A	A	B	A	A	H	A	H	H	H
AX-94534146_1A	1A	79.79	B	B	B	A	B	B	B	B	A	A	A	B	A	A	A	B	A	A	B	B	A	A	A	A	A	A	A	B	A	B	A	A	B	B	A	A	A	A	A	B	A	A	B	A	B	B	B
AX-94992551_1A	1A	79.79	B	B	B	A	B	B	B	B	A	A	A	B	A	A	A	B	A	A	B	B	A	A	A	A	A	A	A	H	A	B	A	A	B	B	A	A	A	A	A	B	A	A	B	A	B	B	B
AX-94709271_1A	1A	79.87	B	B	B	A	B	B	B	B	A	A	A	B	A	A	A	B	A	A	B	B	A	A	A	A	A	A	A	B	A	B	A	A	B	B	A	A	A	A	A	B	A	A	B	A	B	B	B
AX-94694721_1A	1A	80.51	B	B	B	A	B	B	B	B	A	H	A	B	A	A	A	B	A	A	B	B	A	A	A	A	A	H	A	B	A	B	A	A	B	B	A	H	A	A	A	B	A	A	B	A	B	B	B
AX-94777053_1A	1A	83.66	B	B	B	H	A	B	B	B	A	A	A	B	B	A	A	B	A	A	B	B	A	A	A	A	A	B	A	B	B	B	B	A	B	A	A	A	A	B	A	B	A	A	B	B	B	B	A
AX-95186761_1A	1A	83.66	B	B	B	B	A	B	B	B	A	A	A	B	B	A	A	B	A	A	B	B	H	A	A	A	A	B	A	B	B	B	B	A	B	A	A	A	A	B	A	B	A	A	B	B	B	B	A
AX-95151237_1A	1A	90.06	A	B	B	B	A	B	B	B	A	A	A	B	B	A	A	A	B	H	B	B	H	A	B	A	A	B	A	B	B	B	B	H	B	A	A	B	B	H	B	B	A	B	B	B	B	H	A
AX-95124191_1A	1A	93.33	A	B	B	B	A	B	B	B	A	A	A	B	A	A	A	A	B	A	B	B	A	A	B	A	A	B	A	B	B	B	A	A	B	A	A	B	B	A	B	B	B	B	H	A	B	A	A
AX-94995156_1A	1A	93.33	A	B	B	B	A	B	B	B	A	A	A	B	A	A	A	A	B	A	B	B	A	A	B	A	A	B	A	B	B	B	A	A	B	A	A	B	B	A	B	B	B	B	H	A	B	A	A
AX-94733833_1A	1A	93.86	A	B	A	B	A	B	A	B	A	A	A	B	A	A	A	A	B	A	B	B	A	A	B	A	A	B	A	B	B	B	A	A	B	A	A	B	B	A	B	B	B	B	H	A	B	A	A
AX-94551566_1A	1A	93.99	A	B	A	B	A	B	A	B	A	A	A	B	A	A	A	A	B	A	B	B	A	A	B	A	A	B	A	B	B	B	A	A	B	A	A	B	B	A	B	B	B	B	H	A	B	A	A
AX-94991487_1A	1A	93.99	A	B	A	B	A	B	A	B	A	A	A	B	A	A	A	A	B	A	B	B	A	A	B	A	A	B	A	B	B	B	A	A	B	A	A	B	B	A	B	B	B	B	H	A	B	A	A
AX-95241586_1A	1A	93.99	A	B	A	B	A	B	A	B	A	A	A	B	A	A	A	A	B	A	B	B	A	A	B	A	A	B	A	B	B	B	A	A	B	A	A	B	B	A	B	B	B	B	H	A	B	A	A
AX-94590645_1A	1A	94.8	A	B	A	A	A	B	A	B	A	A	A	B	A	A	A	A	B	A	B	B	A	A	B	A	A	A	A	B	A	B	A	A	B	A	A	B	B	A	B	B	B	A	H	A	A	A	A
AX-94657416_1B	1B	0	H	A	H	B	B	A	H	B	B	B	B	H	B	B	A	H	H	H	B	B	A	B	A	B	B	B	B	B	B	H	B	B	H	B	B	A	A	B	A	A	B	A	H	B	B	A	B
AX-94903145_1B	1B	3.13	A	A	A	B	B	A	A	B	B	B	B	A	B	H	A	A	A	A	B	B	A	B	A	B	B	B	B	B	B	A	B	B	A	B	B	H	A	B	A	A	B	A	A	B	B	A	B
AX-94940584_1B	1B	3.85	A	A	A	B	B	A	A	B	B	B	B	A	B	A	A	A	A	A	B	B	A	B	A	B	B	B	B	B	B	A	B	B	A	B	B	A	A	B	A	A	B	A	A	B	B	A	B
AX-94845742_1B	1B	3.97	A	A	A	B	B	A	A	B	B	B	B	A	B	A	A	A	A	A	B	B	A	B	A	B	B	B	B	B	B	A	B	B	A	B	B	A	A	B	A	A	B	A	A	B	B	A	B
AX-95202810_1B	1B	4.35	A	A	A	B	B	A	A	B	B	B	B	A	B	A	A	A	A	A	B	B	A	B	A	B	B	B	B	B	B	A	B	B	A	B	B	A	A	B	A	A	B	A	H	B	B	A	B
AX-95014226_1B	1B	5.27	B	A	B	B	B	A	B	B	B	B	B	A	B	A	A	A	A	A	B	B	H	B	A	B	B	B	B	B	B	A	B	B	A	B	B	B	A	B	A	A	B	A	H	B	A	A	B
AX-94801428_1B	1B	5.51	B	A	B	B	B	A	B	B	B	B	B	A	B	A	A	A	A	A	B	B	B	B	A	B	B	B	B	B	B	A	B	B	A	B	B	B	A	B	A	A	B	A	H	B	A	A	B
AX-94602901_1B	1B	6.63	A	A	B	B	B	A	B	B	B	B	B	A	B	A	A	A	A	A	B	B	A	B	A	B	B	B	B	B	B	A	B	B	A	B	B	A	A	B	A	A	B	A	A	B	B	A	B
AX-94913428_1B	1B	7.13	A	A	B	B	B	A	B	B	B	B	B	A	B	A	A	A	A	A	B	B	A	B	A	B	B	B	B	B	B	H	B	B	A	B	B	A	A	B	A	A	B	A	A	B	B	A	B
AX-94545049_1B	1B	9.46	A	H	B	B	B	H	B	B	B	B	B	A	B	A	A	A	A	A	B	B	A	B	A	B	B	H	B	B	H	B	B	B	H	B	B	A	H	B	H	H	B	A	A	H	B	A	B
AX-94847672_1B	1B	11.42	A	A	B	B	B	A	B	B	B	B	B	A	B	H	A	A	A	A	B	B	A	B	A	B	B	A	B	B	A	B	B	B	A	B	B	A	A	B	A	A	B	A	A	A	B	A	B
AX-95134745_1B	1B	11.71	A	A	B	B	B	A	B	B	B	B	B	A	B	A	A	A	A	A	B	B	A	B	A	B	B	A	B	B	A	B	B	B	A	B	B	A	A	B	A	A	B	A	A	A	B	A	B
AX-95214678_1B	1B	12.1	A	A	B	B	B	A	B	B	B	B	B	A	B	A	A	A	A	A	B	B	A	B	A	B	B	A	B	B	A	B	B	B	A	B	B	A	A	B	A	A	B	A	A	A	B	A	B
AX-94408914_1B	1B	14.09	A	B	A	B	B	A	A	B	B	B	B	A	H	A	A	A	A	A	B	B	A	B	A	B	B	B	B	B	A	B	B	H	B	B	B	A	B	B	A	A	B	A	A	A	B	A	B
AX-94796921_1B	1B	15.64	A	B	B	B	B	A	B	B	B	B	B	A	B	A	H	A	A	A	B	B	A	B	A	B	B	B	B	B	B	B	B	B	B	B	B	A	B	B	A	A	B	A	A	B	B	A	B
AX-95011054_1B	1B	16.15	A	B	B	B	B	A	B	B	B	B	B	A	B	B	A	A	A	A	B	B	A	B	A	B	B	B	B	B	B	B	B	B	B	B	B	A	B	B	A	A	B	A	A	B	B	A	B
AX-94471091_1B	1B	18.51	A	B	B	B	B	A	B	H	B	B	B	A	B	A	A	A	A	A	B	B	A	B	B	H	H	B	B	B	B	H	B	B	B	B	B	A	B	H	B	A	B	A	A	B	B	A	B
AX-94535608_1B	1B	21.11	A	B	B	B	B	B	B	B	B	B	B	A	B	A	A	A	A	A	B	B	B	B	B	A	B	B	B	B	B	B	B	B	B	B	B	A	B	B	B	B	B	A	A	B	B	A	B
AX-95629497_1B	1B	21.78	A	B	B	B	B	B	B	B	B	B	B	A	B	A	A	A	A	A	B	B	B	B	B	A	B	A	B	B	A	B	B	B	B	B	B	A	B	B	B	B	B	A	A	A	B	A	B
AX-95215369_1B	1B	23.91	A	H	B	B	B	B	B	B	B	B	A	A	B	A	A	A	A	A	B	B	A	B	A	A	H	A	B	B	A	B	B	B	B	B	B	A	B	B	B	B	H	A	A	A	B	A	B
AX-94691247_1B	1B	26.81	A	B	A	A	B	B	A	B	B	B	A	A	A	A	A	A	A	A	B	B	A	H	A	A	B	A	B	B	A	B	A	B	B	B	B	A	B	B	B	B	B	A	A	A	B	A	B
AX-94412546_1B	1B	29.16	A	B	A	B	B	B	A	B	B	B	A	A	B	A	A	A	A	A	B	B	A	B	A	A	B	B	B	B	B	B	B	B	B	B	B	A	B	B	B	B	B	A	A	B	B	A	B
AX-94397585_1B	1B	29.6	A	B	A	B	B	B	A	B	B	B	H	H	B	A	A	A	H	A	B	B	A	B	A	A	B	B	B	B	B	B	B	B	B	B	B	A	B	B	B	B	B	A	A	B	B	A	B
AX-94505043_1B	1B	30.57	A	B	B	B	B	B	B	B	B	B	H	A	B	A	A	A	A	A	B	B	A	B	A	A	B	B	B	B	B	B	B	B	B	B	B	A	B	B	B	B	B	A	A	B	B	A	B
AX-94969778_5B	1B	30.7	A	B	B	B	B	B	B	B	B	B	H	A	B	A	A	A	A	H	B	B	A	B	A	A	B	B	B	B	B	B	B	B	B	B	B	A	B	B	B	B	B	A	A	B	B	A	B
AX-94667633_1B	1B	30.99	A	B	B	B	B	B	B	B	B	B	A	A	B	A	A	A	A	A	B	B	H	B	A	A	B	B	B	B	B	B	B	B	B	B	B	A	B	B	B	B	B	A	A	B	B	H	B
AX-94507852_1B	1B	31.19	A	B	B	B	B	B	B	B	B	B	A	A	B	A	A	A	A	A	B	B	A	B	A	A	B	B	B	B	B	B	B	B	B	B	B	A	B	B	B	B	B	H	A	B	B	A	B
AX-94405961_1B	1B	31.24	A	B	B	B	B	B	B	B	B	B	A	A	B	A	A	A	A	A	B	B	A	B	A	A	B	B	B	B	B	B	B	B	B	B	B	A	B	B	B	B	B	H	A	B	B	A	B
AX-94519635_1B	1B	31.5	A	B	H	B	B	B	B	B	B	B	A	A	B	A	A	A	A	A	B	B	A	B	A	A	B	B	B	B	B	B	B	B	B	B	B	A	B	B	B	B	B	A	A	B	B	A	B
AX-95178996_1B	1B	31.63	A	B	B	B	B	B	B	B	B	B	A	A	B	A	A	A	A	A	B	B	H	B	A	A	B	B	B	B	B	B	B	B	B	B	B	A	B	B	B	B	B	A	A	B	B	A	B
AX-94590275_1B	1B	31.76	H	B	B	B	B	B	B	B	B	B	A	A	B	A	A	A	A	A	B	B	A	B	A	A	B	B	B	B	B	B	B	B	B	B	B	A	B	B	B	B	B	A	A	B	B	A	B
AX-94887162_1B	1B	32.82	H	B	B	B	B	B	B	B	B	B	A	H	B	A	A	A	A	H	B	B	A	B	A	A	B	B	B	B	B	B	B	B	B	B	B	A	B	B	B	B	B	H	A	B	B	A	B
AX-94460140_1B	1B	35.26	H	B	B	B	B	B	B	B	B	B	H	H	B	A	A	H	A	H	B	B	H	B	A	A	B	B	B	B	B	B	B	B	B	B	B	A	B	B	B	B	B	A	H	B	B	H	B
AX-94465678_1B	1B	37.93	A	B	H	B	B	B	A	B	B	B	A	H	B	A	H	A	A	H	B	B	A	B	H	H	B	B	B	B	B	B	B	B	B	B	B	A	B	B	B	B	B	A	H	B	B	A	B
AX-95170113_1B	1B	39.76	A	B	A	B	B	B	A	B	B	B	A	A	B	A	A	A	A	A	B	B	A	B	A	A	B	B	B	B	B	B	B	B	B	B	B	A	B	B	B	B	B	A	A	B	B	A	B
AX-94856268_1B	1B	40.25	A	B	A	B	B	B	A	B	B	B	A	A	B	A	A	A	A	A	B	B	A	B	A	A	B	B	B	B	B	B	B	B	B	B	B	A	B	B	B	B	B	A	A	B	B	A	B
AX-94555232_1B	1B	41.31	A	B	H	B	B	B	H	B	B	B	A	A	B	A	A	A	A	A	B	B	A	B	A	A	B	B	B	B	B	B	B	B	B	B	B	A	B	B	B	B	B	A	A	B	B	A	B
AX-94651362_5B	1B	42.16	A	B	B	B	B	B	B	B	B	B	A	A	B	A	A	A	A	A	B	B	A	H	A	A	B	B	H	B	B	B	B	B	B	B	B	A	B	B	H	B	B	A	A	B	B	A	B
AX-94987428_1B	1B	42.8	A	B	B	B	B	B	B	B	B	B	A	A	B	A	A	A	A	A	B	B	A	B	A	A	B	B	B	B	B	B	B	B	B	B	B	A	B	B	B	B	B	A	A	B	B	A	B
AX-95232141_1B	1B	43.25	A	B	B	B	B	B	B	B	B	B	A	A	B	A	A	A	A	A	B	B	A	B	A	A	B	B	B	H	B	B	B	B	B	B	B	A	B	B	B	B	B	A	A	B	B	A	B
AX-94629442	1B	43.5	A	B	B	B	B	B	B	B	B	B	A	A	B	A	A	A	A	A	B	B	A	B	A	A	B	B	B	B	B	B	B	B	B	B	B	A	B	B	B	B	B	A	A	B	B	A	B
AX-94449276_1B	1B	44.51	A	B	B	B	B	B	B	B	B	B	A	A	H	A	A	A	A	A	B	B	A	B	A	A	B	H	B	B	B	B	B	H	B	B	B	A	H	B	B	B	B	A	A	H	H	A	B
AX-94816673_1B	1B	48.96	A	B	H	H	B	B	H	H	H	H	A	A	H	A	A	A	A	A	B	B	A	B	A	A	H	H	H	B	H	B	H	H	H	H	H	A	H	H	H	H	H	A	A	H	B	A	B
AX-94675565	1B	51.22	A	B	A	B	B	H	A	H	H	H	A	A	B	A	A	A	A	A	B	B	A	H	A	A	B	B	B	B	B	H	B	H	B	B	H	A	H	B	H	H	H	A	A	H	B	A	B
AX-94519224_1B	1B	54.85	A	B	A	B	B	B	A	B	B	B	A	A	B	A	A	A	A	A	B	B	A	B	A	A	B	B	B	B	B	B	B	B	B	B	B	H	B	B	B	B	B	A	A	B	B	A	B
AX-94931595_1B	1B	56	A	B	A	A	B	B	A	B	B	B	A	A	B	A	A	A	A	A	B	B	A	B	A	A	B	B	B	B	B	B	A	B	B	B	B	A	B	B	B	B	B	H	A	B	B	H	B
AX-94975230_1B	1B	56.97	A	B	A	A	B	B	A	B	B	B	A	A	H	A	A	A	A	A	H	B	A	B	A	A	B	B	B	B	B	B	A	B	B	B	B	A	H	B	B	B	B	A	A	B	B	A	B
AX-95223898_1B	1B	58.2	A	B	A	A	B	B	A	B	B	B	A	A	H	A	A	A	A	A	B	B	A	B	A	A	B	H	B	B	H	B	A	B	B	B	B	A	B	B	B	B	B	A	A	H	B	A	B
AX-94905375_5B	1B	59.23	A	B	B	H	B	B	B	B	B	B	A	H	H	A	A	A	A	A	B	B	A	B	A	A	B	H	B	B	H	B	H	B	B	B	B	A	B	B	B	B	B	A	A	H	B	A	B
AX-94766246_1B	1B	60.11	A	B	B	H	B	B	B	B	B	B	A	A	A	A	A	A	A	A	B	B	A	B	A	A	B	A	B	B	A	B	H	B	B	B	B	A	B	B	B	B	B	A	A	A	B	A	B
AX-95630190_1B	1B	60.48	A	B	B	A	B	B	B	B	B	B	A	A	A	A	A	A	A	A	B	B	A	B	A	A	B	H	B	B	A	B	A	B	B	B	B	A	B	B	B	B	B	A	A	A	B	A	B
AX-94665912_1B	1B	61.23	A	B	B	A	B	B	B	B	B	B	A	A	A	A	A	A	A	A	B	B	A	B	A	A	B	A	B	B	A	B	A	B	B	B	B	A	B	B	B	B	B	H	A	A	B	A	B
AX-94993908_1B	1B	61.37	A	B	B	A	H	B	B	B	B	B	A	A	A	A	A	A	A	A	B	B	A	B	A	A	B	A	B	B	A	B	A	B	B	B	B	A	B	B	B	B	B	A	A	A	B	A	B
AX-95633911_1B	1B	63.39	H	B	B	A	B	B	B	B	B	B	A	A	A	A	A	A	A	H	B	A	A	B	A	A	B	A	B	B	A	B	H	B	B	B	B	A	B	B	B	B	H	A	B	A	B	A	B
AX-95259256_1B	1B	66.88	A	B	B	B	B	B	B	B	B	B	A	A	A	B	H	A	A	A	B	A	A	B	A	A	B	H	B	B	A	B	H	B	B	B	A	A	B	H	B	B	B	A	A	A	B	A	B
AX-94462630_1B	1B	67.81	A	B	A	B	B	B	A	B	B	B	A	A	A	B	A	A	A	A	B	A	A	B	A	A	B	A	B	B	A	B	A	B	B	B	A	A	B	B	B	B	B	A	A	A	B	A	B
AX-95076244_1B	1B	68.08	A	B	A	B	B	B	A	B	B	B	A	A	A	A	A	A	A	A	B	A	A	B	A	A	B	A	B	B	A	B	A	B	B	B	A	A	B	B	B	B	B	A	A	A	B	A	B
AX-94955390_1B	1B	68.22	A	B	A	B	B	B	A	B	B	B	A	A	A	A	A	A	A	A	B	A	H	B	A	A	B	A	B	B	A	B	A	B	B	B	A	A	B	B	B	B	B	A	A	A	B	A	B
AX-94773580_1B	1B	68.48	A	B	A	B	B	B	A	B	B	B	A	A	A	A	A	A	A	A	B	A	A	B	A	A	B	A	B	B	A	B	A	B	B	B	A	A	B	B	B	B	B	A	A	A	B	A	B
AX-94550466_1B	1B	68.88	A	B	A	H	B	B	A	B	B	B	A	A	A	A	A	A	A	A	B	A	A	B	A	A	B	A	B	B	A	B	A	B	B	B	A	A	B	B	B	B	B	A	A	A	B	A	B
AX-95187840_1B	1B	69.28	A	B	A	B	B	B	A	B	B	B	A	A	A	A	A	A	A	A	B	A	A	B	A	A	B	A	B	B	A	B	A	B	B	B	A	A	B	B	B	H	B	A	A	A	H	A	B
AX-94496629_5B	1B	71.02	A	B	A	B	B	B	A	H	B	H	A	A	A	B	A	A	A	A	B	A	A	B	H	A	B	A	B	H	A	B	H	H	B	B	A	A	H	B	B	H	B	A	A	A	H	A	H
AX-95255439_1B	1B	73.44	A	B	A	A	B	B	A	B	B	B	A	A	A	B	A	A	A	A	B	A	H	B	A	A	B	A	B	B	A	B	A	B	B	B	A	A	B	B	B	B	B	A	A	A	B	A	B
AX-94766122_1B	1B	77.09	A	B	B	A	B	B	B	B	B	B	A	A	A	A	A	B	A	B	B	A	H	B	A	A	B	A	A	B	A	B	A	B	B	B	A	A	A	B	B	B	A	A	A	A	A	A	B
AX-94813152_1B	1B	85.55	B	B	H	H	B	B	H	B	H	H	A	H	A	A	A	B	A	H	B	H	A	H	A	A	H	A	A	H	A	H	A	H	B	H	A	A	A	H	H	B	A	A	H	H	H	B	B
AX-94860581_1B	1B	91.14	B	B	B	B	B	B	B	B	B	B	A	A	A	A	A	B	A	B	B	A	A	B	A	A	B	A	A	A	A	A	A	B	B	A	A	A	A	B	B	B	A	A	A	B	A	B	B
AX-94395875_1B	1B	92.12	B	B	B	B	B	B	B	B	B	B	A	A	A	A	A	B	A	B	B	A	A	B	A	A	B	A	A	A	A	A	A	B	B	A	A	A	A	B	B	B	A	A	A	B	A	B	B
AX-94400616_1B	1B	92.25	B	B	B	B	B	B	B	B	B	B	A	A	A	A	A	B	A	H	B	A	A	B	A	A	B	A	A	A	A	A	A	B	B	A	A	A	A	B	B	B	A	A	A	B	A	B	B
AX-94561057_1B	1B	92.58	B	B	B	B	B	B	B	B	B	B	A	A	A	A	A	B	A	B	B	A	A	B	A	A	B	A	A	A	A	A	A	B	B	A	A	A	H	B	B	B	A	A	A	B	H	B	B
AX-94795975_1B	1B	93.23	B	B	B	B	B	B	B	B	B	B	A	A	H	A	H	B	A	B	B	A	A	B	A	A	B	A	A	H	A	A	A	B	B	A	A	H	A	B	B	B	A	A	A	B	H	B	B
AX-95232646_1B	1B	96.48	B	A	B	B	B	B	B	B	B	B	A	A	B	A	A	B	A	B	B	B	B	B	A	A	B	B	A	A	B	A	B	B	B	A	A	A	A	B	B	B	A	H	A	B	A	B	B
AX-95235129_1B	1B	100.89	B	A	A	A	B	B	A	B	B	B	A	A	A	A	A	B	B	B	B	B	A	B	A	A	B	A	A	A	A	A	A	B	B	A	A	A	A	A	B	B	A	A	A	A	A	B	B
AX-94608604_1D	1B	105.2	B	A	A	A	B	A	A	A	A	B	A	A	A	A	A	B	B	B	B	B	H	B	A	A	B	B	A	A	B	A	B	B	B	A	A	A	A	A	B	B	A	H	A	A	A	B	B
AX-94817190_1B	1B	109.51	B	A	A	A	B	A	A	A	A	B	A	A	A	A	A	B	B	B	B	A	A	B	B	B	A	A	A	B	B	A	B	B	B	A	B	A	A	A	B	A	A	A	H	A	A	B	A
AX-94945293_1B	1B	113.16	B	A	B	A	B	A	B	A	A	B	A	A	A	A	A	B	B	B	B	B	B	B	A	A	B	B	A	A	B	A	B	B	B	A	B	A	A	A	B	B	A	A	H	A	A	B	B
AX-94570573_1B	1B	113.59	B	A	B	A	B	A	B	A	A	B	A	A	A	A	A	B	B	B	B	B	B	B	A	A	B	B	A	A	B	A	B	B	B	A	A	A	A	A	B	B	A	A	H	A	A	B	B
AX-94990920_1B	1B	114.85	B	A	B	A	B	A	B	A	A	B	A	A	A	A	A	B	B	H	H	B	B	B	A	A	B	H	A	A	B	A	B	B	B	A	A	A	A	A	B	B	A	A	H	A	A	B	B
AX-94514569_1B	1B	117.03	B	A	B	A	B	A	B	A	A	B	A	A	A	A	A	B	B	H	H	B	B	B	A	A	H	H	A	A	B	A	B	B	H	A	A	A	A	A	B	B	A	A	H	A	A	B	H
AX-95210930_1D	1D	0	A	A	H	A	A	A	A	B	B	B	H	B	A	A	A	B	B	A	B	B	H	B	B	A	B	A	B	B	H	A	A	A	A	A	A	B	B	B	B	A	B	A	A	H	A	B	A
AX-94562727_1A	1D	1.34	A	A	A	H	A	A	A	B	B	B	A	B	H	A	A	B	B	A	B	B	A	B	B	A	B	H	B	B	H	A	H	A	A	A	A	B	B	B	B	A	B	A	A	H	A	B	A
AX-94933916_1D	1D	1.84	A	A	A	H	H	A	A	B	B	B	B	B	A	A	A	B	B	A	B	B	A	B	B	A	B	H	B	B	H	A	H	A	A	A	A	B	B	B	B	A	B	A	A	H	A	B	A
AX-94572205_1D	1D	2.7	A	A	A	A	A	A	A	B	B	B	B	B	A	H	A	B	B	A	B	B	A	B	B	A	B	A	B	B	A	A	A	A	A	A	A	B	B	B	B	A	B	A	A	A	A	B	A
AX-94762982_1D	1D	2.7	A	A	A	A	A	A	A	B	B	B	B	B	A	A	A	B	B	A	B	B	A	B	B	A	B	A	B	B	A	A	A	A	A	A	A	B	B	B	B	A	B	A	A	A	A	B	A
AX-95241170_1D	1D	2.83	A	A	A	A	A	A	A	B	B	B	B	B	A	A	A	B	B	A	B	B	H	B	B	A	B	A	B	B	A	A	A	A	A	A	A	B	B	B	B	A	B	A	A	A	A	B	A
AX-94929490_1D	1D	2.95	A	A	A	A	A	A	A	B	B	B	A	B	A	A	A	B	B	A	B	B	H	B	B	A	B	A	B	B	A	A	H	A	A	A	A	B	B	B	B	A	B	A	A	A	H	B	A
AX-94784539_1D	1D	2.95	A	A	A	A	A	A	A	B	B	B	A	B	A	A	A	B	B	A	B	B	H	B	B	A	B	A	B	B	A	A	A	A	A	A	A	B	B	B	B	A	B	H	A	A	A	B	A
AX-94772107_1D	1D	2.95	A	A	A	A	A	A	A	B	B	B	A	B	A	A	A	B	B	A	B	B	H	B	B	A	B	A	B	B	A	A	A	A	A	A	A	B	B	B	B	A	B	A	A	A	A	B	A
AX-94434109_1D	1D	5.71	A	A	B	A	A	A	B	B	B	B	A	A	A	A	A	B	A	A	B	B	A	B	B	A	B	A	B	B	A	A	A	A	A	A	A	B	B	B	B	A	B	B	B	A	A	B	A
AX-95081585_1D	1D	16.03	A	A	B	B	A	A	B	B	H	B	A	A	B	A	A	B	A	A	H	H	B	B	B	A	B	B	B	H	H	A	B	A	A	A	A	H	H	H	B	H	A	B	B	B	A	B	A
AX-95147208_4A	1D	22.17	A	A	B	B	A	A	B	A	B	B	A	A	H	H	A	B	A	A	B	B	B	B	A	A	B	H	B	B	H	A	H	A	A	A	B	A	A	B	B	A	B	H	A	B	A	B	A
AX-94724858_1D	1D	23.54	A	A	B	B	A	A	B	A	B	B	A	A	B	A	A	B	A	H	B	B	B	B	A	A	B	B	B	B	B	A	B	A	H	A	B	A	A	B	B	A	B	A	A	B	A	B	A
AX-94547888_1D	1D	25.69	A	A	B	B	A	A	B	A	B	A	A	A	B	A	A	A	A	A	B	B	B	B	B	A	B	B	A	B	B	A	B	A	B	A	B	A	H	B	B	A	B	A	B	B	A	B	A
AX-95008943_1D	1D	26.33	A	A	B	B	A	A	B	A	B	A	A	A	B	A	A	A	A	A	B	B	H	B	B	A	B	B	A	B	B	A	B	A	B	A	B	H	A	B	B	A	B	A	B	B	A	B	A
AX-94476240_1D	1D	27.39	A	A	A	B	A	A	A	A	B	A	A	A	B	A	A	A	A	A	B	B	B	B	B	A	B	B	A	B	B	A	B	A	B	A	B	A	A	B	B	A	B	A	A	B	A	B	A
AX-94390275_1D	1D	28.97	A	A	A	A	A	A	A	A	B	A	A	A	A	A	A	B	A	A	B	B	H	B	B	A	B	A	B	B	B	A	B	A	B	A	B	A	A	B	B	A	B	A	A	B	A	B	A
AX-94437665	1D	30.06	A	A	A	B	A	A	A	A	B	A	A	A	B	A	A	B	A	A	B	B	B	B	B	A	B	B	B	B	B	A	B	A	B	A	B	A	A	B	B	A	B	A	A	B	A	B	A
AX-94918964_1D	1D	30.36	A	A	A	B	A	A	A	A	B	A	A	A	B	H	A	B	A	A	B	B	B	B	B	A	B	B	B	B	B	A	B	A	A	A	B	A	A	B	B	A	B	A	A	B	A	B	A
AX-94892080_1D	1D	30.93	A	A	A	B	A	A	A	A	B	B	A	A	H	A	A	B	A	A	B	B	B	B	B	A	B	B	B	B	B	A	B	A	A	A	B	A	A	B	B	A	B	A	A	B	A	B	A
AX-94952154_1D	1D	31.32	A	A	A	B	A	A	A	A	B	B	A	A	B	A	A	B	A	A	B	B	H	B	A	A	B	B	B	B	B	A	B	A	A	A	B	A	A	B	B	A	B	A	A	B	A	B	A
AX-94558256_1D	1D	32.66	A	A	A	H	A	A	A	A	H	B	A	A	B	A	A	B	A	A	H	B	H	B	A	A	H	H	B	B	B	A	B	A	A	A	B	A	A	B	B	A	H	A	A	B	A	B	A
AX-94409342_1D	1D	36.31	A	A	H	H	A	A	B	A	H	H	A	A	H	A	A	H	A	A	H	H	H	H	A	A	H	H	H	H	H	A	H	A	A	A	H	A	A	H	H	A	H	A	A	H	A	H	A
AX-95629948_2A	2A	0	A	A	B	B	A	A	B	A	A	A	B	B	H	A	A	A	A	A	A	B	A	H	H	A	A	H	A	H	A	B	H	A	A	B	H	B	B	B	H	B	A	A	A	A	A	A	A
AX-94467783_2A	2A	4.48	A	A	B	B	A	A	B	A	A	A	B	B	B	A	A	A	A	A	A	B	A	B	B	A	A	B	A	A	H	B	B	A	A	B	B	B	B	B	B	B	A	A	A	H	A	A	A
AX-94406025_2A	2A	5.98	A	A	B	B	A	A	B	A	A	A	B	B	B	B	A	A	A	A	A	B	B	H	B	A	A	B	A	A	B	B	B	A	A	B	B	B	B	B	B	B	A	B	A	B	A	A	A
AX-95227268_2A	2A	9.55	H	H	B	H	A	A	B	A	H	A	B	B	B	H	A	A	A	H	H	B	H	B	B	A	H	B	A	B	A	B	B	A	H	B	B	B	B	B	B	B	H	B	A	A	A	A	A
AX-94961170_2A	2A	14.62	A	A	H	B	A	H	H	A	H	H	B	B	B	B	A	H	H	A	A	B	B	B	B	B	A	B	H	B	A	B	B	H	A	B	B	B	B	B	B	B	A	B	A	A	H	A	H
AX-94756068_2A	2A	27.47	B	A	A	B	A	A	A	A	B	B	B	A	A	A	A	A	B	A	B	A	A	B	B	B	B	B	B	B	A	B	B	A	A	B	B	B	A	A	A	B	A	A	B	A	A	B	A
AX-94766564_2A	2A	28.28	B	A	B	B	A	A	B	A	B	B	B	A	A	A	A	A	B	A	B	A	A	B	B	B	B	B	B	B	A	B	B	A	A	B	B	B	A	H	A	B	A	A	B	A	A	B	A
AX-94682021_2A	2A	28.42	B	A	B	B	A	A	B	A	B	B	B	A	H	A	A	A	B	A	B	A	A	B	B	B	B	B	B	B	A	B	B	A	A	B	B	B	A	A	A	B	A	A	B	A	A	B	A
AX-94592263_2A	2A	28.81	B	A	A	B	A	A	A	A	B	B	B	A	H	A	A	A	B	A	B	A	A	B	B	B	B	B	B	B	B	B	B	A	A	B	B	B	A	A	A	B	A	A	B	A	A	B	A
AX-94512218_2A	2A	30.65	B	A	A	B	A	A	A	A	B	B	B	A	A	A	A	A	B	A	B	A	B	B	B	H	B	B	B	B	B	B	B	A	A	B	B	B	A	A	A	B	A	A	B	A	B	B	A
AX-94417640_2A	2A	31.83	B	B	A	H	A	A	A	A	B	B	B	A	A	A	A	A	B	A	B	A	A	B	B	B	B	B	B	B	B	B	B	A	A	B	B	B	A	A	A	B	A	A	B	A	A	B	A
AX-95074843_2A	2A	32.63	B	B	A	B	A	A	A	H	B	B	B	A	A	A	A	A	B	A	B	A	B	B	B	B	B	B	B	B	B	B	B	A	A	B	B	B	A	A	A	B	A	A	B	A	A	B	A
AX-94717711_2A	2A	33.53	B	B	B	B	A	A	B	A	B	B	B	A	H	B	A	A	B	A	B	A	B	B	B	B	B	B	B	B	B	B	B	A	A	B	B	B	A	A	A	B	A	A	B	A	A	B	A
AX-94860603_2A	2A	35.77	B	B	B	B	A	B	B	A	B	B	A	A	A	B	A	A	B	A	B	A	A	B	B	B	B	B	B	B	B	B	B	A	A	B	B	B	A	A	A	B	A	A	H	A	A	B	A
AX-95143360	2A	37.21	B	B	B	B	A	B	B	A	B	B	A	A	A	A	A	A	B	A	B	A	A	B	B	B	B	B	B	B	B	B	B	A	A	B	B	B	H	A	A	B	H	H	B	H	A	B	A
AX-94827966_2A	2A	41.15	B	B	B	B	B	B	B	A	A	B	A	A	A	A	A	A	A	A	B	A	A	B	B	B	B	B	B	A	B	B	B	A	B	B	H	B	A	A	A	B	A	A	A	A	A	B	A
AX-94825053_2A	2A	42.28	B	B	B	B	B	B	B	A	A	B	A	A	A	A	A	B	A	A	B	A	A	B	B	B	B	B	B	A	B	B	B	A	B	B	B	B	A	A	A	B	A	A	B	A	A	B	A
AX-94858130_2A	2A	42.28	B	B	B	B	B	B	B	A	A	B	A	A	A	A	A	B	A	A	B	A	A	B	B	B	B	B	B	A	B	B	B	A	B	B	B	B	H	A	A	B	A	A	B	A	A	B	A
AX-94551988_2A	2A	42.94	B	B	H	B	B	B	H	A	A	B	A	A	A	A	A	B	A	B	B	A	A	B	B	B	B	B	B	A	B	B	B	A	B	B	B	B	A	A	A	B	A	A	B	A	A	B	A
AX-95100323_2A	2A	42.94	B	B	H	B	B	B	H	A	A	B	A	A	A	A	A	B	A	B	B	A	A	B	B	B	B	B	B	A	B	B	B	A	B	B	B	B	A	A	A	B	A	A	B	A	A	B	A
AX-94895021_2A	2A	43.55	B	B	A	B	B	B	A	A	A	B	A	A	A	B	A	B	A	B	B	A	A	B	B	B	B	B	B	A	B	B	B	A	B	B	B	B	A	A	A	B	A	A	B	A	A	B	A
AX-94417710_2A	2A	43.65	B	B	A	B	B	B	A	A	A	B	A	A	A	B	A	B	A	B	B	A	A	B	B	B	B	B	B	A	B	B	B	A	B	B	B	B	A	A	A	B	A	A	B	A	A	B	A
AX-94980851_2A	2A	44.18	B	B	A	B	B	B	A	A	A	B	A	A	H	A	A	B	A	B	B	A	A	B	B	B	B	B	B	A	B	B	B	A	B	B	B	B	A	A	A	B	A	A	B	H	A	B	A
AX-94999286	2A	44.18	B	B	A	B	B	B	A	A	A	B	A	A	A	A	A	B	A	B	B	A	A	B	B	B	B	B	B	A	B	B	B	A	B	B	B	B	A	A	A	B	A	A	B	H	A	B	A
AX-94597104	2A	44.43	B	B	A	B	B	B	A	A	A	B	A	A	A	A	A	B	A	B	B	A	A	B	B	B	B	B	B	A	B	B	B	A	B	B	B	B	A	A	A	B	A	A	B	A	A	B	A
AX-94514221_2A	2A	44.43	B	B	A	B	B	B	A	A	A	B	A	A	A	A	A	B	A	B	B	A	A	B	B	B	B	B	B	A	B	B	B	A	B	B	B	B	A	A	A	B	A	A	B	A	A	B	A
AX-95681996_2A	2A	44.43	B	B	A	B	B	B	A	A	A	B	A	A	A	A	A	B	A	B	B	A	A	B	B	B	B	B	B	A	B	B	B	A	B	B	B	B	A	A	A	B	A	A	B	A	A	B	A
AX-94752220_2A	2A	44.43	B	B	A	B	B	B	A	A	A	B	A	A	A	A	A	B	A	B	B	A	A	B	B	B	B	B	B	A	B	B	B	A	B	B	B	B	A	A	A	B	A	A	B	A	A	B	A
AX-94579959_2A	2A	44.43	B	B	A	B	B	B	A	A	A	B	A	A	A	A	A	B	A	B	B	A	A	B	B	B	B	B	B	A	B	B	B	A	B	B	B	B	A	A	A	B	A	A	B	A	A	B	A
AX-94396186_2A	2A	45.21	B	B	A	B	B	B	A	A	A	B	A	A	H	A	A	B	A	A	B	A	A	B	B	B	B	B	B	A	B	B	B	A	B	B	B	B	A	A	H	B	A	H	B	A	H	B	A
AX-95128087_2A	2A	45.56	B	B	A	B	B	B	A	A	A	B	A	A	A	A	A	B	A	A	B	A	A	B	B	B	B	B	B	A	B	B	B	A	B	B	B	B	A	A	A	B	A	H	B	A	A	B	A
AX-94406202_2A	2A	49.27	B	H	A	B	B	B	A	A	A	H	A	A	A	A	A	B	A	A	B	A	A	B	B	B	H	B	B	A	B	H	B	A	B	H	B	B	A	A	A	B	A	A	H	A	A	H	A
AX-94763800_2A	2A	51.13	B	H	H	B	B	B	H	A	A	H	H	A	H	A	A	B	H	H	B	H	H	B	B	B	H	B	B	H	B	H	B	A	B	H	B	B	A	A	H	B	A	A	H	H	H	H	H
AX-94389884_2B	2A	53.19	B	B	H	B	B	B	H	A	H	B	H	H	H	A	H	B	H	H	B	H	H	B	B	B	B	B	B	H	B	B	B	A	B	B	B	B	A	A	H	B	A	A	B	H	H	B	H
AX-95205011_2A	2A	53.4	B	B	A	B	B	B	A	H	A	B	A	A	H	A	A	B	A	H	B	H	H	B	B	B	B	B	B	H	B	B	B	H	B	B	B	B	H	H	H	B	H	A	B	A	H	B	H
AX-94982819_2A	2A	53.6	B	B	H	B	B	B	H	A	H	B	H	A	H	A	A	B	H	B	B	H	H	B	B	B	B	B	B	H	B	B	B	A	B	B	B	B	A	A	H	B	A	A	B	H	H	B	H
AX-94992915_2B	2A	53.6	B	B	H	B	B	B	H	A	H	B	H	A	H	A	A	B	H	B	B	H	H	B	B	B	B	B	B	H	B	B	B	A	B	B	B	B	A	A	H	B	A	A	B	H	H	B	H
AX-94924770_2A	2A	55.11	B	B	B	H	H	B	B	A	H	B	B	A	H	A	A	B	H	B	B	H	H	B	H	B	A	H	H	H	H	B	H	A	B	B	B	B	A	A	B	B	A	A	B	H	H	B	H
AX-94762343_2A	2A	57.94	B	B	H	A	H	B	B	A	A	B	B	A	B	B	A	B	A	B	B	H	A	B	A	B	A	A	A	A	A	B	H	A	B	B	B	B	A	A	B	B	A	A	B	B	A	B	A
AX-94419416_2A	2A	59.44	B	B	B	A	A	B	B	A	A	B	B	A	H	B	A	B	A	B	B	A	A	B	A	B	A	A	A	A	A	B	B	A	B	B	B	B	A	A	B	B	A	A	B	B	A	B	A
AX-94638424_2A	2A	62	B	B	B	A	A	B	B	A	A	B	H	A	A	B	A	A	A	B	B	A	H	B	A	B	A	A	A	A	A	B	A	A	B	B	B	B	A	A	B	B	A	A	B	A	A	B	A
AX-94602066_2A	2A	62.12	B	B	B	A	A	B	B	A	A	B	B	A	A	B	A	A	A	B	B	A	H	B	A	B	A	A	A	A	A	B	A	A	B	B	B	B	A	A	B	B	A	A	B	A	A	B	A
AX-95142099_2A	2A	64.27	B	B	B	A	A	B	B	A	A	B	B	A	B	A	A	A	A	B	B	A	H	B	A	B	A	A	A	A	A	B	B	A	B	A	B	B	A	B	B	A	A	A	B	B	A	B	A
AX-94516815_2A	2A	65.23	B	B	B	A	A	B	B	A	A	B	B	A	B	B	A	A	A	B	B	A	A	B	A	B	A	A	A	A	A	B	B	A	B	A	B	B	A	B	B	A	A	A	B	B	A	B	B
AX-95004586	2A	66.49	B	B	B	A	A	B	B	A	B	B	B	A	B	B	A	A	A	B	B	A	A	B	A	B	A	A	A	A	A	B	B	A	B	A	B	B	A	B	B	A	A	A	B	B	A	B	B
AX-95131491_2A	2A	67	B	B	H	A	A	B	H	A	B	B	B	A	B	B	A	A	A	B	B	A	A	B	A	B	A	A	A	A	A	B	B	A	B	A	B	B	A	B	B	A	A	A	B	B	A	B	B
AX-94517837_2A	2A	67.85	B	B	H	A	A	B	H	A	B	B	B	A	H	B	A	A	A	B	B	A	A	B	A	B	A	A	A	A	A	B	B	A	B	A	B	B	A	B	B	A	A	A	B	B	A	B	B
AX-95179457_2A	2A	68.86	B	B	B	A	A	B	B	A	B	B	B	A	B	B	A	A	A	B	B	A	A	B	A	B	A	A	A	A	A	B	B	A	B	A	H	B	A	B	B	A	A	A	B	B	A	B	B
AX-94808632_2A	2A	71.67	B	A	B	A	A	B	B	A	B	B	B	A	A	A	A	A	A	B	B	A	B	B	A	B	A	A	A	A	A	B	B	A	B	A	B	B	H	B	B	A	A	B	B	B	A	A	B
AX-94986732_2A	2A	71.67	B	A	B	A	A	B	B	A	B	B	B	A	A	A	A	A	A	B	B	A	B	B	A	B	A	A	A	A	A	B	B	A	B	A	B	B	A	B	B	A	A	B	B	B	A	A	B
AX-94524352_2A	2A	73.99	B	A	B	A	A	B	B	A	B	B	B	H	A	A	A	A	A	B	B	H	B	B	A	B	A	A	A	A	A	B	H	A	B	A	B	B	A	B	B	A	A	B	B	B	A	A	B
AX-95091262_2A	2A	76.47	B	A	B	A	A	B	B	A	B	B	B	A	A	A	A	A	A	B	B	A	B	B	A	B	A	A	A	A	A	B	B	A	B	A	B	B	A	B	B	A	H	B	B	B	A	A	B
AX-95019058_2A	2A	76.58	B	A	B	A	A	B	B	A	B	B	B	A	A	A	A	A	A	B	B	A	B	B	A	B	A	A	A	A	A	B	B	A	B	A	B	B	A	B	B	A	A	B	B	B	A	A	B
AX-94627731_2A	2A	77.49	B	A	B	H	A	B	B	A	B	B	B	A	H	A	A	A	A	B	B	A	B	B	A	B	A	H	A	A	H	B	B	A	B	A	B	B	A	B	B	A	A	B	B	B	A	A	B
AX-94662317_2A	2A	79.04	B	H	B	B	A	B	B	A	B	B	B	A	B	B	A	A	H	B	B	A	B	B	A	B	A	B	A	A	A	B	B	A	B	A	B	B	A	B	B	A	A	A	B	B	A	A	B
AX-94884567_2A	2A	81.39	B	A	A	B	A	B	A	A	B	B	B	A	H	B	A	A	A	B	B	A	A	B	A	B	A	H	A	A	H	B	A	A	B	A	B	B	A	B	B	A	A	A	B	A	A	A	B
AX-94641374_2A	2A	83.93	B	A	A	A	A	B	A	A	B	B	B	A	A	A	A	A	B	B	B	A	A	B	A	B	A	A	A	A	A	B	A	A	B	A	B	B	A	B	B	A	A	A	B	A	A	A	B
AX-94527365_2A	2A	85.13	B	A	A	B	A	B	A	A	B	B	B	A	H	A	A	A	B	B	B	A	A	A	A	B	A	A	A	A	B	B	A	A	B	A	B	B	A	B	B	A	A	A	B	A	A	A	B
AX-95209222_2A	2A	88.22	B	A	A	B	A	B	A	A	H	B	H	A	H	A	A	A	B	B	B	A	A	A	A	H	A	A	A	A	H	B	A	A	A	A	H	B	A	B	B	A	A	A	H	A	A	A	B
AX-94391163_2A	2A	91.28	B	A	A	B	A	B	A	A	B	B	B	A	H	A	A	A	B	B	B	A	A	A	A	B	A	A	A	A	B	B	A	A	A	A	B	B	A	B	B	A	A	A	B	A	A	A	B
AX-94685012_2A	2A	91.71	B	A	A	B	A	B	A	A	B	B	B	A	B	A	A	A	B	B	H	A	A	A	A	B	A	A	A	A	B	B	A	A	A	A	B	B	A	B	B	A	A	A	B	A	A	A	B
AX-94857027_2A	2A	92.22	B	A	A	B	A	B	A	A	B	B	H	A	B	A	A	A	B	B	B	A	A	A	A	B	A	A	A	A	B	B	A	A	A	A	B	B	A	B	B	A	A	A	B	A	A	A	B
AX-94896826_2A	2A	95.93	H	A	A	B	A	H	A	A	H	H	H	A	H	A	A	A	B	H	H	A	A	A	A	H	A	A	A	A	B	H	A	A	A	A	B	H	A	H	H	A	A	A	H	A	A	A	H
AX-94492833_2A	2A	96.68	B	A	A	B	A	B	A	A	B	H	B	A	B	A	A	A	B	H	H	A	A	A	A	B	A	A	A	A	B	H	A	A	A	A	B	H	A	H	H	A	A	A	B	A	A	A	H
AX-94414614_2A	2A	99.6	B	A	A	B	A	B	A	A	B	B	B	A	B	A	A	A	B	B	B	A	A	A	A	B	A	A	A	A	B	B	A	A	A	A	B	B	A	B	B	A	A	A	B	A	A	A	B
AX-95114107_2A	2A	99.78	B	A	A	B	A	B	A	A	B	B	B	A	B	A	A	A	B	B	B	A	A	A	A	B	A	A	A	A	B	B	A	A	A	A	B	B	A	B	B	A	A	A	B	H	A	A	B
AX-94692370_2A	2A	99.91	B	A	A	B	A	B	A	A	B	B	B	A	B	A	A	A	B	B	B	A	A	A	A	B	A	A	A	A	B	B	A	A	A	A	B	B	H	B	B	A	A	A	B	A	A	A	B
AX-94828573_2D	2A	102.9	B	H	A	B	H	B	A	H	B	B	B	H	B	A	A	H	B	B	B	A	A	A	H	B	H	H	A	A	B	B	H	A	H	A	B	B	H	B	B	H	H	A	B	H	A	H	B
AX-94463225_2A	2A	103.17	B	H	H	B	H	B	H	H	B	B	B	H	B	A	A	H	B	B	B	A	H	A	H	B	H	H	A	A	B	B	H	A	H	A	B	B	H	B	B	H	H	A	B	H	A	H	B
AX-94685617_2B	2A	103.29	B	H	H	B	H	B	H	H	B	B	B	H	B	A	A	H	B	B	B	A	H	A	H	B	H	H	A	A	B	B	H	A	H	A	B	B	H	B	B	H	H	A	B	H	A	H	B
AX-94404853_2A	2A	103.34	B	H	H	B	H	B	H	H	B	B	B	H	B	A	A	H	B	B	B	A	H	A	H	B	H	H	A	A	B	B	H	A	H	A	B	B	H	B	B	H	H	A	B	H	A	H	B
AX-94657523_2A	2A	103.47	B	H	H	B	H	B	H	H	B	B	B	H	B	A	A	H	B	B	B	A	H	A	H	B	H	H	A	A	B	H	H	A	H	A	B	B	H	B	B	H	H	A	B	H	A	H	H
AX-94419584_2A	2A	104.95	B	H	A	B	H	B	A	H	B	H	B	H	B	A	A	H	B	H	H	A	A	A	H	B	H	H	A	A	B	H	H	A	H	A	B	H	H	H	H	H	H	A	B	H	A	H	H
AX-94791436_2A	2A	105.01	B	H	H	B	H	B	H	H	B	H	B	H	B	A	A	H	B	H	H	A	H	A	H	B	H	H	A	A	B	H	H	A	H	A	B	H	H	H	H	H	H	A	B	H	A	H	H
AX-94934527_2A	2A	105.06	B	H	H	B	H	B	H	H	B	H	B	H	B	A	A	H	B	H	H	A	H	A	H	B	H	H	A	A	B	H	H	A	H	A	B	H	H	H	H	H	H	A	B	H	A	H	H
AX-94749063_2A	2A	105.06	B	H	H	B	H	B	H	H	B	H	B	H	B	A	A	H	B	H	H	A	H	A	H	B	H	H	A	A	B	H	H	A	H	A	B	H	H	H	H	H	H	A	B	H	A	H	H
AX-94744507_2A	2A	105.1	B	H	H	B	H	B	H	H	B	H	B	H	B	A	A	H	B	H	H	A	H	A	H	B	H	H	A	A	B	H	H	A	H	A	B	H	H	H	H	H	H	A	B	H	A	H	H
AX-94694138_2A	2A	106.4	B	H	H	B	H	B	H	H	B	A	B	H	B	A	A	H	B	A	A	A	H	A	H	B	H	H	A	A	B	A	H	A	H	A	B	A	H	A	A	H	H	A	B	H	A	H	A
AX-95002749_2A	2A	106.53	B	H	H	B	H	B	H	H	B	A	B	H	B	A	A	H	B	A	A	A	H	A	H	B	H	H	A	A	B	A	H	A	H	A	B	A	H	A	A	H	H	A	B	H	A	H	A
AX-94734673_2A	2A	106.53	B	H	H	B	H	B	H	H	B	A	B	H	B	A	A	H	B	A	A	A	H	A	H	B	H	H	A	A	B	A	H	A	H	A	B	A	H	A	A	H	H	A	B	H	A	H	A
AX-95021486_2A	2A	106.53	B	H	H	B	H	B	H	H	B	A	B	H	B	A	A	H	B	A	A	A	H	A	H	B	H	H	A	A	B	A	H	A	H	A	B	A	H	A	A	H	H	A	B	H	A	H	A
AX-94432660_2A	2A	106.57	B	H	H	B	H	B	H	H	B	A	B	H	H	A	A	H	B	A	A	A	H	A	H	B	H	H	A	A	B	A	H	A	H	A	B	A	H	A	A	H	H	A	B	H	A	H	A
AX-94563719_2A	2A	106.61	B	H	H	B	H	B	H	H	B	A	B	H	B	A	A	H	B	A	A	A	H	A	H	B	H	H	A	A	B	A	H	A	H	A	B	A	H	A	A	H	H	A	B	H	A	H	A
AX-94467216_2D	2A	106.67	B	H	H	B	H	B	H	H	B	A	B	H	B	A	A	H	B	A	A	A	H	A	H	B	H	H	A	A	B	A	H	A	H	A	B	A	H	A	A	H	H	A	B	H	A	H	A
AX-94494699_2D	2A	107.94	B	B	B	B	B	B	B	H	B	A	B	B	B	A	A	H	B	A	A	A	H	A	B	B	B	H	A	A	B	A	B	A	B	A	B	A	H	A	A	B	H	A	B	H	A	H	A
AX-94860863_2D	2A	110.76	B	B	A	B	B	H	A	A	H	A	B	B	B	A	A	B	B	A	A	A	B	A	B	B	B	B	A	A	B	A	H	A	H	A	B	A	A	A	A	B	H	A	B	B	A	B	A
AX-95175956_2B	2A	112.47	B	B	B	B	B	B	B	A	B	A	B	B	B	A	A	B	B	A	A	A	B	A	B	B	B	B	A	A	B	A	B	A	B	A	B	A	A	A	A	B	B	A	B	B	A	B	A
AX-94512334	2A	114.24	B	B	B	B	B	B	B	B	B	A	B	B	B	A	A	B	B	A	A	A	B	A	B	B	B	B	A	A	H	A	B	A	B	A	B	A	B	A	A	B	B	H	B	B	A	B	A
AX-95652664_2D	2A	117.32	B	B	B	B	B	B	B	B	B	H	B	B	B	A	A	B	B	H	H	A	B	A	B	B	B	B	A	A	B	H	B	A	B	A	B	H	B	H	H	B	B	A	B	B	A	B	H
AX-94710527_2B	2B	0	H	H	B	A	A	B	B	H	B	H	B	B	H	H	H	B	B	A	H	B	B	H	H	H	H	H	B	A	A	B	H	B	A	B	H	B	B	B	H	B	H	H	H	A	B	A	B
AX-94934722_2B	2B	5.66	A	A	B	A	A	B	B	A	B	A	B	B	A	A	A	B	B	A	A	B	B	A	A	A	H	A	B	A	A	B	A	B	A	B	A	B	B	B	A	B	A	A	A	A	B	A	B
AX-94471884_2B	2B	6.18	A	A	B	A	A	B	B	A	B	A	B	B	A	A	A	B	B	A	A	B	B	A	A	A	A	A	B	A	A	B	A	B	A	B	A	B	B	B	A	B	A	A	A	A	B	A	B
AX-94517549_2B	2B	7.04	A	A	B	H	A	B	B	A	B	A	B	B	A	A	A	B	B	A	A	B	B	A	A	A	A	A	B	A	H	B	A	B	A	B	A	B	B	B	A	B	A	A	A	H	B	A	B
AX-95153510_2B	2B	7.14	A	A	B	H	A	B	B	A	B	A	B	B	A	A	A	B	B	A	A	B	B	A	A	A	A	A	B	A	H	B	A	B	A	B	A	B	B	B	A	B	A	A	A	H	B	A	B
AX-94815994_2B	2B	8.55	A	A	H	H	A	B	B	A	B	A	B	H	A	A	A	H	B	A	A	B	B	A	A	A	A	A	B	A	H	B	A	H	A	B	A	H	H	B	A	B	A	A	A	H	H	A	H
AX-94967121_2B	2B	10.63	A	A	B	B	A	B	B	A	B	A	B	B	A	A	A	B	B	A	A	B	B	A	A	A	A	A	B	A	H	H	A	B	A	B	A	B	H	B	A	B	A	A	A	B	B	A	H
AX-95152619_2B	2B	11.41	A	A	B	B	A	B	B	A	B	A	B	B	A	H	A	B	B	A	A	B	B	A	A	A	A	A	B	A	B	B	A	B	A	B	A	B	B	B	A	B	A	H	A	B	B	A	B
AX-95237379	2B	11.57	A	A	B	B	A	B	B	A	B	A	B	B	A	A	A	B	B	A	A	B	B	A	A	A	A	A	B	A	B	B	A	B	A	B	A	B	B	B	A	B	A	A	A	B	B	A	B
AX-95089630_2B	2B	11.57	A	A	B	B	A	B	B	A	B	A	B	B	A	A	A	B	B	A	A	B	B	A	A	A	A	A	B	A	B	B	A	B	A	B	A	B	B	B	A	B	A	A	A	B	B	A	B
AX-95120904_2B	2B	11.81	A	A	B	B	A	B	B	A	B	A	B	B	A	A	A	B	B	A	A	B	B	A	A	A	A	A	B	A	B	B	A	B	A	B	A	B	B	B	A	B	A	A	A	B	B	A	B
AX-94435390_2B	2B	11.81	A	A	B	B	A	B	B	A	B	A	B	B	A	A	A	B	B	A	A	B	B	A	A	A	A	A	B	A	B	B	A	B	A	B	A	B	B	B	A	B	A	A	A	B	B	A	B
AX-95091481_2B	2B	11.81	A	A	B	B	A	B	B	A	B	A	B	B	A	A	A	B	B	A	A	B	B	A	A	A	A	A	B	A	B	B	A	B	A	B	A	B	B	B	A	B	A	A	A	B	B	A	B
AX-94467110_2B	2B	12.07	A	A	B	B	A	B	B	A	B	A	B	B	A	A	A	B	B	A	A	B	B	A	A	A	A	A	B	A	B	B	A	B	A	B	A	B	H	B	A	B	A	A	A	B	B	A	B
AX-94487304_2B	2B	12.95	A	A	H	B	A	B	B	A	H	A	B	B	A	A	A	B	B	A	A	B	B	A	A	A	A	A	B	A	B	B	A	B	A	B	A	B	B	B	A	B	A	A	A	B	B	A	B
AX-94681867_2B	2B	14.4	A	A	B	B	A	B	B	A	B	A	A	B	A	A	A	B	B	A	A	B	H	A	A	B	A	A	B	A	B	B	A	B	A	B	A	B	B	B	A	B	A	A	A	B	B	A	B
AX-95145976_2B	2B	15.64	A	A	B	H	A	B	B	A	B	A	A	B	A	H	A	B	B	A	A	B	A	A	A	B	A	A	B	A	H	B	A	B	A	B	A	B	B	B	A	B	A	A	A	H	B	A	B
AX-94679601_2B	2B	16.27	A	A	B	H	A	B	B	A	B	A	B	B	A	A	A	B	B	A	A	B	A	A	A	B	A	A	B	A	H	B	A	B	A	B	A	B	B	B	A	B	A	B	A	H	B	A	B
AX-94725049_2B	2B	18.83	A	A	B	A	A	B	B	A	B	A	B	B	A	A	A	B	H	A	A	B	A	A	A	A	A	A	B	A	A	B	A	B	A	H	A	B	B	B	A	B	A	A	A	A	B	A	B
AX-94456096_2B	2B	20.61	A	A	B	A	A	B	B	A	B	A	B	B	H	A	H	B	B	A	A	B	A	A	A	A	A	A	B	A	A	B	A	B	A	B	A	B	B	B	A	B	A	A	A	A	B	H	B
AX-94670978_2B	2B	22.73	A	A	B	A	A	B	B	A	B	B	A	B	H	A	A	B	B	A	A	B	A	A	A	B	A	H	B	A	A	B	B	B	A	B	A	B	B	B	A	B	A	A	A	A	B	A	B
AX-94681880_2B	2B	24.24	A	A	B	H	A	B	B	A	B	B	A	B	B	A	A	B	B	A	A	B	A	A	A	B	A	B	B	A	H	B	B	B	A	B	A	B	B	B	A	B	A	A	A	H	B	A	B
AX-94579143_2B	2B	24.63	A	A	B	H	H	B	B	A	B	B	A	B	B	A	A	B	B	A	H	B	A	A	A	B	A	B	B	A	H	B	B	B	A	B	A	B	B	B	A	B	A	H	A	H	B	A	B
AX-94596584_2B	2B	27.11	A	A	B	H	A	B	B	A	B	B	H	B	H	H	A	B	B	A	A	B	H	H	H	B	A	H	B	H	H	B	H	B	A	B	H	B	B	B	H	B	A	H	A	H	B	A	B
AX-94960714_2B	2B	30.14	A	A	B	B	A	B	B	A	B	B	A	B	H	A	A	B	B	A	A	B	A	A	A	B	A	H	B	A	B	B	H	B	A	B	A	B	B	B	A	B	A	A	A	B	B	A	B
AX-94721391_2B	2B	30.38	A	A	B	B	A	B	B	A	B	B	A	B	H	A	A	B	B	A	A	B	A	A	A	B	A	B	B	A	B	B	H	B	A	B	A	B	B	B	A	B	A	A	A	B	B	A	B
AX-95115448_2B	2B	30.76	A	A	B	B	A	B	B	A	B	B	A	H	B	A	A	B	B	A	A	B	A	A	A	B	A	B	B	A	B	B	B	B	A	B	A	B	B	B	A	B	A	A	A	B	B	A	B
AX-94540532_2B	2B	34.19	A	A	A	B	B	B	A	A	B	B	A	B	B	A	A	B	B	A	A	A	A	A	A	B	A	B	A	B	B	A	B	B	A	B	A	B	B	B	A	B	A	A	A	B	B	A	B
AX-95630054_2B	2B	36.69	A	A	B	A	B	B	B	A	B	B	A	B	B	A	A	B	B	A	A	A	A	A	A	B	A	B	A	B	A	A	B	B	A	B	A	B	B	B	A	B	A	B	A	H	B	A	B
AX-94490570	2B	37.07	A	A	B	A	B	B	B	A	B	B	A	B	B	A	A	B	B	A	A	A	A	A	A	B	A	B	A	B	A	A	B	B	A	B	A	B	B	B	A	B	A	H	A	A	B	A	B
AX-94805858_2B	2B	37.2	A	A	B	A	B	B	B	A	B	B	A	B	B	A	A	B	B	A	A	A	H	A	A	B	A	B	A	B	A	A	B	B	A	B	A	B	B	B	A	B	A	B	A	A	B	A	B
AX-94499963_2B	2B	37.33	A	A	B	A	B	B	B	A	B	B	A	B	B	A	A	B	B	A	A	A	A	A	A	B	A	B	A	B	A	A	B	B	A	B	A	B	B	B	A	B	A	B	A	A	B	A	B
AX-94748705_2B	2B	38.79	A	A	B	A	B	B	B	A	B	B	A	B	B	A	A	H	B	A	A	A	A	A	A	B	A	H	A	B	A	A	B	H	A	B	A	B	B	B	A	H	A	B	A	A	H	A	B
AX-94569814_2B	2B	43.21	A	A	A	A	B	B	A	A	B	B	A	B	A	H	A	B	B	A	A	A	H	A	A	B	A	A	A	B	A	A	A	B	A	B	B	B	B	B	A	B	A	H	A	A	B	A	B
AX-94449117_2B	2B	43.91	A	A	A	A	B	B	A	A	B	B	H	B	H	A	A	B	B	A	A	A	A	A	A	B	A	A	A	B	A	A	A	B	A	B	B	B	B	B	A	B	A	A	A	A	B	A	B
AX-95164156_2B	2B	44.81	A	A	A	A	H	B	A	A	H	B	A	B	A	A	A	B	H	A	A	A	A	A	A	B	A	A	A	B	A	A	A	B	A	H	B	B	B	B	A	B	A	A	A	A	B	A	B
AX-95231966	2B	47.86	A	A	A	A	A	B	A	A	B	B	A	A	A	A	A	B	B	A	B	A	A	A	A	B	A	A	A	B	A	A	A	B	B	B	B	B	A	B	A	B	A	A	A	A	B	A	B
AX-94456907_2B	2B	48.37	A	A	A	A	A	B	H	A	B	B	A	A	A	A	A	B	B	A	B	A	A	A	A	B	A	A	A	B	A	A	A	B	B	B	B	B	A	B	A	B	A	A	A	A	B	A	B
AX-94652634_2B	2B	48.37	A	A	H	A	A	B	H	A	B	B	A	A	A	A	A	B	B	A	B	A	A	A	A	B	A	A	A	B	A	A	A	B	B	B	B	B	A	B	A	B	A	A	A	A	B	A	B
AX-95146413_2B	2B	49.51	A	A	A	B	A	B	A	A	B	B	A	A	A	A	A	B	B	A	B	A	A	A	A	B	A	A	A	B	A	A	A	B	B	B	B	B	A	B	A	B	A	A	A	B	B	H	B
AX-95003644_2B	2B	49.65	A	A	A	H	A	B	A	A	B	B	A	A	A	A	A	B	B	A	B	A	A	A	A	B	A	A	A	B	A	A	A	B	B	B	B	B	A	B	A	B	A	A	A	B	B	A	B
AX-95205209_2B	2B	51.06	A	A	H	B	A	B	H	A	B	B	A	A	H	H	A	B	B	A	B	A	A	A	A	B	A	H	A	B	H	A	H	B	B	B	B	B	A	B	B	B	A	H	A	B	B	A	B
AX-94404928_2B	2B	53.17	A	A	A	B	A	B	A	A	B	B	A	A	A	A	A	H	B	A	B	A	A	A	A	H	A	A	A	B	A	A	A	B	B	B	B	B	A	B	B	B	A	A	A	H	B	A	B
AX-95138084_2B	2B	60.64	A	A	A	H	A	B	A	A	B	H	A	A	H	A	H	B	H	H	B	H	A	A	B	B	H	H	A	B	A	H	H	B	B	H	B	H	H	A	B	B	H	A	H	H	H	H	B
AX-95633110_2B	2B	67.48	H	A	H	B	A	B	H	A	H	A	A	A	A	A	A	H	H	A	H	B	H	B	H	H	A	A	A	H	A	A	A	B	H	H	H	A	A	A	H	B	A	A	H	H	H	A	H
AX-94568215_2B	2B	70.52	B	A	B	B	A	H	H	A	B	A	A	A	A	A	A	H	B	A	B	A	A	B	B	B	A	A	A	B	A	A	A	H	H	B	B	A	A	A	H	B	A	H	H	H	B	A	H
AX-94437617_2B	2B	73.87	B	A	B	B	A	B	B	A	B	A	A	A	A	A	A	B	B	A	B	A	A	B	B	B	A	A	A	B	A	A	A	B	B	B	B	A	A	A	B	B	A	B	H	B	B	A	B
AX-95140591_2B	2B	74.13	B	A	B	B	A	B	B	A	B	A	A	A	A	A	A	B	B	A	B	A	A	B	B	B	A	A	A	B	A	A	A	B	B	B	B	A	A	A	B	B	A	B	H	B	B	A	B
AX-94501692_2B	2B	74.25	B	A	B	B	A	B	B	A	B	A	A	A	H	A	A	B	B	A	B	A	A	B	B	B	A	A	A	B	A	A	A	B	B	B	B	A	A	A	B	B	A	B	H	B	B	A	B
AX-94505329_2B	2B	75.64	B	A	B	B	A	B	B	A	B	A	A	A	H	A	A	B	B	A	B	B	H	B	B	B	A	H	A	B	H	A	H	B	B	B	B	A	A	A	B	B	A	A	H	B	B	A	B
AX-94759687_2B	2B	76.06	B	A	B	B	A	B	B	A	B	A	A	A	A	A	A	B	B	A	B	B	H	B	B	B	A	A	A	B	A	A	A	B	B	B	B	A	A	A	B	B	A	A	B	B	B	A	B
AX-94430027_2B	2B	76.19	B	A	B	B	A	B	B	A	B	A	A	A	A	A	A	B	B	A	B	B	H	B	B	B	A	A	A	B	A	A	A	B	B	B	B	A	H	A	B	B	A	A	H	B	B	A	B
AX-94679150	2B	76.45	B	A	B	B	A	B	B	A	B	A	A	A	A	A	A	B	B	A	B	B	B	B	B	B	A	A	A	B	A	A	A	B	B	B	B	A	A	A	B	B	A	A	H	B	B	A	B
AX-95652726_2B	2B	76.57	B	A	B	B	A	B	B	A	B	A	A	A	A	A	A	B	B	A	B	B	B	B	B	B	A	A	A	B	A	A	A	B	B	B	B	A	A	A	B	B	A	A	A	B	B	A	B
AX-94946297_2B	2B	76.69	B	A	B	B	A	B	B	A	B	A	A	A	A	A	A	B	B	A	B	B	B	B	B	B	A	A	A	B	A	A	A	B	B	B	B	A	A	A	B	B	A	A	H	B	B	A	B
AX-95188544_2B	2B	76.69	B	A	B	B	A	B	B	A	B	A	A	A	A	A	A	B	B	A	B	B	B	B	B	B	A	A	A	B	A	A	A	B	B	B	B	A	A	A	B	B	A	A	H	B	B	A	B
AX-95170554_2B	2B	77.37	B	A	B	B	A	B	B	A	B	A	A	A	A	A	A	B	B	A	B	B	B	B	B	B	A	B	A	H	A	A	A	B	B	B	B	A	A	A	B	B	A	A	A	B	B	A	B
AX-94633751_2B	2B	77.9	B	A	B	B	A	B	B	A	B	A	A	A	A	A	A	B	B	A	B	B	B	B	B	B	A	B	A	B	A	A	A	B	B	B	B	A	A	A	B	B	A	A	H	B	B	A	B
AX-94448868_2B	2B	77.9	B	A	B	B	A	B	B	A	B	A	A	A	A	A	A	B	B	A	B	B	B	B	B	B	A	B	A	B	A	A	A	B	B	B	B	A	A	A	B	B	A	A	H	B	B	A	B
AX-94437143_2B	2B	77.9	B	A	B	B	A	B	B	A	B	A	A	A	A	A	A	B	B	A	B	B	B	B	B	B	A	B	A	B	A	A	A	B	B	B	B	A	A	A	B	B	A	A	H	B	B	A	B
AX-94633439_2B	2B	77.9	B	A	B	B	A	B	B	A	B	A	A	A	A	A	A	B	B	A	B	B	B	B	B	B	A	B	A	B	A	A	A	B	B	B	B	A	A	A	B	B	A	A	H	B	B	A	B
AX-94883064_2B	2B	77.9	B	A	B	B	A	B	B	A	B	A	A	A	A	A	A	B	B	A	B	B	B	B	B	B	A	B	A	B	A	A	A	B	B	B	B	A	A	A	B	B	A	A	H	B	B	A	B
AX-94851109_2B	2B	78.02	B	A	B	B	A	B	B	A	B	A	A	A	A	A	A	B	B	A	B	B	B	B	B	B	A	B	A	B	A	A	A	B	B	B	B	A	A	A	B	B	A	A	H	B	B	A	B
AX-95215287_2B	2B	78.14	B	A	B	B	A	B	B	A	B	A	A	A	A	A	A	B	B	A	B	B	B	B	B	B	A	B	A	B	A	A	A	B	B	B	B	A	A	A	B	B	A	A	H	B	B	A	B
AX-94422665_2B	2B	78.14	B	A	B	B	A	B	B	A	B	A	A	A	A	A	A	B	B	A	B	B	B	B	B	B	A	B	A	B	A	A	A	B	B	B	B	A	A	A	B	B	A	A	H	B	B	A	B
AX-94436269_2B	2B	78.14	B	A	B	B	A	B	B	A	B	A	A	A	A	A	A	B	B	A	B	B	B	B	B	B	A	B	A	B	A	A	A	B	B	B	B	A	A	A	B	B	A	A	H	B	B	A	B
AX-94412136_2B	2B	78.14	B	A	B	B	A	B	B	A	B	A	A	A	A	A	A	B	B	A	B	B	B	B	B	B	A	B	A	B	A	A	A	B	B	B	B	A	A	A	B	B	A	A	H	B	B	A	B
AX-94491066_2B	2B	78.14	B	A	B	B	A	B	B	A	B	A	A	A	A	A	A	B	B	A	B	B	B	B	B	B	A	B	A	B	A	A	A	B	B	B	B	A	A	A	B	B	A	A	H	B	B	A	B
AX-95076261_2B	2B	78.14	B	A	B	B	A	B	B	A	B	A	A	A	A	A	A	B	B	A	B	B	B	B	B	B	A	B	A	B	A	A	A	B	B	B	B	A	A	A	B	B	A	A	H	B	B	A	B
AX-95081080_2B	2B	80.3	B	A	B	B	B	B	B	A	B	A	A	A	A	A	A	B	B	A	B	B	B	B	B	B	A	B	A	B	A	A	B	B	B	A	B	A	A	A	B	B	A	B	B	B	B	A	B
AX-94499577_2B	2B	80.67	B	A	B	H	B	B	B	A	B	A	A	A	A	A	A	B	B	A	B	B	B	B	B	B	A	B	A	B	A	A	B	B	B	A	B	A	A	A	B	B	A	B	B	H	B	A	B
AX-94812041_2B	2B	84.47	H	A	H	H	B	B	B	A	B	A	A	A	A	A	A	B	H	A	H	H	B	H	B	B	A	H	A	B	A	A	H	B	H	A	H	H	A	A	H	B	A	A	B	H	B	A	H
AX-95188161_2B	2B	87.73	B	A	B	B	B	B	B	A	B	A	A	A	A	A	A	B	B	H	B	B	B	B	B	B	A	B	A	B	A	A	B	B	B	A	B	A	A	A	B	B	A	A	B	B	B	A	H
AX-94451130_2B	2B	87.91	B	A	B	B	B	B	B	A	B	A	A	H	A	A	A	B	B	A	B	B	B	B	B	B	A	B	A	B	A	A	B	B	B	A	B	A	A	A	B	B	A	A	B	B	B	A	B
AX-94477389_2B	2B	88.37	B	A	B	B	B	B	B	A	B	H	A	A	A	A	A	B	B	A	B	B	B	B	B	B	H	B	B	B	A	H	B	B	B	A	B	A	A	A	B	B	A	A	B	B	B	A	B
AX-94916490_2B	2B	88.75	B	A	B	B	B	B	B	A	B	A	A	A	A	A	A	B	B	H	B	B	B	B	B	B	H	B	B	B	A	A	B	B	B	A	B	A	H	A	B	B	H	A	B	B	B	A	B
AX-94499727_2B	2B	89.21	B	A	B	B	B	B	B	A	B	A	A	A	A	A	A	B	B	A	B	B	B	B	B	B	A	B	B	B	A	A	B	B	B	A	B	A	A	A	B	B	A	A	B	H	B	A	B
AX-94420966_2B	2B	89.34	B	A	B	B	B	B	B	A	B	A	A	A	A	A	A	B	B	A	B	B	B	B	B	B	A	B	B	B	A	A	B	B	B	A	B	A	A	A	B	B	A	A	B	B	B	A	B
AX-94759003_2B	2B	89.47	B	A	B	B	B	B	B	A	B	A	A	A	A	A	A	B	B	A	B	B	B	B	B	B	A	B	B	B	A	A	B	B	B	A	B	A	A	A	B	B	A	A	B	B	B	A	B
AX-95185074_2B	2B	91.08	B	A	B	B	B	B	B	A	B	A	B	A	H	A	A	B	B	A	B	B	B	B	B	B	A	B	B	B	B	A	B	B	B	A	B	B	A	A	B	B	A	A	H	H	B	A	B
AX-94403602_2B	2B	91.81	B	A	B	B	B	B	B	A	B	A	B	A	B	A	A	B	B	A	B	B	B	B	B	B	A	B	B	B	B	A	B	B	B	A	B	B	A	A	B	B	A	A	H	B	B	A	B
AX-95204727_2B	2B	91.81	B	A	B	B	B	B	B	A	B	A	B	A	B	A	A	B	B	A	B	B	B	B	B	B	A	B	B	B	B	A	B	B	B	A	B	B	A	A	B	B	A	A	H	B	B	A	B
AX-94937350_2B	2B	91.81	B	A	B	B	B	B	B	A	B	A	B	A	B	A	A	B	B	A	B	B	B	B	B	B	A	B	B	B	B	A	B	B	B	A	B	B	A	A	B	B	A	A	H	B	B	A	B
AX-94682119_2B	2B	91.94	B	A	B	B	B	B	B	A	B	A	B	A	B	A	A	B	B	A	B	B	B	B	B	B	A	B	B	B	B	A	B	B	B	A	B	B	A	A	B	B	A	A	H	B	B	A	B
AX-94410641_2B	2B	91.94	B	A	B	B	B	B	B	A	B	A	B	A	B	A	A	B	B	A	B	B	B	B	B	B	A	B	B	B	B	A	B	B	B	A	B	B	A	A	B	B	A	A	H	B	B	A	B
AX-94526347_2B	2B	91.94	B	A	B	B	B	B	B	A	B	A	B	A	B	A	A	B	B	A	B	B	B	B	B	B	A	B	B	B	B	A	B	B	B	A	B	B	A	A	B	B	A	A	H	B	B	A	B
AX-94733364_2B	2B	92.19	B	A	B	B	B	B	B	A	B	A	B	A	B	A	A	B	B	A	B	B	B	B	B	B	A	B	B	B	B	A	B	B	B	A	B	B	A	A	B	B	A	A	H	B	B	A	B
AX-94878848_2B	2B	92.19	B	A	B	B	B	B	B	A	B	A	B	A	B	A	A	B	B	A	B	B	B	B	B	B	A	B	B	B	B	A	B	B	B	A	B	B	A	A	B	B	A	A	H	B	B	A	B
AX-94578116_2B	2B	92.19	B	A	B	B	B	B	B	A	B	A	B	A	B	A	A	B	B	A	B	B	B	B	B	B	A	B	B	B	B	A	B	B	B	A	B	B	A	A	B	B	A	A	H	B	B	A	B
AX-94950577_2B	2B	92.19	B	A	B	B	B	B	B	A	B	A	B	A	B	A	A	B	B	A	B	B	B	B	B	B	A	B	B	B	B	A	B	B	B	A	B	B	A	A	B	B	A	A	H	B	B	A	B
AX-94519462_2B	2B	92.19	B	A	B	B	B	B	B	A	B	A	B	A	B	A	A	B	B	A	B	B	B	B	B	B	A	B	B	B	B	A	B	B	B	A	B	B	A	A	B	B	A	A	H	B	B	A	B
AX-95097906_2B	2B	92.19	B	A	B	B	B	B	B	A	B	A	B	A	B	A	A	B	B	A	B	B	B	B	B	B	A	B	B	B	B	A	B	B	B	A	B	B	A	A	B	B	A	A	H	B	B	A	B
AX-94661570_2B	2B	92.59	B	A	B	B	B	B	B	A	B	A	B	A	B	A	A	B	B	A	B	B	B	B	B	B	A	B	B	B	B	A	B	B	B	A	B	B	A	A	B	B	A	B	H	B	B	A	B
AX-94459397_2B	2B	92.85	B	A	B	B	B	B	B	A	B	A	B	A	B	A	A	B	B	B	B	B	B	B	B	B	A	B	B	B	B	A	B	B	B	A	B	B	A	A	B	B	A	B	H	B	B	A	B
AX-95146301_2B	2B	92.85	B	A	B	B	B	B	B	A	B	A	B	A	B	A	A	B	B	B	B	B	B	B	B	B	A	B	B	B	B	A	B	B	B	A	B	B	A	A	B	B	A	B	H	B	B	A	B
AX-95098686_2B	2B	92.97	B	A	B	B	B	B	B	A	B	A	B	A	B	A	A	B	B	B	B	B	B	B	B	B	A	B	B	B	B	A	B	B	B	A	B	B	A	A	B	B	A	A	H	B	B	A	B
AX-94538855_2B	2B	93.1	B	A	B	B	B	B	B	A	B	A	B	A	B	A	A	B	B	B	B	B	B	B	B	B	A	B	B	B	B	A	B	B	B	A	B	B	A	A	B	B	A	A	H	B	B	A	B
AX-94739661_2B	2B	95.3	B	A	B	B	H	B	B	A	H	A	B	A	B	A	A	B	B	H	H	B	B	B	B	H	A	H	B	H	B	A	B	B	H	A	B	B	A	A	B	B	A	A	H	H	H	A	B
AX-94522698_2B	2B	97.35	B	A	B	B	B	B	B	A	B	A	B	A	B	A	A	B	B	B	B	B	B	B	B	B	A	B	B	B	B	A	B	B	B	A	B	B	A	A	B	B	A	A	H	B	B	A	B
AX-94452709_2B	2B	97.46	B	A	B	B	B	B	B	A	B	A	B	A	B	A	A	B	B	B	B	B	B	B	B	B	A	B	B	B	B	A	B	B	B	A	B	B	A	A	B	B	A	A	H	B	B	A	B
AX-94836731_2B	2B	97.58	B	A	B	B	B	B	B	A	B	A	B	A	B	A	A	B	B	B	B	B	B	B	B	B	A	B	B	B	B	A	B	B	B	A	B	B	A	A	B	B	A	A	H	B	B	A	B
AX-94516033_2B	2B	97.58	B	A	B	B	B	B	B	A	B	A	B	A	B	A	A	B	B	B	B	B	B	B	B	B	A	B	B	B	B	A	B	B	B	A	B	B	A	A	B	B	A	A	H	B	B	A	B
AX-95629283_2B	2B	97.58	B	A	B	B	B	B	B	A	B	A	B	A	B	A	A	B	B	B	B	B	B	B	B	B	A	B	B	B	B	A	B	B	B	A	B	B	A	A	B	B	A	A	H	B	B	A	B
AX-94459471_2B	2B	97.58	B	A	B	B	B	B	B	A	B	A	B	A	B	A	A	B	B	B	B	B	B	B	B	B	A	B	B	B	B	A	B	B	B	A	B	B	A	A	B	B	A	A	H	B	B	A	B
AX-94818431_2B	2B	97.58	B	A	B	B	B	B	B	A	B	A	B	A	B	A	A	B	B	B	B	B	B	B	B	B	A	B	B	B	B	A	B	B	B	A	B	B	A	A	B	B	A	A	H	B	B	A	B
AX-94975304_2B	2B	97.58	B	A	B	B	B	B	B	A	B	A	B	A	B	A	A	B	B	B	B	B	B	B	B	B	A	B	B	B	B	A	B	B	B	A	B	B	A	A	B	B	A	A	H	B	B	A	B
AX-94922346_2B	2B	97.71	B	A	B	B	B	B	B	A	B	A	B	A	B	A	A	B	B	B	B	B	B	B	B	B	A	B	B	B	B	A	B	B	B	A	B	B	A	A	B	B	A	A	H	B	B	A	B
AX-95085281_2B	2B	98.11	B	A	B	B	B	B	B	A	B	A	B	A	B	A	A	B	B	B	B	B	B	B	B	B	A	B	B	B	B	A	B	A	B	A	B	B	A	A	B	B	A	A	A	B	B	A	B
AX-94936841_2B	2B	98.38	B	H	B	B	B	B	B	A	B	A	B	A	B	A	A	B	B	B	B	B	B	B	B	B	A	B	B	B	B	A	B	A	B	A	B	B	A	A	B	B	A	A	A	B	B	A	B
AX-94721968_2B	2B	98.48	B	H	B	B	B	B	B	A	B	A	B	A	B	A	A	B	B	B	B	B	B	B	B	B	A	B	B	B	B	A	B	A	B	A	B	B	A	A	B	B	A	A	A	B	B	A	B
AX-95100690_5B	2B	98.72	B	A	B	B	B	B	B	A	B	A	B	A	B	A	A	B	B	B	B	B	B	B	B	B	A	B	B	B	B	A	B	A	B	A	B	B	A	A	B	B	A	A	A	B	B	A	B
AX-95240805_2B	2B	98.97	B	A	B	B	B	B	B	A	B	A	B	A	B	A	A	B	B	B	B	B	B	B	B	B	A	B	B	B	B	A	B	A	B	A	B	B	A	A	B	B	A	H	A	B	B	A	B
AX-95008732_2B	2B	98.97	B	A	B	B	B	B	B	A	B	A	B	A	B	A	A	B	B	B	B	B	B	B	B	B	A	B	B	B	B	A	B	A	B	A	B	B	A	A	B	B	A	H	A	B	B	A	B
AX-94725402_2B	2B	98.97	B	A	B	B	B	B	B	A	B	A	B	A	B	A	A	B	B	B	B	B	B	B	B	B	A	B	B	B	B	A	B	A	B	A	B	B	A	A	B	B	A	H	A	B	B	A	B
AX-94507032_2B	2B	98.97	B	A	B	B	B	B	B	A	B	A	B	A	B	A	A	B	B	B	B	B	B	B	B	B	A	B	B	B	B	A	B	A	B	A	B	B	A	A	B	B	A	H	A	B	B	A	B
AX-94781750_2B	2B	99.35	B	A	B	B	B	B	B	A	B	A	B	A	B	A	A	B	B	B	B	B	B	B	B	B	A	B	B	B	B	A	B	A	B	A	B	B	A	A	B	B	A	A	A	B	B	A	B
AX-94645130_2B	2B	99.35	B	A	B	B	B	B	B	A	B	A	B	A	B	A	A	B	B	B	B	B	B	B	B	B	A	B	B	B	B	A	B	A	B	A	B	B	A	A	B	B	A	A	A	B	B	A	B
AX-94707986_2B	2B	99.35	B	A	B	B	B	B	B	A	B	A	B	A	B	A	A	B	B	B	B	B	B	B	B	B	A	B	B	B	B	A	B	A	B	A	B	B	A	A	B	B	A	H	A	B	B	A	B
AX-94847965_2B	2B	99.61	B	A	B	B	B	B	B	A	B	A	B	A	B	A	A	B	B	B	B	B	B	B	B	B	A	B	B	B	B	A	B	A	B	A	B	B	H	A	B	B	A	A	A	B	B	A	B
AX-94690339_2A	2B	99.9	B	A	B	B	B	B	B	A	B	A	B	A	B	A	A	B	B	B	B	B	B	B	B	B	H	B	B	B	B	A	B	A	B	A	B	B	H	A	B	B	A	A	A	B	B	A	B
AX-94559721_2B	2B	100.29	B	A	B	B	B	B	B	A	B	A	B	A	B	A	A	B	B	B	B	B	B	B	B	B	A	B	B	B	B	A	B	A	B	A	B	B	A	A	B	B	A	A	A	B	B	A	B
AX-95201639_2B	2B	100.29	B	A	B	B	B	B	B	A	B	A	B	A	B	A	A	B	B	B	B	B	B	B	B	B	A	B	B	B	B	A	B	A	B	A	B	B	A	A	B	B	A	A	A	B	B	A	B
AX-94647485_2B	2B	100.71	B	A	B	B	B	B	B	A	B	A	B	A	B	A	A	B	B	B	B	B	B	B	B	B	A	B	B	B	B	A	B	A	B	A	B	B	A	A	B	B	A	A	H	B	B	A	B
AX-94413567_6D	2B	101.23	B	A	B	B	B	B	B	A	B	A	B	A	B	A	A	B	B	B	B	B	B	B	B	B	H	B	B	B	B	A	B	A	B	A	B	B	A	A	B	B	H	A	A	B	B	A	B
AX-94976111_2A	2B	101.56	B	A	B	B	B	B	H	A	B	A	B	A	B	A	A	B	B	B	B	B	B	B	B	B	H	B	B	B	B	A	B	A	B	A	B	B	A	A	B	B	H	H	A	B	B	A	B
AX-94702795_2B	2B	102.21	B	A	H	B	B	B	H	A	B	A	B	A	H	A	A	B	B	B	B	B	B	B	B	B	H	B	B	B	B	A	B	A	B	A	B	B	A	A	B	B	H	H	A	B	B	A	B
AX-94494401	2B	103.21	B	A	H	B	B	B	H	A	B	A	B	H	B	A	A	B	B	B	B	B	B	B	B	B	A	B	B	B	B	A	B	A	B	A	B	B	A	A	B	B	A	A	A	B	B	A	B
AX-94402860_2B	2B	103.5	B	A	H	B	B	B	H	A	B	A	B	A	B	A	A	B	B	B	B	B	B	B	B	B	A	B	B	B	B	A	B	A	B	A	B	B	A	A	B	B	A	A	A	B	B	A	H
AX-94687989_2D	2B	103.75	B	A	H	B	B	B	H	A	B	A	B	A	B	A	A	B	B	B	B	B	B	B	B	B	A	B	B	B	B	A	B	A	B	A	B	B	A	A	B	B	A	A	A	B	B	A	B
AX-94430919_2D	2B	103.88	B	A	B	B	B	B	H	A	B	A	B	A	B	A	A	B	B	B	B	B	B	B	B	B	A	B	B	B	B	A	B	A	B	A	B	B	A	A	B	B	A	A	A	B	B	A	B
AX-95226515_2B	2B	104.13	B	A	H	B	B	B	B	A	B	A	B	A	B	A	A	B	B	B	B	B	B	B	B	B	A	B	B	B	B	A	B	A	B	A	B	B	A	A	B	B	A	A	A	B	B	A	B
AX-94937695	2B	104.25	B	A	H	B	B	B	H	A	B	A	B	A	B	A	A	B	B	B	B	B	B	B	B	B	A	B	B	B	B	A	B	A	B	A	B	B	A	A	B	B	A	A	A	B	B	A	B
AX-94669346_2D	2B	104.25	B	A	H	B	B	B	H	A	B	A	B	A	B	A	A	B	B	B	B	B	B	B	B	B	A	B	B	B	B	A	B	A	B	A	B	B	A	A	B	B	A	A	A	B	B	A	B
AX-94523068_2D	2B	104.25	B	A	H	B	B	B	H	A	B	A	B	A	B	A	A	B	B	B	B	B	B	B	B	B	A	B	B	B	B	A	B	A	B	A	B	B	A	A	B	B	A	A	A	B	B	A	B
AX-94703511_2D	2B	104.25	B	A	H	B	B	B	H	A	B	A	B	A	B	A	A	B	B	B	B	B	B	B	B	B	A	B	B	B	B	A	B	A	B	A	B	B	A	A	B	B	A	A	A	B	B	A	B
AX-95091574_2D	2B	104.25	B	A	H	B	B	B	H	A	B	A	B	A	B	A	A	B	B	B	B	B	B	B	B	B	A	B	B	B	B	A	B	A	B	A	B	B	A	A	B	B	A	A	A	B	B	A	B
AX-94835810_2D	2B	104.25	B	A	H	B	B	B	H	A	B	A	B	A	B	A	A	B	B	B	B	B	B	B	B	B	A	B	B	B	B	A	B	A	B	A	B	B	A	A	B	B	A	A	A	B	B	A	B
AX-95652717_2B	2B	104.25	B	A	H	B	B	B	H	A	B	A	B	A	B	A	A	B	B	B	B	B	B	B	B	B	A	B	B	B	B	A	B	A	B	A	B	B	A	A	B	B	A	A	A	B	B	A	B
AX-94797981_2B	2B	104.25	B	A	H	B	B	B	H	A	B	A	B	A	B	A	A	B	B	B	B	B	B	B	B	B	A	B	B	B	B	A	B	A	B	A	B	B	A	A	B	B	A	A	A	B	B	A	B
AX-94608706_2B	2B	104.25	B	A	H	B	B	B	H	A	B	A	B	A	B	A	A	B	B	B	B	B	B	B	B	B	A	B	B	B	B	A	B	A	B	A	B	B	A	A	B	B	A	A	A	B	B	A	B
AX-94913190_2B	2B	104.25	B	A	H	B	B	B	H	A	B	A	B	A	B	A	A	B	B	B	B	B	B	B	B	B	A	B	B	B	B	A	B	A	B	A	B	B	A	A	B	B	A	A	A	B	B	A	B
AX-94483104_2B	2B	104.25	B	A	H	B	B	B	H	A	B	A	B	A	B	A	A	B	B	B	B	B	B	B	B	B	A	B	B	B	B	A	B	A	B	A	B	B	A	A	B	B	A	A	A	B	B	A	B
AX-94605170_2B	2B	104.36	B	A	H	B	B	B	H	A	B	A	B	A	B	A	A	B	B	B	B	B	B	B	B	B	A	B	B	B	B	A	B	A	B	A	B	B	A	A	B	B	A	A	A	B	B	A	B
AX-94450478_2B	2B	104.47	B	A	H	B	B	B	H	A	B	A	B	A	B	A	A	B	B	B	B	B	B	B	B	B	A	B	B	B	B	A	B	A	B	A	B	B	A	A	B	B	A	A	A	B	B	A	B
AX-94485105_2B	2B	104.47	B	A	H	B	B	B	H	A	B	A	B	A	B	A	A	B	B	B	B	B	B	B	B	B	A	B	B	B	B	A	B	A	B	A	B	B	A	A	B	B	A	A	A	B	B	A	B
AX-94966385_2B	2B	104.47	B	A	H	B	B	B	H	A	B	A	B	A	B	A	A	B	B	B	B	B	B	B	B	B	A	B	B	B	B	A	B	A	B	A	B	B	A	A	B	B	A	A	A	B	B	A	B
AX-94503632_2B	2B	104.47	B	A	H	B	B	B	H	A	B	A	B	A	B	A	A	B	B	B	B	B	B	B	B	B	A	B	B	B	B	A	B	A	B	A	B	B	A	A	B	B	A	A	A	B	B	A	B
AX-95240127_2B	2B	104.47	B	A	H	B	B	B	H	A	B	A	B	A	B	A	A	B	B	B	B	B	B	B	B	B	A	B	B	B	B	A	B	A	B	A	B	B	A	A	B	B	A	A	A	B	B	A	B
AX-95126021_2B	2B	104.59	B	A	H	B	B	B	H	A	B	A	B	A	B	A	A	B	B	B	B	B	B	B	B	B	A	B	B	B	B	A	B	A	B	A	B	B	A	A	B	B	A	A	A	B	B	A	B
AX-94564590_2B	2B	104.59	B	A	H	B	B	B	H	A	B	A	B	A	B	A	A	B	B	B	B	B	B	B	B	B	A	B	B	B	B	A	B	A	B	A	B	B	A	A	B	B	A	A	A	B	B	A	B
AX-94644154_2B	2B	104.71	B	A	H	B	B	B	H	A	B	A	B	A	B	A	A	B	B	B	B	B	B	B	B	B	A	B	B	B	B	A	B	A	B	A	B	B	A	A	B	B	A	A	A	B	B	A	B
AX-95138989_2B	2B	104.71	B	A	H	B	B	B	H	A	B	A	B	A	B	A	A	B	B	B	B	B	B	B	B	B	A	B	B	B	B	A	B	A	B	A	B	B	A	A	B	B	A	A	A	B	B	A	B
AX-94787533_2B	2B	104.71	B	A	H	B	B	B	H	A	B	A	B	A	B	A	A	B	B	B	B	B	B	B	B	B	A	B	B	B	B	A	B	A	B	A	B	B	A	A	B	B	A	A	A	B	B	A	B
AX-94528534_2B	2B	104.71	B	A	H	B	B	B	H	A	B	A	B	A	B	A	A	B	B	B	B	B	B	B	B	B	A	B	B	B	B	A	B	A	B	A	B	B	A	A	B	B	A	A	A	B	B	A	B
AX-95654169_2B	2B	104.71	B	A	H	B	B	B	H	A	B	A	B	A	B	A	A	B	B	B	B	B	B	B	B	B	A	B	B	B	B	A	B	A	B	A	B	B	A	A	B	B	A	A	A	B	B	A	B
AX-95159933_2B	2B	104.71	B	A	H	B	B	B	H	A	B	A	B	A	B	A	A	B	B	B	B	B	B	B	B	B	A	B	B	B	B	A	B	A	B	A	B	B	A	A	B	B	A	A	A	B	B	A	B
AX-94811940_2B	2B	104.71	B	A	H	B	B	B	H	A	B	A	B	A	B	A	A	B	B	B	B	B	B	B	B	B	A	B	B	B	B	A	B	A	B	A	B	B	A	A	B	B	A	A	A	B	B	A	B
AX-94494621_2B	2B	104.71	B	A	H	B	B	B	H	A	B	A	B	A	B	A	A	B	B	B	B	B	B	B	B	B	A	B	B	B	B	A	B	A	B	A	B	B	A	A	B	B	A	A	A	B	B	A	B
AX-94789164_2B	2B	104.71	B	A	H	B	B	B	H	A	B	A	B	A	B	A	A	B	B	B	B	B	B	B	B	B	A	B	B	B	B	A	B	A	B	A	B	B	A	A	B	B	A	A	A	B	B	A	B
AX-95154357_2B	2B	104.71	B	A	H	B	B	B	H	A	B	A	B	A	B	A	A	B	B	B	B	B	B	B	B	B	A	B	B	B	B	A	B	A	B	A	B	B	A	A	B	B	A	A	A	B	B	A	B
AX-94381628_2B	2B	104.71	B	A	H	B	B	B	H	A	B	A	B	A	B	A	A	B	B	B	B	B	B	B	B	B	A	B	B	B	B	A	B	A	B	A	B	B	A	A	B	B	A	A	A	B	B	A	B
AX-94555084_2B	2B	104.71	B	A	H	B	B	B	H	A	B	A	B	A	B	A	A	B	B	B	B	B	B	B	B	B	A	B	B	B	B	A	B	A	B	A	B	B	A	A	B	B	A	A	A	B	B	A	B
AX-95021508_2B	2B	104.71	B	A	H	B	B	B	H	A	B	A	B	A	B	A	A	B	B	B	B	B	B	B	B	B	A	B	B	B	B	A	B	A	B	A	B	B	A	A	B	B	A	A	A	B	B	A	B
AX-94840317_2B	2B	104.71	B	A	H	B	B	B	H	A	B	A	B	A	B	A	A	B	B	B	B	B	B	B	B	B	A	B	B	B	B	A	B	A	B	A	B	B	A	A	B	B	A	A	A	B	B	A	B
AX-94787649_2B	2B	106.05	B	A	H	H	H	B	B	A	H	A	B	A	B	A	A	B	H	B	B	B	B	B	B	B	A	H	B	B	B	A	B	A	B	A	B	B	A	A	B	B	A	A	A	B	H	A	B
AX-94401325_2B	2B	107.15	B	A	H	H	B	B	H	A	H	A	B	A	B	A	A	B	B	B	B	B	B	B	B	B	A	B	B	B	B	A	B	A	B	A	B	B	A	A	B	B	A	A	A	B	B	A	B
AX-94477489_2D	2B	108.16	B	A	A	B	B	B	A	A	B	A	B	A	B	A	A	B	B	B	B	B	B	B	B	B	A	B	B	B	B	A	B	A	B	A	B	B	A	A	B	B	A	A	A	B	B	A	B
AX-94946876_2D	2B	108.29	B	A	A	B	B	B	A	A	B	A	B	A	B	A	A	B	B	B	B	B	B	B	B	B	A	B	B	B	B	A	B	A	B	A	B	B	A	A	B	B	A	A	A	B	B	A	B
AX-94544117_2B	2B	108.42	B	A	A	B	B	B	A	A	B	A	B	A	B	A	A	B	B	B	B	B	B	B	B	B	A	B	B	B	B	A	B	A	B	A	B	B	A	A	B	B	A	A	A	B	B	A	B
AX-95244396_2B	2B	108.42	B	A	A	B	B	B	A	A	B	A	B	A	B	A	A	B	B	B	B	B	B	B	B	B	A	B	B	B	B	A	B	A	B	A	B	B	A	A	B	B	A	A	A	B	B	A	B
AX-94572690_2B	2B	108.42	B	A	A	B	B	B	A	A	B	A	B	A	B	A	A	B	B	B	B	B	B	B	B	B	A	B	B	B	B	A	B	A	B	A	B	B	A	A	B	B	A	A	A	B	B	A	B
AX-94695716_2B	2B	108.42	B	A	A	B	B	B	A	A	B	A	B	A	B	A	A	B	B	B	B	B	B	B	B	B	A	B	B	B	B	A	B	A	B	A	B	B	A	A	B	B	A	A	A	B	B	A	B
AX-94546397_2B	2B	108.69	B	H	A	B	B	B	A	A	B	A	B	A	B	A	A	B	B	B	B	B	B	B	B	B	A	B	B	B	B	A	B	A	B	A	B	B	A	A	B	B	H	H	A	B	B	A	B
AX-94453359_2B	2B	108.87	B	A	A	B	B	B	A	A	B	A	B	A	B	A	A	B	B	B	B	B	B	B	B	B	A	B	B	B	B	A	B	A	B	A	B	B	A	H	B	B	A	H	A	B	B	A	B
AX-95111049_2B	2B	111.41	B	H	A	B	B	B	A	A	B	H	B	A	B	A	A	B	B	B	B	B	B	B	B	B	A	B	B	B	B	H	B	A	B	A	B	B	A	H	B	B	A	A	H	B	B	H	B
AX-94722140_2D	2B	113.44	B	A	H	B	B	B	H	H	B	A	B	A	B	A	H	B	B	B	B	B	B	B	B	B	H	B	B	B	B	A	B	A	B	A	B	B	H	A	B	B	A	H	H	B	B	H	B
AX-94841650_2B	2B	115.06	B	H	H	B	B	B	H	H	B	H	B	H	B	H	H	B	B	B	B	B	B	B	B	B	A	B	B	B	B	A	B	A	B	H	B	B	H	H	B	B	H	H	H	B	B	A	B
AX-94396483_2B	2B	115.85	B	H	B	B	B	B	B	H	B	H	B	H	B	H	H	B	B	B	B	B	B	B	B	B	H	B	B	B	B	H	B	A	B	H	B	B	H	A	B	B	H	H	H	B	B	A	B
AX-94706037_2B	2B	116.72	B	H	H	B	B	B	H	H	B	H	B	H	B	A	H	B	B	B	B	B	B	B	B	B	H	B	B	B	B	H	B	A	B	H	B	B	A	H	B	B	H	A	H	B	B	A	B
AX-94854911_2B	2B	117.78	B	H	B	B	B	B	B	H	B	H	B	H	B	A	A	B	B	B	B	B	B	B	B	B	H	B	B	B	B	A	B	A	B	H	B	B	A	A	B	B	H	A	A	B	B	A	B
AX-94392767_2B	2B	118.14	B	H	B	B	B	B	B	H	B	H	B	H	B	H	A	B	B	B	B	B	B	B	B	B	H	B	B	B	B	A	B	H	B	A	B	B	A	A	B	B	A	H	A	B	B	A	B
AX-94752887_2B	2B	118.81	B	H	B	B	B	B	B	H	B	H	B	H	B	A	H	B	B	B	B	B	B	B	B	B	H	B	B	B	B	H	B	H	B	H	B	B	H	A	B	B	H	H	A	B	B	H	B
AX-94615844_2D	2B	119.31	B	A	B	B	B	B	B	H	B	H	B	H	B	A	H	B	B	B	B	B	B	B	B	B	H	B	B	B	B	H	B	H	B	A	B	B	H	A	B	B	A	A	A	B	B	H	B
AX-94762586_2B	2B	120.34	B	A	B	B	B	B	B	A	B	A	B	A	B	A	A	B	B	B	B	B	B	B	B	B	A	B	B	B	B	H	B	A	B	A	B	B	H	A	B	B	A	A	A	B	B	H	B
AX-95089819_2B	2B	120.98	B	A	B	B	B	B	B	A	B	A	B	A	H	A	A	B	B	B	B	B	B	B	B	B	A	B	B	B	B	A	B	A	B	A	B	B	A	A	B	B	A	A	A	B	B	A	B
AX-94707052_2B	2B	121.11	B	A	B	B	B	B	B	A	B	A	B	A	B	A	A	B	B	B	B	B	B	B	B	B	H	B	B	B	B	A	B	A	B	A	B	B	A	A	B	B	A	A	A	B	B	A	B
AX-94692626_2B	2B	121.24	B	A	B	B	B	B	B	A	B	A	B	A	B	A	A	B	B	B	B	B	B	B	B	B	A	B	B	B	B	A	B	A	B	A	B	B	A	A	B	B	A	A	A	B	B	A	B
AX-94796347_2B	2B	121.24	B	A	B	B	B	B	B	A	B	A	B	A	B	A	A	B	B	B	B	B	B	B	B	B	A	B	B	B	B	A	B	A	B	A	B	B	A	A	B	B	A	A	A	B	B	A	B
AX-94409824_2B	2B	121.24	B	A	B	B	B	B	B	A	B	A	B	A	B	A	A	B	B	B	B	B	B	B	B	B	A	B	B	B	B	A	B	A	B	A	B	B	A	A	B	B	A	A	A	B	B	A	B
AX-95259538_2B	2B	121.24	B	A	B	B	B	B	B	A	B	A	B	A	B	A	A	B	B	B	B	B	B	B	B	B	A	B	B	B	B	A	B	A	B	A	B	B	A	A	B	B	A	A	A	B	B	A	B
AX-95134536_2B	2B	121.37	B	A	B	B	B	B	B	A	B	A	B	A	B	A	A	B	B	B	B	B	B	B	B	B	A	B	B	B	B	A	B	A	B	A	B	B	A	A	B	B	A	A	A	B	B	A	B
AX-94865381_2B	2B	121.49	B	A	B	B	B	B	B	A	B	A	B	A	B	A	A	B	B	H	B	B	B	B	B	B	A	B	B	B	B	A	B	A	B	A	B	B	A	A	B	B	A	A	A	B	B	A	B
AX-94678513_2B	2B	121.74	B	A	B	B	B	B	B	A	B	A	B	A	B	A	A	B	B	B	B	B	B	B	B	B	A	B	B	B	B	A	B	A	B	A	B	H	A	A	B	B	A	A	A	B	B	A	B
AX-95203323_2B	2B	121.99	B	A	B	B	B	B	B	A	B	A	B	A	B	A	A	B	B	B	B	B	B	B	B	B	A	B	B	B	B	A	B	A	B	A	B	B	A	A	B	B	A	A	A	B	B	A	B
AX-94425250_2B	2B	122.25	B	A	B	B	B	B	B	A	B	A	B	A	B	A	A	B	B	B	B	B	B	B	B	B	A	B	B	B	B	A	B	A	B	A	B	B	A	A	B	B	A	A	A	B	B	A	B
AX-94408176_2B	2B	122.5	B	A	B	B	B	B	B	A	B	A	B	A	B	A	A	B	B	B	B	B	B	B	B	B	A	B	B	B	B	A	B	A	B	A	B	B	A	A	B	B	A	A	A	B	B	A	B
AX-94970086_2B	2B	122.75	B	A	B	B	B	B	B	A	B	A	B	A	B	A	A	B	B	B	B	B	B	B	B	B	A	B	B	B	B	A	B	A	B	A	B	B	A	A	B	B	A	A	A	B	B	A	B
AX-94836575_2B	2B	122.75	B	A	B	B	B	B	B	A	B	A	B	A	B	A	A	B	B	B	B	B	B	B	B	B	A	B	B	B	B	A	B	A	B	A	B	B	A	A	B	B	A	A	A	B	B	A	B
AX-94767615_2B	2B	122.75	B	A	B	B	B	B	B	A	B	A	B	A	B	A	A	B	B	B	B	B	B	B	B	B	A	B	B	B	B	A	B	A	B	A	B	B	A	A	B	B	A	A	A	B	B	A	B
AX-95076434_2B	2B	122.75	B	A	B	B	B	B	B	A	B	A	B	A	B	A	A	B	B	B	B	B	B	B	B	B	A	B	B	B	B	A	B	A	B	A	B	B	A	A	B	B	A	A	A	B	B	A	B
AX-95189827_2B	2B	122.75	B	A	B	B	B	B	B	A	B	A	B	A	B	A	A	B	B	B	B	B	B	B	B	B	A	B	B	B	B	A	B	A	B	A	B	B	A	A	B	B	A	A	A	B	B	A	B
AX-95101530_2B	2B	122.75	B	A	B	B	B	B	B	A	B	A	B	A	B	A	A	B	B	B	B	B	B	B	B	B	A	B	B	B	B	A	B	A	B	A	B	B	A	A	B	B	A	A	A	B	B	A	B
AX-95255906_2A	2B	122.75	B	A	B	B	B	B	B	A	B	A	B	A	B	A	A	B	B	B	B	B	B	B	B	B	A	B	B	B	B	A	B	A	B	A	B	B	A	A	B	B	A	A	A	B	B	A	B
AX-94510910_2B	2B	122.88	B	A	B	B	B	B	B	A	B	A	B	A	B	A	A	B	B	B	B	B	B	B	B	B	A	B	B	B	B	A	B	A	B	A	B	B	A	A	B	B	A	A	A	B	B	A	B
AX-94406253_2B	2B	123	B	A	B	B	B	B	B	H	B	A	B	A	B	A	A	B	B	B	B	B	B	B	B	B	A	B	B	B	B	A	B	A	B	A	B	B	A	A	B	B	A	A	A	B	B	A	B
AX-94932277_2B	2B	123.12	B	A	B	B	B	B	B	H	B	A	B	A	B	A	A	B	B	B	B	B	B	B	B	B	A	B	B	B	B	A	B	A	B	A	B	B	A	A	B	B	A	A	A	B	B	A	B
AX-95630029_2B	2B	123.27	B	H	B	B	B	B	B	H	B	A	B	A	B	A	A	B	B	B	B	B	B	B	B	B	A	B	B	B	B	A	B	A	B	A	B	B	A	A	B	B	A	A	A	B	B	A	B
AX-94827714_2B	2B	123.65	B	A	B	B	B	B	B	H	B	A	B	A	B	A	A	B	B	B	B	B	B	B	H	B	A	B	B	B	B	A	B	A	B	A	B	B	A	A	B	B	A	A	A	B	B	A	B
AX-94736351_2B	2B	124.18	B	A	B	B	B	B	B	H	B	A	B	A	B	A	A	B	B	B	B	B	B	B	B	B	A	B	B	B	B	A	B	A	B	A	B	B	A	H	B	B	A	A	A	B	B	A	B
AX-95201705_2B	2B	124.32	B	A	B	B	B	B	B	A	B	A	B	A	B	A	A	B	B	B	B	B	B	B	B	B	A	B	B	B	B	A	B	A	B	A	B	B	A	H	B	B	A	A	A	B	B	A	B
AX-95216564_2B	2B	124.32	B	A	B	B	B	B	B	A	B	A	B	A	B	A	A	B	B	B	B	B	B	B	B	B	A	B	B	B	B	A	B	A	B	A	B	B	A	H	B	B	A	A	A	B	B	A	B
AX-95103729_2B	2B	124.85	B	A	B	B	B	B	B	A	B	A	B	A	B	A	A	B	B	B	B	B	B	B	B	B	A	B	B	B	B	A	B	A	B	A	B	B	A	A	B	B	A	A	A	H	B	A	B
AX-95186306_2B	2B	125.71	B	A	B	B	B	B	B	A	B	A	B	A	B	A	A	B	B	H	B	B	B	B	B	B	A	B	B	B	B	A	H	A	B	A	B	B	A	A	B	B	A	A	A	H	B	A	B
AX-94780269_2B	2B	126.4	B	A	B	B	B	B	B	A	B	A	B	A	B	A	A	B	B	B	B	B	B	B	B	B	A	B	B	H	B	A	H	A	B	A	B	B	A	A	B	H	A	A	A	H	H	A	B
AX-95188557_2B	2B	126.87	B	A	B	B	B	B	B	A	B	A	B	A	B	A	A	B	B	B	B	B	B	B	B	B	A	B	B	B	B	A	B	A	B	A	B	B	A	A	B	B	A	A	A	B	H	A	B
AX-95236491_2B	2B	127.12	B	A	B	B	B	B	B	A	B	A	B	A	B	A	A	B	B	B	B	B	B	B	B	B	A	B	B	B	B	H	B	A	B	A	B	B	A	A	B	B	A	A	A	B	B	A	B
AX-95019501_2B	2B	127.73	B	A	B	B	B	B	B	A	B	A	B	A	H	A	A	B	B	B	B	B	B	B	B	B	A	B	B	B	B	H	H	A	B	A	H	B	A	A	B	B	A	A	A	B	B	A	B
AX-94946671_2B	2B	128.13	B	A	B	B	B	B	B	A	B	A	B	A	A	A	A	B	B	B	B	B	B	B	B	B	A	B	B	B	B	A	B	A	B	A	B	B	H	A	B	B	A	A	A	B	B	A	B
AX-95013902_2B	2B	128.54	B	A	B	B	B	B	B	A	B	A	B	A	H	A	A	B	B	B	B	B	B	B	B	B	A	B	B	B	B	A	B	A	B	A	B	B	A	A	B	B	A	A	A	B	B	A	B
AX-95630025_2B	2B	129.64	B	A	B	B	B	B	B	A	B	A	B	A	H	A	A	H	B	H	B	B	B	B	H	B	A	H	B	B	B	A	B	A	B	A	B	B	A	A	B	B	A	A	A	B	B	A	H
AX-95121217_2B	2B	130.61	B	A	B	B	B	B	B	A	B	A	B	A	B	A	A	B	B	B	B	B	B	B	B	B	A	B	B	H	B	A	B	A	B	A	B	B	A	A	B	B	A	A	A	B	B	A	H
AX-94562284_2A	2B	130.87	B	A	B	B	B	B	B	A	B	A	B	A	B	A	A	B	B	B	B	B	B	B	B	B	A	B	B	H	B	A	B	A	B	A	B	B	A	A	B	B	A	A	A	B	B	A	B
AX-95113411_2B	2B	131.12	B	A	B	B	B	B	B	A	B	A	B	A	B	A	A	B	B	B	B	B	B	B	B	B	A	B	B	H	B	A	B	A	B	A	B	B	A	A	B	B	A	A	A	B	B	A	B
AX-94979731_2B	2B	131.63	B	A	B	B	B	B	B	A	B	A	B	A	B	A	A	B	B	B	B	B	B	B	B	B	A	B	B	B	B	A	B	A	B	A	B	B	A	A	B	B	A	A	A	B	B	A	B
AX-95104360_2B	2B	131.87	B	A	B	B	B	B	B	A	B	A	B	A	B	A	A	B	B	B	B	B	B	B	B	B	A	B	B	B	B	A	B	A	B	A	B	B	A	A	B	B	A	A	A	B	B	A	B
AX-94628461_4A	2B	132.25	B	A	B	B	B	B	B	A	B	A	B	A	B	A	A	B	B	B	B	B	B	B	B	B	A	B	B	B	B	A	B	A	B	A	B	B	A	A	B	B	A	A	A	B	B	A	B
AX-95248718_2B	2B	132.25	B	A	B	B	B	B	B	A	B	A	B	A	B	A	A	B	B	B	B	B	B	B	B	B	A	B	B	B	B	A	B	A	B	A	B	B	A	A	B	B	A	A	A	B	B	A	B
AX-94541707_2B	2B	132.25	B	A	B	B	B	B	B	A	B	A	B	A	B	A	A	B	B	B	B	B	B	B	B	B	A	B	B	B	B	A	B	A	B	A	B	B	A	A	B	B	A	A	A	B	B	A	B
AX-94730374_2B	2B	132.25	B	A	B	B	B	B	B	A	B	A	B	A	B	A	A	B	B	B	B	B	B	B	B	B	A	B	B	B	B	A	B	A	B	A	B	B	A	A	B	B	A	A	A	B	B	A	B
AX-95023625_2B	2B	132.25	B	A	B	B	B	B	B	A	B	A	B	A	B	A	A	B	B	B	B	B	B	B	B	B	A	B	B	B	B	A	B	A	B	A	B	B	A	A	B	B	A	A	A	B	B	A	B
AX-94425145_2B	2B	132.37	B	A	B	B	B	B	B	A	B	A	B	A	B	A	A	B	B	B	B	B	B	B	B	B	A	B	B	B	B	A	B	A	B	A	B	B	A	A	B	B	A	A	A	B	B	A	B
AX-94689581_2B	2B	132.61	B	A	B	B	B	B	B	A	B	A	B	A	B	A	A	B	B	B	B	B	B	B	B	B	A	B	B	B	B	A	B	A	B	A	B	B	A	A	B	B	A	A	A	B	B	A	B
AX-94461492	2B	132.98	B	A	B	B	B	B	B	A	B	A	B	A	B	A	A	B	B	B	B	B	B	H	B	B	A	B	B	B	B	A	B	A	B	A	B	B	A	A	B	B	A	A	A	B	B	A	B
AX-95126252_2B	2B	133.38	B	A	B	B	B	B	B	A	B	A	B	A	B	A	A	B	B	B	B	B	B	B	B	B	A	B	B	B	B	A	B	A	B	A	B	B	A	A	B	B	A	A	A	B	B	A	B
AX-94670759_2B	2B	134.27	B	A	B	B	B	B	B	A	B	A	B	A	B	A	A	B	B	B	B	B	B	B	B	B	A	B	B	B	B	A	B	A	B	A	B	B	A	A	B	B	A	A	A	B	B	A	B
AX-95096692	2B	136.47	B	H	B	B	B	B	B	A	B	A	B	A	H	A	A	B	B	B	B	B	B	H	B	B	A	B	B	B	B	A	B	A	B	A	B	B	A	A	H	B	A	A	A	H	B	A	H
AX-94869081_2B	2B	143.19	B	B	B	B	B	B	B	A	B	A	B	A	B	A	A	B	B	B	A	B	B	B	B	A	A	B	A	A	B	A	B	A	B	A	A	B	A	A	A	B	A	A	B	B	B	A	A
AX-94567292_2B	2B	144.98	B	B	B	B	A	B	B	A	B	H	B	H	B	A	H	B	B	B	A	B	B	B	B	A	H	B	A	A	B	A	B	B	B	A	A	B	H	A	A	B	H	B	B	B	B	A	A
AX-94479203_2B	2B	147.43	B	B	A	B	A	B	A	A	B	A	B	A	B	A	A	B	B	B	A	B	A	B	B	A	A	B	A	A	B	A	B	B	B	A	A	B	A	A	A	B	A	A	H	B	B	A	A
AX-94899712_2B	2B	147.43	B	B	A	B	A	B	A	A	B	A	B	A	B	A	A	B	B	B	A	B	A	B	B	A	A	B	A	A	B	A	B	B	B	A	A	B	A	A	A	B	A	A	H	B	B	A	A
AX-94636101_2B	2B	147.55	B	B	A	B	A	B	A	A	B	A	B	A	B	A	A	B	B	B	A	B	A	B	B	A	A	B	A	A	B	A	B	B	B	A	A	B	A	A	A	B	A	A	H	B	B	A	A
AX-95015901_2B	2B	148.17	B	B	A	B	A	B	A	A	B	A	B	A	H	A	A	B	B	B	A	B	A	B	B	A	A	H	A	A	H	A	B	B	B	A	A	B	A	A	A	B	A	A	H	B	B	A	A
AX-94585596_2B	2B	151.02	B	H	H	H	H	B	B	A	B	A	B	A	H	A	A	H	B	H	A	H	B	B	H	A	A	H	A	A	B	A	B	A	B	A	A	B	A	A	A	H	A	A	H	B	H	A	A
AX-94392219_2B	2B	155.45	B	B	B	A	B	B	B	A	B	A	B	A	A	A	A	B	B	B	A	B	B	B	B	A	A	A	A	A	A	A	A	A	B	A	A	B	A	A	A	B	A	A	B	A	B	A	A
AX-94829013_2B	2B	162.78	B	H	B	A	H	B	B	A	B	H	B	A	A	A	A	H	H	B	H	H	B	B	H	H	A	A	A	A	A	H	H	A	B	A	H	B	A	H	H	H	A	H	B	H	H	A	H
AX-94856412_2B	2B	164.93	B	H	A	H	H	B	A	A	B	H	B	A	A	A	A	H	H	B	B	H	H	B	H	B	A	H	H	H	H	H	H	A	B	A	B	B	A	H	B	H	A	A	H	H	H	H	B
AX-94991562_2B	2B	167.3	B	H	H	B	B	B	H	A	H	H	H	A	H	A	A	B	H	H	B	H	H	B	B	B	H	B	B	H	B	H	B	A	B	H	B	B	A	A	H	B	A	A	H	H	H	H	H
AX-94722735_2B	2B	167.3	B	H	H	B	B	B	H	A	H	H	H	A	H	A	A	B	H	H	B	H	H	B	B	B	H	B	B	H	B	H	B	A	B	H	B	B	A	A	H	B	A	A	H	H	H	H	H
AX-94552653_2B	2B	167.41	B	H	A	B	B	B	A	A	H	H	H	A	H	A	A	B	H	H	B	H	H	B	B	B	H	B	B	H	B	H	B	A	B	H	B	B	A	A	H	B	A	A	A	H	H	H	H
AX-95166954_2B	2B	168.94	B	A	H	B	B	B	H	A	H	A	H	A	H	A	A	B	H	H	B	H	H	B	B	B	A	B	B	H	B	A	B	A	B	A	B	B	A	A	H	B	A	A	A	H	H	A	H
AX-94713173_2B	2B	169.19	B	A	H	B	B	B	H	A	H	A	H	A	H	A	A	B	H	H	B	H	H	H	B	B	A	B	B	H	B	A	B	A	B	A	B	B	A	A	H	B	A	A	A	H	H	A	H
AX-95148347_2B	2B	169.37	B	A	H	B	B	B	H	A	H	A	H	A	H	A	A	B	H	H	B	H	H	B	B	B	A	B	B	H	B	A	B	A	B	A	B	B	A	A	H	B	A	A	A	H	H	A	H
AX-94714962_2B	2B	170.53	B	A	B	B	B	H	B	A	B	A	H	A	H	A	A	B	H	B	B	B	H	B	B	B	A	B	B	H	B	A	B	A	B	A	B	H	A	A	H	B	A	A	A	B	H	A	B
AX-94921162_2B	2B	172.16	B	A	H	B	B	B	H	A	B	A	H	A	H	A	A	B	B	B	B	B	B	B	B	B	A	B	B	H	B	A	B	A	B	A	B	B	A	A	H	B	A	A	A	B	B	A	H
AX-95013414_2B	2B	174.68	B	A	H	B	H	B	H	A	B	A	B	A	B	A	A	B	B	H	H	B	B	B	B	B	A	B	H	H	B	A	B	A	H	A	B	H	A	A	B	H	A	A	A	B	B	A	B
AX-94664552_2B	2B	176.96	H	A	H	H	B	H	B	A	H	A	H	A	H	A	A	H	H	H	H	H	H	H	H	H	A	H	H	H	H	A	H	A	H	A	H	H	A	A	H	H	A	A	A	H	H	A	H
AX-94604156_2B	2B	179.06	H	A	H	H	B	B	H	A	H	A	B	A	H	A	A	H	B	H	B	H	B	B	H	H	A	H	B	H	B	A	B	A	B	A	B	B	A	A	B	H	A	A	A	B	B	A	H
AX-94943476_2B	2B	182.91	B	A	H	H	B	H	H	A	B	H	B	H	H	A	A	H	B	B	H	B	H	H	H	H	H	H	B	B	H	A	H	A	B	H	B	H	A	A	B	B	H	A	H	H	H	H	H
AX-94838917_2B	2B	185.15	B	H	H	H	B	H	H	A	H	H	B	A	H	A	A	H	H	B	B	B	H	B	B	H	A	H	B	B	H	A	H	H	B	H	H	H	H	A	B	H	H	A	A	B	B	A	H
AX-95094442_2B	2B	190.33	B	H	A	B	H	H	H	A	H	B	B	H	B	H	H	A	A	B	B	B	H	H	B	B	H	B	B	B	B	B	B	B	B	B	B	H	H	A	B	H	H	A	A	B	B	B	B
AX-94724239_2D	2D	0	H	A	H	B	A	A	A	B	B	B	B	A	B	A	A	A	A	B	A	A	A	A	A	A	B	B	A	B	B	B	B	B	B	B	B	A	B	B	B	A	H	H	B	B	A	B	B
AX-94479119_2D	2D	10.1	B	A	B	B	A	A	B	B	B	B	B	B	B	A	A	B	A	B	A	A	A	A	A	H	B	B	A	B	B	H	B	H	A	H	B	H	H	A	B	H	A	B	B	B	H	H	B
AX-95020348_2D	2D	15.88	B	H	B	B	H	H	B	B	B	B	B	B	H	H	H	B	A	B	A	H	H	H	H	H	B	H	H	B	B	H	B	H	A	A	B	H	H	H	B	H	A	A	A	A	H	H	B
AX-94523767_2D	2D	21.26	B	H	B	B	A	A	B	B	B	B	B	B	A	A	A	B	H	B	H	A	H	H	H	H	B	H	H	B	B	H	B	A	A	H	B	H	A	A	B	H	A	A	H	A	A	H	B
AX-95016209_2D	2D	24.04	B	B	B	B	A	A	B	B	B	B	B	B	A	A	A	H	B	B	B	A	B	B	B	B	B	B	B	B	B	B	B	A	A	B	B	B	A	A	B	B	A	A	B	A	A	B	B
AX-95099260_2D	2D	26.81	B	H	B	B	A	A	B	B	B	B	B	B	A	A	A	B	H	B	H	A	H	H	H	H	B	H	H	B	B	H	B	A	A	H	B	H	A	A	B	H	A	A	H	A	A	H	B
AX-94520851_2D	2D	30.48	B	A	B	B	A	A	B	B	H	B	B	B	A	A	A	B	A	B	A	A	H	A	A	A	H	A	A	B	B	H	B	A	A	A	H	A	H	A	B	A	A	A	A	A	A	H	B
AX-94605079_2D	2D	32.49	B	A	B	B	A	A	H	H	B	B	B	B	A	A	A	B	A	B	A	A	A	A	A	A	H	A	A	B	B	A	B	A	A	A	B	A	A	A	H	A	A	A	A	A	A	A	B
AX-94820268_2D	2D	33.75	B	H	B	B	A	A	B	B	B	B	B	B	A	A	A	B	A	B	A	A	A	A	A	A	B	H	A	B	B	A	B	A	A	A	B	A	A	A	B	A	A	A	A	A	A	A	B
AX-94918359_2D	2D	33.91	B	A	B	B	A	A	B	B	B	B	B	B	A	A	A	B	A	B	A	A	A	A	A	A	B	A	A	B	B	A	B	A	A	A	B	A	A	A	B	A	A	A	A	A	A	A	B
AX-94510027_2D	2D	33.91	B	A	B	B	A	A	B	B	B	B	B	B	A	A	A	B	A	B	A	A	A	A	A	A	B	A	A	B	B	A	B	A	A	A	B	A	A	A	B	A	A	A	A	A	A	A	B
AX-95254619_2D	2D	33.91	B	A	B	B	A	A	B	B	B	B	B	B	A	A	A	B	A	B	A	A	A	A	A	A	B	A	A	B	B	A	B	A	A	A	B	A	A	A	B	A	A	A	A	A	A	A	B
AX-95631062_2D	2D	33.91	B	A	B	B	A	A	B	B	B	B	B	B	A	A	A	B	A	B	A	A	A	A	A	H	B	A	A	B	B	A	B	A	A	A	B	A	A	A	B	A	A	A	A	A	A	A	B
AX-95020885_2D	2D	34.17	B	A	B	B	A	A	B	B	B	B	B	B	A	A	A	B	A	B	A	A	A	A	A	A	B	A	A	B	B	A	B	A	A	A	B	A	A	A	B	A	A	A	H	A	A	A	B
AX-94459264_2D	2D	34.84	B	A	B	B	A	A	B	B	B	B	B	B	B	A	A	B	A	B	A	A	A	A	A	A	B	B	A	B	B	A	B	A	A	A	B	A	A	A	B	A	A	B	H	B	A	A	B
AX-94501139_2D	2D	34.84	B	A	B	B	A	A	B	B	B	B	B	B	B	A	A	B	A	B	A	A	A	A	A	A	B	B	A	B	B	A	B	A	A	A	B	A	A	A	B	A	A	B	H	B	A	A	B
AX-94652914_2D	2D	35.8	B	A	B	B	A	A	B	B	B	B	B	B	A	A	A	B	A	B	A	A	A	A	A	A	B	A	A	B	B	A	B	A	A	A	B	A	A	A	B	A	A	B	H	A	A	A	B
AX-94468695_2D	2D	36.05	H	A	B	B	A	A	B	B	B	B	H	B	A	A	A	B	A	B	A	A	A	A	A	A	B	A	A	B	B	A	B	A	A	A	B	A	A	A	B	A	A	B	H	A	A	A	B
AX-94564729_2D	2D	36.18	B	A	B	B	A	A	B	B	B	B	B	B	A	A	A	B	A	B	A	A	A	A	A	A	B	A	A	B	B	A	B	A	A	A	B	A	A	A	B	A	A	B	H	A	A	A	B
AX-94834765_2D	2D	36.18	B	A	B	B	A	A	B	B	B	B	B	B	A	A	A	B	A	B	A	A	A	A	A	A	B	A	A	B	B	A	B	A	A	A	B	A	A	A	B	A	A	B	H	A	A	A	B
AX-94445362_2D	2D	36.18	B	A	B	B	A	A	B	B	B	B	B	B	A	A	A	B	A	B	A	A	A	A	A	A	B	A	A	B	B	A	B	A	A	A	B	A	A	A	B	A	A	B	H	A	A	A	B
AX-94451202_2D	2D	36.18	B	A	B	B	A	A	B	B	B	B	B	B	A	A	A	B	A	B	A	A	A	A	A	A	B	A	A	B	B	A	B	A	A	A	B	A	A	A	B	A	A	B	H	A	A	A	B
AX-95165682_2D	2D	36.18	B	A	B	B	A	A	B	B	B	B	B	B	A	A	A	B	A	B	A	A	A	A	A	A	B	A	A	B	B	A	B	A	A	A	B	A	A	A	B	A	A	H	H	A	A	A	B
AX-95653025_2D	2D	36.18	B	A	B	B	A	A	B	B	B	B	B	B	A	A	A	B	A	B	A	A	A	A	A	A	B	A	A	B	B	A	B	A	A	A	B	A	A	A	B	A	A	B	H	A	A	A	B
AX-94393403_2D	2D	36.18	B	A	B	B	A	A	B	B	B	B	B	B	A	A	A	B	A	B	A	A	A	A	A	A	B	A	A	B	B	A	B	A	A	A	B	A	A	A	B	A	A	B	H	A	A	A	B
AX-94401725_2D	2D	36.18	B	A	B	B	A	A	B	B	B	B	B	B	A	A	A	B	A	B	A	A	A	A	A	A	B	A	A	B	B	A	B	A	A	A	B	A	A	A	B	A	A	B	H	A	A	A	B
AX-94654809_2D	2D	36.18	B	A	B	B	A	A	B	B	B	B	B	B	A	A	A	B	A	B	A	A	A	A	A	A	B	A	A	B	B	A	B	A	A	A	B	A	A	A	B	A	A	B	H	A	A	A	B
AX-95084966_2D	2D	36.18	B	A	B	B	A	A	B	B	B	B	B	B	A	A	A	B	A	B	A	A	A	A	A	A	B	A	A	B	B	A	B	A	A	A	B	A	A	A	B	A	A	B	H	A	A	A	B
AX-95216277_2D	2D	36.18	B	A	B	B	A	A	B	B	B	B	B	B	A	A	A	B	A	B	A	A	A	A	A	A	B	A	A	B	B	A	B	A	A	A	B	A	A	A	B	A	A	B	H	A	A	A	B
AX-95007069_2D	2D	36.31	B	A	H	B	A	A	H	B	B	B	B	B	A	H	A	B	A	B	A	A	A	A	A	A	B	A	A	B	B	A	B	A	A	A	B	A	A	A	B	A	A	B	H	A	A	A	B
AX-95181452_2D	2D	36.57	B	A	A	B	A	A	A	B	B	B	B	B	A	A	A	B	A	B	A	A	A	A	A	A	B	A	A	B	B	A	B	A	A	A	B	A	A	A	B	A	A	B	H	A	A	A	B
AX-94717544_2D	2D	36.57	B	A	A	B	A	A	A	B	B	B	B	B	A	A	A	B	A	B	A	A	A	A	A	A	B	A	A	B	B	A	B	A	A	A	B	A	A	A	B	A	A	B	H	A	A	A	B
AX-94701134_2D	2D	37.14	B	A	A	B	A	A	A	B	B	B	B	B	A	A	A	B	A	H	A	A	A	A	A	H	B	A	A	B	B	A	B	A	A	A	B	A	A	A	B	A	A	B	A	A	A	A	B
AX-94454164_2D	2D	37.4	B	A	A	B	A	A	A	B	B	B	B	B	A	A	A	B	A	B	A	A	A	A	A	A	B	A	A	B	B	A	B	A	A	A	H	A	A	A	B	A	A	H	A	A	A	A	B
AX-94641475_2D	2D	37.48	B	A	A	B	A	A	A	B	B	B	B	B	A	A	A	B	A	B	A	A	H	A	A	A	B	A	A	B	B	A	B	A	A	A	B	A	A	A	B	A	A	A	A	A	A	A	B
AX-95217512_2D	2D	38.77	B	A	A	H	A	A	A	B	H	B	B	B	A	A	A	B	A	B	A	A	A	A	A	A	B	A	A	B	H	A	A	A	A	A	B	A	A	A	B	A	A	A	A	A	A	A	B
AX-95235201_2D	2D	40.85	B	A	A	A	A	A	A	B	B	B	B	B	A	A	A	B	A	B	A	A	A	A	A	A	B	A	A	B	A	A	A	A	A	A	B	A	A	A	B	A	A	H	A	A	A	A	B
AX-94608345_2D	2D	44.81	B	A	A	A	A	H	A	H	B	H	A	B	A	A	A	B	A	B	B	A	A	A	B	A	H	A	B	H	A	A	A	A	B	A	H	A	A	A	B	A	A	A	A	A	A	A	B
AX-95138710_2D	2D	45.58	B	A	B	A	A	B	B	B	B	B	A	B	A	A	A	B	A	B	B	A	A	A	B	A	B	A	B	B	A	A	A	A	B	A	B	A	A	A	B	A	A	A	A	A	A	A	B
AX-94429402_2D	2D	48.82	B	A	B	A	A	A	B	B	B	B	B	B	A	A	A	B	A	B	A	A	A	A	A	A	B	A	A	B	A	A	A	A	A	A	B	A	A	A	B	A	A	A	H	A	A	A	B
AX-94761061_2D	2D	48.82	B	A	B	A	A	A	B	B	B	B	B	B	A	A	A	B	A	B	A	A	A	A	A	A	B	A	A	B	A	A	A	A	A	A	B	A	A	A	B	A	A	A	H	A	A	A	B
AX-94475909_2D	2D	48.82	B	A	B	A	A	A	B	B	B	B	B	B	A	A	A	B	A	B	A	A	A	A	A	A	B	A	A	B	A	A	A	A	A	A	B	A	A	A	B	A	A	A	H	A	A	A	B
AX-95630243_2D	2D	48.82	B	A	B	A	A	A	B	B	B	B	B	B	A	A	A	B	A	B	A	A	A	A	A	A	B	A	A	B	A	A	A	A	A	A	B	A	A	A	B	A	A	A	H	A	A	A	B
AX-94534016	2D	48.82	B	A	B	A	A	A	B	B	B	B	B	B	A	A	A	B	A	B	A	A	A	A	A	A	B	A	A	B	A	A	A	A	A	A	B	A	A	A	B	A	A	A	H	A	A	A	B
AX-94829628_2D	2D	49.08	B	A	B	A	A	A	B	B	B	B	B	B	A	A	A	B	A	B	A	A	A	A	A	A	B	A	A	B	A	A	A	A	A	A	B	A	A	A	B	A	A	H	A	A	A	A	B
AX-94869474_2D	2D	49.08	B	A	B	A	A	A	B	B	B	B	B	B	A	A	A	B	A	B	A	A	A	A	A	A	B	A	A	B	A	A	A	A	A	A	B	A	A	A	B	A	A	A	A	A	A	A	B
AX-95242359_2D	2D	50.03	B	A	B	A	A	A	B	B	B	B	B	B	A	A	A	B	A	B	A	A	A	A	A	A	B	B	A	B	A	A	A	A	A	A	B	A	A	A	B	A	A	B	H	H	A	A	B
AX-95134406_2D	2D	50.29	B	A	B	A	A	A	B	B	B	B	B	B	B	A	A	B	A	B	A	A	A	A	A	A	B	B	A	B	A	A	A	A	A	A	B	A	A	A	B	A	A	B	H	B	A	A	B
AX-94637995_2D	2D	52.72	B	A	B	A	A	A	B	H	B	H	H	H	H	A	A	B	A	H	A	A	A	A	A	A	H	B	A	B	A	A	A	A	A	A	B	A	A	A	B	A	A	H	A	B	A	A	B
AX-94730244_2D	2D	56.14	H	A	H	A	A	A	B	H	H	H	H	H	H	A	A	H	A	H	A	A	A	A	A	A	H	H	A	H	A	A	A	A	A	A	H	A	A	A	B	A	A	H	H	H	A	A	H
AX-94383877_3A	3A	0	H	A	H	B	A	A	H	B	H	A	A	B	H	H	A	A	H	A	A	B	A	B	A	H	B	B	A	H	B	A	B	A	B	B	H	A	A	H	A	B	A	H	H	B	A	B	A
AX-94502027_3A	3A	8.96	H	H	A	B	A	A	A	H	H	A	A	A	B	B	A	A	H	A	B	A	A	B	B	A	B	B	A	H	B	H	B	H	B	H	H	H	H	B	A	H	A	A	B	B	H	B	B
AX-94955835_3A	3A	16.71	B	B	H	H	H	A	H	H	H	H	A	H	H	B	A	A	H	A	B	H	B	B	B	A	B	H	H	H	H	H	H	H	B	H	H	H	H	B	H	H	A	A	H	H	H	H	B
AX-94830144_3A	3A	23.8	B	B	A	H	A	A	A	A	H	A	A	A	H	H	A	A	H	A	B	A	H	B	H	A	B	H	A	A	H	A	H	H	B	H	H	A	A	B	A	A	H	A	H	H	A	H	B
AX-95114117_3A	3A	27.38	B	B	A	H	A	A	A	A	H	A	A	A	H	H	A	A	H	A	B	A	H	B	A	A	B	H	A	A	H	A	H	H	B	H	H	A	A	B	A	A	A	A	H	H	A	H	B
AX-95211576_3A	3A	30.7	B	B	A	H	A	A	A	A	H	A	A	A	H	H	A	A	H	A	B	A	H	B	A	A	B	H	A	A	H	A	H	H	B	H	H	A	A	B	A	A	A	A	H	H	A	H	B
AX-94567981_3A	3A	34.01	B	B	A	H	A	A	A	A	H	A	A	A	H	H	A	A	H	A	B	A	H	B	A	A	B	H	A	A	H	A	H	H	B	H	H	A	A	B	A	A	A	A	H	H	A	H	B
AX-94686544_3A	3A	37.48	B	B	A	H	A	A	A	A	H	A	A	A	H	H	A	A	H	A	B	A	A	B	H	A	B	H	A	A	H	A	H	H	B	H	H	A	A	B	A	A	A	A	H	H	A	H	B
AX-94806155_3A	3A	41.45	B	B	A	A	A	A	A	A	H	A	A	A	A	H	A	A	H	A	B	A	A	B	B	A	B	A	A	A	A	A	A	H	B	H	H	A	A	H	A	A	A	A	H	A	A	H	B
AX-94843584_3A	3A	45.69	B	B	A	A	A	A	A	A	H	A	A	A	A	H	A	A	H	H	B	H	H	B	H	A	B	A	H	H	A	A	A	H	B	H	H	A	H	B	A	A	A	H	H	A	A	H	B
AX-94447122_3A	3A	50.7	B	B	A	A	A	A	A	A	B	A	A	A	A	B	A	A	B	A	B	A	H	B	A	A	B	A	A	A	A	A	A	H	B	B	B	A	A	B	A	A	A	A	H	A	A	H	B
AX-94489717_3A	3A	51.57	B	B	A	A	A	A	A	A	B	A	A	A	A	B	A	A	B	A	B	A	H	B	H	A	B	A	A	A	A	A	A	B	B	B	B	A	A	B	A	A	A	A	B	A	A	B	B
AX-94397581_3A	3A	52.09	B	H	A	A	A	A	A	A	B	A	A	A	A	H	A	A	H	A	B	A	H	B	A	A	B	A	A	A	A	A	A	B	B	B	B	A	A	B	A	A	A	A	B	A	A	B	B
AX-94671675_3A	3A	52.6	B	B	A	A	A	A	A	A	B	A	A	A	A	B	A	A	B	A	B	A	H	B	A	A	B	A	A	A	A	A	A	B	B	B	B	A	A	B	A	A	A	A	B	A	A	B	B
AX-94803518_3A	3A	52.68	B	B	A	A	A	A	A	A	B	A	A	A	A	B	A	A	B	A	B	A	B	H	A	A	B	A	A	A	A	A	A	B	B	B	B	A	A	B	A	A	A	A	B	A	A	B	B
AX-94635912_3A	3A	52.83	B	B	A	A	A	A	A	A	B	A	A	A	A	B	A	A	B	A	B	A	H	B	H	A	B	A	A	A	A	A	A	B	B	B	B	A	A	B	A	A	A	H	B	A	A	B	B
AX-95150002_3A	3A	52.96	B	B	A	A	A	A	A	A	B	A	A	A	A	B	A	A	B	A	B	A	H	H	B	A	B	A	A	A	A	A	A	B	B	B	B	A	A	B	A	A	A	A	B	A	A	B	B
AX-94859387_3A	3A	55.21	B	B	A	A	H	A	A	H	B	H	A	H	H	B	A	A	B	A	B	H	H	B	B	A	B	A	H	H	A	H	A	B	B	B	B	H	H	B	H	H	A	A	B	A	H	B	B
AX-94403529_3A	3A	57.83	B	B	A	A	A	A	H	A	B	A	A	A	H	B	A	A	B	A	B	A	A	B	B	A	B	A	A	A	A	A	A	B	B	A	B	A	A	B	A	A	A	A	B	A	A	B	B
AX-94669520_3A	3A	58.27	B	B	A	A	A	A	A	A	B	A	A	A	B	B	A	A	B	A	B	A	H	B	H	A	B	A	A	A	A	A	A	B	B	A	B	A	A	B	A	A	A	A	B	A	A	B	B
AX-95183147_3A	3A	59.37	B	B	A	B	A	A	A	A	B	A	A	A	B	B	A	A	B	A	B	A	H	B	H	A	B	B	A	A	B	A	B	B	B	B	B	A	A	B	A	A	A	A	B	B	A	B	B
AX-94526378_3A	3A	59.82	B	B	B	B	A	A	B	A	B	A	A	A	B	B	A	A	B	A	B	A	H	B	A	A	B	B	A	A	B	A	B	B	B	B	B	A	A	B	A	A	A	H	B	B	A	B	B
AX-95232198_3A	3A	59.95	B	B	B	B	A	A	B	A	B	A	A	A	B	B	A	A	B	H	B	A	H	B	B	A	B	B	A	A	B	A	B	B	B	B	B	A	A	B	A	A	A	H	B	B	A	B	B
AX-94682533_3A	3A	60.26	B	B	A	B	A	A	A	A	B	A	A	A	B	B	A	A	B	A	B	A	H	B	B	A	B	B	A	A	B	A	B	B	B	B	B	A	A	B	A	A	A	A	B	B	A	B	B
AX-94684237_3A	3A	60.26	B	B	A	B	A	A	A	A	B	A	A	A	B	B	A	A	B	A	B	A	H	B	B	A	B	B	A	A	B	A	B	B	B	B	B	A	A	B	A	A	A	A	B	B	A	B	B
AX-94640493_3A	3A	60.26	B	B	A	B	A	A	A	A	B	A	A	A	B	B	A	A	B	A	B	A	H	B	H	A	B	B	A	A	B	A	B	B	B	B	B	A	A	B	A	A	A	A	B	B	A	B	B
AX-95134755_3A	3A	60.26	B	B	A	B	A	A	A	A	B	A	A	A	B	B	A	A	B	A	B	A	H	B	B	A	B	B	A	A	B	A	B	B	B	B	B	A	A	B	A	A	A	A	B	B	A	B	B
AX-94969670_3A	3A	60.26	B	B	A	B	A	A	A	A	B	A	A	A	B	B	A	A	B	A	B	A	H	B	H	A	B	B	A	A	B	A	B	B	B	B	B	A	A	B	A	A	A	A	B	B	A	B	B
AX-95255879_3A	3A	60.26	B	B	A	B	A	A	A	A	B	A	A	A	B	B	A	A	B	A	B	A	H	B	H	A	B	B	A	A	B	A	B	B	B	B	B	A	A	B	A	A	A	A	B	B	A	B	B
AX-95257360_3A	3A	60.65	B	B	A	B	A	A	A	A	B	A	A	A	B	B	A	A	B	A	B	A	H	B	B	B	B	B	A	A	B	A	B	B	B	B	B	A	A	B	A	A	A	A	B	B	A	B	B
AX-94757993_3A	3A	61.16	B	B	A	B	A	A	A	A	H	A	A	A	B	B	A	A	B	A	H	A	H	B	B	B	B	B	A	A	H	A	B	B	B	B	B	A	A	B	A	A	A	A	H	B	A	B	B
AX-95077070_3A	3A	61.7	B	B	A	B	A	A	A	A	B	A	A	A	B	B	A	A	B	A	B	A	H	B	A	B	B	B	A	A	B	A	B	B	B	B	B	A	A	B	A	A	A	A	B	B	A	B	B
AX-94468463_3A	3A	61.99	B	B	A	B	A	A	A	A	B	A	A	A	B	B	A	A	B	A	B	A	H	B	A	B	B	H	A	A	B	A	B	B	B	B	B	A	A	B	A	A	A	H	B	B	A	B	B
AX-95157724_3A	3A	62.27	B	B	A	B	A	A	A	A	B	A	A	A	B	B	A	A	B	A	B	A	H	B	A	B	B	B	A	A	B	A	B	B	B	B	B	A	A	B	A	A	A	A	B	B	A	B	B
AX-94735807_3A	3A	63.58	B	B	A	B	A	A	A	A	B	A	A	A	H	B	A	A	B	A	H	A	H	B	A	B	B	B	A	A	B	A	B	B	B	H	B	A	A	B	A	A	A	A	H	H	A	B	B
AX-94480585_3A	3A	67	B	B	A	B	A	A	A	A	B	A	A	A	B	B	A	A	H	A	B	A	H	B	H	A	B	B	A	A	B	A	B	H	B	B	H	A	A	B	A	A	A	A	H	B	A	B	H
AX-94413689_3A	3A	69.89	B	B	A	B	A	A	A	A	B	A	A	A	H	B	A	A	B	A	B	A	H	B	H	H	B	B	A	A	B	A	B	B	B	B	B	A	A	B	A	A	A	A	B	H	A	H	H
AX-94498487_3A	3A	70.48	B	B	A	B	A	A	A	A	B	A	A	A	H	B	A	A	B	A	B	A	H	B	H	B	B	B	A	A	B	A	B	B	B	B	B	A	A	B	A	A	A	A	B	H	A	B	B
AX-94849663_3A	3A	70.66	B	B	A	B	A	A	A	A	B	A	A	A	B	B	A	A	B	A	B	A	H	B	H	B	B	B	A	A	B	A	B	B	B	B	B	A	A	B	A	A	A	A	B	B	A	B	B
AX-95012846_3A	3A	70.76	B	B	A	B	A	A	A	A	B	A	A	A	B	B	A	A	B	A	B	A	H	B	H	B	B	B	A	A	B	A	B	B	B	B	B	A	A	B	A	A	A	A	B	B	A	B	B
AX-94451685	3A	70.76	B	B	A	B	A	A	A	A	B	A	A	A	B	B	A	A	B	A	B	A	H	B	H	B	B	B	A	A	B	A	B	B	B	B	B	A	A	B	A	A	A	A	B	B	A	B	B
AX-94389315_3A	3A	70.76	B	B	A	B	A	A	A	A	B	A	A	A	B	B	A	A	B	A	B	A	H	B	B	B	B	B	A	A	B	A	B	B	B	B	B	A	A	B	A	A	A	A	B	B	A	B	B
AX-94675268_3A	3A	70.76	B	B	A	B	A	A	A	A	B	A	A	A	B	B	A	A	B	A	B	A	H	B	B	B	B	B	A	A	B	A	B	B	B	B	B	A	A	B	A	A	A	A	B	B	A	B	B
AX-94561554_3A	3A	70.76	B	B	A	B	A	A	A	A	B	A	A	A	B	B	A	A	B	A	B	A	H	B	B	B	B	B	A	A	B	A	B	B	B	B	B	A	A	B	A	A	A	A	B	B	A	B	B
AX-94698160_3A	3A	70.76	B	B	A	B	A	A	A	A	B	A	A	A	B	B	A	A	B	A	B	A	H	B	B	B	B	B	A	A	B	A	B	B	B	B	B	A	A	B	A	A	A	A	B	B	A	B	B
AX-95113481_3A	3A	70.76	B	B	A	B	A	A	A	A	B	A	A	A	B	B	A	A	B	A	B	A	H	B	B	B	B	B	A	A	B	A	B	B	B	B	B	A	A	B	A	A	A	A	B	B	A	B	B
AX-94743968_3A	3A	71.27	B	B	H	B	A	A	A	H	B	H	A	A	B	B	A	A	B	A	B	A	H	B	B	B	B	B	A	A	B	A	B	B	B	B	B	A	A	B	A	A	A	A	B	B	A	B	B
AX-95188541_3A	3A	72.36	B	B	H	B	A	A	A	B	B	A	A	A	H	B	A	A	B	H	B	A	H	B	A	B	B	B	A	B	H	H	B	B	B	B	B	A	A	B	A	A	A	A	B	B	A	B	B
AX-94615777	3A	74.01	B	B	B	H	A	A	B	B	B	A	A	A	H	B	A	A	B	A	B	A	A	B	H	B	B	H	A	B	H	A	H	B	B	B	B	A	A	B	A	A	A	A	B	H	A	B	B
AX-94976911_3A	3A	75.92	B	B	A	H	A	A	A	A	B	A	A	A	H	B	A	A	B	A	B	A	B	B	A	B	B	H	A	A	H	A	H	B	B	B	B	A	A	B	A	A	A	A	B	H	A	B	B
AX-94558703_3A	3A	77.93	B	B	A	B	A	A	A	A	B	A	A	A	H	B	A	A	B	A	B	A	H	B	H	B	B	H	A	A	H	A	H	B	B	B	B	A	A	B	A	A	A	A	B	H	A	B	B
AX-95127888_3A	3A	80.67	B	B	A	B	A	A	A	B	B	A	A	A	B	A	A	A	B	A	B	A	A	B	B	B	B	B	A	B	B	H	A	B	B	B	B	A	A	B	A	A	A	A	B	B	A	B	B
AX-94821988_3A	3A	81.84	H	B	A	B	A	A	A	A	B	A	A	A	B	H	A	A	B	A	B	A	A	B	A	B	B	B	A	A	B	A	B	B	B	B	B	A	A	B	A	A	A	A	B	B	A	B	B
AX-94799731_3A	3A	81.99	B	B	A	B	A	A	A	A	B	A	A	A	B	B	A	A	B	A	B	A	H	B	A	B	B	B	A	A	B	A	B	B	B	B	B	A	A	B	A	A	A	A	B	B	A	B	B
AX-94681091_3A	3A	81.99	B	B	A	B	A	A	A	A	B	A	A	A	B	B	A	A	B	A	B	A	H	B	A	B	B	B	A	A	B	A	B	B	B	B	B	A	A	B	A	A	A	A	B	B	A	B	B
AX-95023272_3A	3A	81.99	B	B	A	B	A	A	A	A	B	A	A	A	B	B	A	A	B	A	B	A	H	B	A	B	B	B	A	A	B	A	B	B	B	B	B	A	A	B	A	A	A	A	B	B	A	B	B
AX-95233036_3A	3A	81.99	B	B	A	B	A	A	A	A	B	A	A	A	B	B	A	A	B	A	B	A	H	B	A	B	B	B	A	A	B	A	B	B	B	B	B	A	A	B	A	A	A	A	B	B	A	B	B
AX-94582851_3A	3A	81.99	B	B	A	B	A	A	A	A	B	A	A	A	B	B	A	A	B	A	B	A	H	B	A	B	B	B	A	A	B	A	B	B	B	B	B	A	A	B	A	A	A	A	B	B	A	B	B
AX-95652916_3A	3A	81.99	B	B	A	B	A	A	A	A	B	A	A	A	B	B	A	A	B	A	B	A	H	B	H	B	B	B	A	A	B	A	B	B	B	B	B	A	A	B	A	A	A	A	B	B	A	B	B
AX-94510991_3A	3A	81.99	B	B	A	B	A	A	A	A	B	A	A	A	B	B	A	A	B	A	B	A	H	B	H	B	B	B	A	A	B	A	B	B	B	B	B	A	A	B	A	A	A	A	B	B	A	B	B
AX-94703552_3A	3A	81.99	B	B	A	B	A	A	A	A	B	A	A	A	B	B	A	A	B	A	B	A	H	B	H	B	B	B	A	A	B	A	B	B	B	B	B	A	A	B	A	A	A	A	B	B	A	B	B
AX-94421072_3A	3A	81.99	B	B	A	B	A	A	A	A	B	A	A	A	B	B	A	A	B	A	B	A	H	B	H	B	B	B	A	A	B	A	B	B	B	B	B	A	A	B	A	A	A	A	B	B	A	B	B
AX-94395622_3A	3A	81.99	B	B	A	B	A	A	A	A	B	A	A	A	B	B	A	A	B	A	B	A	H	B	H	B	B	B	A	A	B	A	B	B	B	B	B	A	A	B	A	A	A	A	B	B	A	B	B
AX-94440640_3A	3A	81.99	B	B	A	B	A	A	A	A	B	A	A	A	B	B	A	A	B	A	B	A	H	B	H	B	B	B	A	A	B	A	B	B	B	B	B	A	A	B	A	A	A	A	B	B	A	B	B
AX-94866206_3A	3A	81.99	B	B	A	B	A	A	A	A	B	A	A	A	B	B	A	A	B	A	B	A	H	B	H	B	B	B	A	A	B	A	B	B	B	B	B	A	A	B	A	A	A	A	B	B	A	B	B
AX-94416693_3A	3A	81.99	B	B	A	B	A	A	A	A	B	A	A	A	B	B	A	A	B	A	B	A	H	B	H	B	B	B	A	A	B	A	B	B	B	B	B	A	A	B	A	A	A	A	B	B	A	B	B
AX-94530229_3A	3A	81.99	B	B	A	B	A	A	A	A	B	A	A	A	B	B	A	A	B	A	B	A	H	B	H	B	B	B	A	A	B	A	B	B	B	B	B	A	A	B	A	A	A	A	B	B	A	B	B
AX-94725995_3A	3A	81.99	B	B	A	B	A	A	A	A	B	A	A	A	B	B	A	A	B	A	B	A	H	B	H	B	B	B	A	A	B	A	B	B	B	B	B	A	A	B	A	A	A	A	B	B	A	B	B
AX-94542697_3A	3A	82.69	B	B	A	B	A	A	A	A	B	A	A	A	B	B	H	A	B	A	B	A	H	B	A	B	B	B	A	H	B	A	B	B	B	B	B	A	A	B	A	H	A	A	B	B	H	B	B
AX-95151653_3A	3A	83.92	B	B	A	B	A	A	A	A	B	A	A	A	B	B	A	A	B	A	B	A	B	B	H	B	B	B	H	H	B	A	B	B	B	B	B	A	A	B	A	A	A	A	B	B	A	B	B
AX-94522863_3A	3A	85.91	B	B	A	B	A	A	A	H	B	H	A	H	B	B	A	A	B	A	B	H	B	B	B	B	B	B	H	A	B	H	B	B	B	B	B	H	H	B	H	H	A	A	B	B	H	B	B
AX-94502115_3A	3A	87.43	B	B	A	B	H	A	A	H	B	H	A	H	B	B	A	A	B	A	B	H	B	B	H	B	B	B	H	H	B	H	B	B	B	B	B	H	H	B	H	H	A	H	B	B	H	B	B
AX-94818797_4D	3A	95.09	B	B	A	B	B	B	A	B	B	B	B	B	B	B	B	B	B	B	B	B	A	B	B	B	B	A	B	B	A	B	B	B	B	B	B	B	B	B	B	B	B	B	H	B	B	B	B
AX-94574597_4A	3A	97.38	B	A	B	B	B	B	B	B	B	B	B	A	B	B	B	B	B	B	B	B	B	B	B	B	B	B	B	B	B	B	B	B	B	B	B	B	B	A	B	B	B	B	B	B	A	B	B
AX-95140737_3A	3A	100.29	B	H	B	B	B	B	B	B	B	B	B	B	B	B	A	B	H	B	B	B	B	A	B	B	B	B	B	B	B	A	B	B	B	B	B	B	B	B	B	B	B	B	B	B	B	B	B
AX-95183238_3A	3A	101.87	B	H	B	B	B	B	B	B	B	B	B	B	H	B	A	B	A	B	B	B	H	A	B	B	B	B	B	B	H	A	B	B	B	B	B	B	B	B	B	B	B	B	B	B	B	H	H
AX-94866541_3A	3A	102.64	B	A	B	B	B	B	B	B	B	B	B	B	B	B	A	B	A	B	B	B	H	A	B	B	B	B	B	B	B	A	B	B	B	B	B	B	B	B	B	B	B	B	B	B	B	B	A
AX-95191928_3A	3A	102.64	B	A	B	B	B	B	B	B	B	B	B	B	B	B	A	B	A	B	B	B	H	A	B	B	B	B	B	B	B	A	B	B	B	B	B	B	B	B	B	B	B	B	B	B	B	B	A
AX-94530116_3A	3A	102.64	B	A	B	B	B	B	B	B	B	B	B	B	B	B	A	B	A	B	B	B	H	A	B	B	B	B	B	B	B	A	B	B	B	B	B	B	B	B	B	B	B	B	B	B	B	B	A
AX-95632723_3A	3A	102.64	B	A	B	B	B	B	B	B	B	B	B	B	B	B	A	B	A	B	B	B	H	A	B	B	B	B	B	B	B	A	B	B	B	B	B	B	B	B	B	B	B	B	B	B	B	B	A
AX-95174786_3A	3A	102.64	B	A	B	B	B	B	B	B	B	B	B	B	B	B	A	B	A	B	B	B	H	A	B	B	B	B	B	B	B	A	B	B	B	B	B	B	B	B	B	B	B	B	B	B	B	B	A
AX-94565216_3A	3A	102.64	B	A	B	B	B	B	B	B	B	B	B	B	B	B	A	B	A	B	B	B	H	A	B	B	B	B	B	B	B	A	B	B	B	B	B	B	B	B	B	B	B	B	B	B	B	B	A
AX-94581136_3A	3A	102.79	B	A	B	B	B	B	B	B	B	B	B	B	H	B	A	B	A	B	B	B	H	A	B	B	B	B	B	B	B	A	B	B	B	B	B	B	B	B	B	B	B	B	B	B	B	B	A
AX-95132080_3A	3A	102.87	B	A	B	B	B	B	B	B	B	B	B	B	B	B	A	B	A	B	B	B	B	A	B	B	B	B	B	B	B	A	B	B	B	B	B	B	B	B	B	B	B	B	B	B	B	B	A
AX-94495697_3A	3A	102.87	B	A	B	B	B	B	B	B	B	B	B	B	B	B	A	B	A	B	B	B	H	A	B	B	B	B	B	B	B	A	B	B	B	B	B	B	B	B	B	B	B	B	B	B	B	B	A
AX-94743813_3A	3A	103.27	B	A	B	B	B	B	B	B	B	B	B	B	B	B	A	B	A	B	B	B	B	A	B	B	B	B	B	B	B	A	B	B	B	B	B	B	B	B	B	B	B	B	B	B	B	B	B
AX-94935938_3A	3A	103.27	B	A	B	B	B	B	B	B	B	B	B	B	B	B	A	B	A	B	B	B	B	A	B	B	B	B	B	B	B	A	B	B	B	B	B	B	B	B	B	B	B	B	B	B	B	B	B
AX-94423897_3A	3A	103.53	B	A	B	B	B	B	B	B	B	B	B	B	B	B	A	B	A	B	B	B	B	A	B	B	B	B	B	B	B	A	B	B	B	B	B	B	B	B	B	B	B	H	B	B	B	B	B
AX-94627268_3A	3A	103.6	B	A	B	B	B	B	B	B	B	B	B	B	B	B	A	B	A	B	B	B	B	A	B	B	B	B	B	B	B	A	B	B	B	B	B	B	B	B	B	B	B	B	B	B	B	B	B
AX-94565139_3A	3A	103.6	B	A	B	B	B	B	B	B	H	B	B	B	B	B	A	B	A	B	B	B	B	A	B	B	B	B	B	B	B	A	B	B	B	B	B	B	B	B	B	B	B	B	B	B	B	B	B
AX-94939408_3A	3A	103.6	B	A	B	B	B	B	B	B	B	B	B	B	B	B	A	B	A	B	B	B	B	A	B	B	B	B	B	B	B	A	B	B	B	B	B	B	B	B	B	B	B	H	B	B	B	B	B
AX-94713349_3A	3A	103.73	B	A	B	B	B	B	B	B	B	B	B	B	B	B	A	B	A	B	B	B	B	A	B	B	B	B	B	B	B	H	B	B	B	B	B	B	B	B	B	B	B	B	B	B	B	B	B
AX-94401862_3A	3A	103.73	B	A	B	B	B	B	B	B	B	B	B	B	B	B	A	B	A	B	B	B	B	A	B	B	B	B	B	B	B	A	B	B	B	B	B	B	B	B	B	B	B	B	B	B	B	B	B
AX-95632126_3A	3A	103.73	B	A	B	B	B	B	B	B	B	B	B	B	B	B	A	B	A	B	B	B	B	A	B	B	B	B	B	B	B	A	B	B	B	B	B	B	B	B	B	B	B	B	B	B	B	B	B
AX-94509526_3A	3A	105.25	B	H	B	H	B	B	B	B	B	B	B	B	A	B	A	B	A	B	B	B	B	A	B	B	B	A	B	B	A	A	A	B	B	B	B	B	B	B	B	B	B	B	B	A	B	B	B
AX-94387510_3A	3A	105.32	B	A	B	A	B	B	B	B	B	B	H	B	A	B	A	B	A	B	B	B	B	A	B	B	B	A	B	B	A	A	A	B	B	B	B	B	B	B	B	B	B	B	B	A	B	B	B
AX-95072537_3A	3A	106.43	B	A	B	A	H	H	B	B	H	H	B	H	A	B	A	B	A	H	H	B	B	A	B	B	H	A	H	B	A	A	A	B	H	B	B	B	B	B	B	B	H	B	B	A	B	B	B
AX-94968389_3A	3A	111.88	B	A	B	H	B	B	B	H	H	H	H	B	B	H	A	H	A	H	H	B	H	A	B	H	H	H	H	H	B	A	H	H	H	B	B	B	H	B	H	H	B	B	B	H	B	B	B
AX-94406990_3A	3A	115.65	B	A	B	B	B	B	B	H	B	B	B	B	B	B	A	H	H	B	B	B	B	A	B	H	B	B	B	B	B	A	B	B	B	B	B	B	B	B	B	H	B	B	B	B	B	B	B
AX-95083926_3A	3A	120.2	H	A	B	B	B	H	B	B	B	B	B	B	B	B	A	H	H	H	B	B	B	H	H	H	B	B	B	H	B	H	B	H	B	B	H	B	H	H	B	B	B	H	B	B	B	H	H
AX-95683510_3A	3A	128.13	B	A	B	B	A	B	B	B	B	A	B	B	B	B	A	A	A	A	A	B	B	A	B	B	B	B	A	B	B	A	B	A	A	B	B	B	A	B	A	B	B	H	B	B	B	A	A
AX-94765551_3A	3A	128.33	B	H	B	B	A	B	B	B	B	A	B	B	B	B	A	A	A	A	A	B	B	A	B	B	B	B	A	B	B	A	B	A	A	B	B	B	A	B	A	B	B	B	B	B	B	A	A
AX-95225454_3A	3A	128.33	B	A	B	B	A	B	B	B	B	A	B	B	B	B	A	A	A	A	A	B	B	A	B	B	B	B	A	B	B	A	B	A	A	B	B	B	A	B	A	B	B	B	B	B	B	A	A
AX-94557706_3A	3A	128.46	B	A	B	B	A	B	B	B	B	A	B	B	B	B	A	A	A	A	A	B	A	A	B	B	B	B	A	B	B	A	B	A	A	B	B	B	A	B	A	B	B	B	H	B	B	A	A
AX-94995972	3A	130.68	B	A	B	A	A	B	B	B	B	A	B	B	A	B	A	A	A	A	A	B	A	A	B	B	B	A	A	B	A	A	A	A	A	B	B	B	A	B	A	B	B	A	B	A	B	A	A
AX-94400861_3A	3A	131.15	B	A	A	A	A	B	A	B	B	A	B	B	A	B	A	A	A	A	A	B	A	A	B	B	B	A	A	B	A	A	A	A	A	B	B	B	A	B	A	B	B	A	B	A	B	A	A
AX-95071626_3A	3A	131.15	B	A	A	A	A	B	A	B	B	A	B	B	A	B	A	A	A	A	A	B	A	A	B	B	B	A	A	B	A	A	A	A	A	B	B	B	A	B	A	B	B	A	B	A	B	A	A
AX-95176186_3A	3A	131.23	B	A	A	A	A	B	A	B	B	A	B	B	A	B	A	A	A	A	A	B	A	A	B	B	B	A	A	B	A	A	A	A	A	B	B	B	A	B	A	B	B	A	B	A	H	A	A
AX-95105613_3A	3A	131.74	B	A	A	A	A	B	H	B	B	A	B	B	A	B	A	A	A	A	A	B	H	A	B	B	B	A	A	B	A	A	A	A	H	B	B	B	H	B	A	B	B	A	B	A	H	A	A
AX-94858787_3A	3A	132.44	B	A	A	A	A	B	A	B	B	A	B	B	A	B	A	A	A	A	A	B	A	A	B	B	B	A	A	B	A	A	A	A	A	B	B	B	A	B	A	B	B	A	B	A	B	B	A
AX-95008615	3A	132.6	B	A	A	A	A	B	A	B	B	A	B	B	A	B	A	A	A	A	A	B	A	A	B	B	B	A	A	B	A	A	A	A	A	B	B	B	A	B	A	B	B	A	B	A	B	A	A
AX-94535468_3A	3A	136.97	B	B	A	A	A	B	A	B	A	A	B	B	A	A	B	A	B	B	A	B	A	B	B	B	B	A	A	B	A	B	A	A	B	B	B	B	A	B	A	B	B	A	B	A	B	A	A
AX-94689491_3A	3A	139.98	B	B	A	B	A	B	A	B	A	A	B	B	B	B	B	A	B	B	A	B	B	B	H	B	B	B	A	B	B	B	B	A	B	B	B	B	A	B	A	H	B	A	H	B	B	A	A
AX-95630125_3A	3A	141.22	B	B	A	B	A	B	A	B	A	A	B	B	B	B	B	A	B	B	A	B	H	B	B	B	B	B	A	B	B	B	B	A	B	B	B	B	A	B	B	B	B	B	B	B	B	A	A
AX-95630363_3A	3A	143.11	B	B	A	A	A	B	A	B	A	A	B	B	A	A	B	A	B	B	A	B	A	B	B	B	B	A	A	B	A	B	A	A	B	B	B	B	A	B	B	B	B	A	B	A	B	A	A
AX-94663948_3A	3A	143.11	B	B	A	A	A	B	A	B	A	A	B	B	A	A	B	A	B	B	A	B	A	B	B	B	B	A	A	B	A	B	A	A	B	B	B	B	A	B	B	B	B	A	B	A	B	A	A
AX-94511786_3A	3A	143.11	B	B	A	A	A	B	A	B	A	A	B	B	A	A	B	A	B	B	A	B	A	B	B	B	B	A	A	B	A	B	A	A	B	B	B	B	A	B	B	B	B	A	B	A	B	A	A
AX-94903763_3A	3A	143.11	B	B	A	A	A	B	A	B	A	A	B	B	A	A	B	A	B	B	A	B	A	B	B	B	B	A	A	B	A	B	A	A	B	B	B	B	A	B	B	B	B	A	B	A	B	A	A
AX-94941121_3A	3A	144.12	B	B	A	A	A	B	A	B	B	A	B	B	A	A	B	A	B	B	A	B	A	B	B	B	H	A	A	B	A	B	A	A	B	B	B	B	A	B	A	B	H	A	B	A	H	A	A
AX-94499616_3A	3A	145.25	B	B	A	A	A	B	A	B	A	A	B	B	A	A	B	A	B	B	A	B	A	B	B	B	B	A	A	B	A	B	A	A	B	B	B	B	A	B	A	B	B	A	B	A	B	A	A
AX-94526541_3A	3A	155.11	A	A	A	A	A	B	A	B	A	B	B	B	A	A	A	B	A	B	B	A	A	A	B	A	B	A	A	B	A	A	A	B	A	B	B	A	B	B	A	B	B	A	A	A	A	A	B
AX-95131220_3A	3A	155.11	A	A	A	A	A	B	A	B	A	B	B	B	A	A	A	B	A	B	B	A	A	A	B	A	B	A	A	B	A	A	A	B	A	B	B	A	B	B	A	B	B	A	A	A	A	A	B
AX-95251523_3A	3A	155.11	A	A	A	A	A	B	A	B	A	B	B	B	A	A	A	B	A	B	B	A	A	A	B	A	B	A	A	B	A	A	A	B	A	B	B	A	B	B	A	H	B	A	A	A	A	A	B
AX-94415617_3A	3A	155.11	A	A	A	A	A	B	A	B	A	B	B	B	A	A	A	B	A	B	B	A	A	A	B	A	B	A	A	B	A	A	A	B	A	B	B	A	B	B	A	B	B	A	A	A	A	A	B
AX-95630238_3A	3A	155.11	A	A	A	A	A	B	A	B	A	B	B	B	A	A	A	B	A	B	B	A	A	A	B	A	B	A	A	B	A	A	A	B	A	B	B	A	B	B	A	B	B	A	A	A	A	A	B
AX-94418188_3A	3A	155.5	A	A	A	A	A	B	A	B	A	B	B	B	H	A	A	B	A	B	B	A	A	A	B	A	B	A	A	B	B	A	A	B	A	B	B	A	B	B	A	B	B	A	A	A	A	A	B
AX-95070189_3A	3A	155.5	A	A	A	A	A	B	A	B	A	B	B	B	H	A	A	B	A	B	B	A	A	A	B	A	B	A	A	B	B	A	A	B	A	B	B	A	B	B	A	B	B	A	A	A	A	A	B
AX-94529341_3A	3A	155.63	A	A	A	A	A	B	A	B	A	B	B	B	B	A	A	B	A	B	B	A	A	A	B	A	B	A	A	B	B	A	A	B	A	B	B	A	B	B	A	B	B	A	A	A	A	A	B
AX-94448614_3A	3A	155.84	A	A	A	A	A	B	A	B	A	B	B	B	B	A	A	B	A	B	B	A	A	A	B	A	B	A	A	B	B	A	A	B	A	B	B	A	B	B	A	B	B	H	A	A	A	A	B
AX-95183014	3A	157.9	A	A	A	B	A	B	A	B	A	B	B	B	B	A	A	B	A	B	B	A	A	A	B	A	B	B	A	A	B	A	B	B	A	B	B	A	B	B	A	A	B	B	A	B	A	A	A
AX-94409941_3A	3A	160.02	A	A	A	B	B	B	A	B	A	H	B	H	B	A	A	B	A	B	B	A	A	A	B	A	A	B	A	A	B	A	B	B	A	B	B	A	B	B	A	A	B	A	H	B	A	A	A
AX-95024816_3A	3A	161.01	A	A	A	B	B	B	A	B	A	B	B	B	B	A	A	B	A	B	B	A	A	A	B	A	A	B	A	H	B	B	B	B	A	B	B	A	B	B	A	A	B	A	A	B	A	A	A
AX-94804204_3A	3A	162.27	A	A	B	B	B	B	B	B	A	B	B	B	B	A	A	B	A	B	B	A	B	A	B	A	A	B	A	A	B	B	B	B	A	B	B	A	B	B	A	A	B	B	B	B	A	A	A
AX-94551736_3A	3A	162.48	A	A	B	B	B	B	B	B	A	B	B	B	B	A	A	H	A	B	B	A	B	A	B	A	A	B	A	A	B	B	B	B	A	B	B	A	B	B	A	A	B	B	B	B	A	A	A
AX-94480206_3A	3A	163.4	A	A	B	B	B	B	B	H	A	B	H	H	B	A	A	B	A	B	B	A	B	A	B	A	A	B	A	A	B	B	B	B	A	B	B	A	H	H	A	A	B	H	B	B	A	A	A
AX-94628933_3A	3A	166.32	B	A	B	B	B	B	B	B	A	B	B	B	B	A	A	B	A	B	B	A	A	A	B	A	A	B	A	A	B	B	B	B	A	A	B	A	B	B	B	A	B	B	A	B	A	A	A
AX-94685548_3A	3A	166.66	B	A	A	B	B	B	A	B	A	B	B	B	H	A	A	B	A	B	B	A	A	A	B	A	A	B	A	A	B	B	B	B	A	A	B	A	B	B	B	A	B	B	A	B	A	A	A
AX-94617036_3A	3A	168.83	B	A	H	B	B	B	H	B	H	B	B	B	B	A	A	B	A	B	B	A	A	B	B	A	A	B	B	H	B	B	B	B	A	A	A	H	B	B	B	A	B	A	A	B	A	A	A
AX-94746338_3A	3A	172.33	B	A	B	H	B	B	B	B	A	B	B	B	H	A	A	B	A	A	B	A	B	B	A	A	A	B	B	B	H	B	H	B	B	A	A	B	B	B	B	A	B	A	B	H	A	A	A
AX-94975215_3A	3A	176.06	H	A	H	B	B	B	B	B	A	H	B	A	H	A	A	B	A	A	B	A	A	B	A	B	A	B	A	B	B	B	B	B	B	A	A	B	H	B	B	A	H	A	A	B	B	A	A
AX-94512582_3A	3A	181.85	H	H	B	B	H	B	B	H	H	H	B	H	B	A	A	H	H	H	B	H	H	B	H	H	A	B	A	H	B	H	B	B	B	H	A	B	H	H	H	A	H	A	H	B	H	H	A
AX-94877000_3B	3B	0	B	B	B	A	B	A	B	B	H	B	A	B	A	B	A	A	H	A	B	B	B	B	B	A	B	A	B	B	A	B	A	H	B	H	H	B	B	B	B	B	A	A	H	A	B	H	B
AX-95208601_3B	3B	2.96	B	B	B	A	B	A	B	B	A	B	A	B	A	B	A	A	A	A	B	B	B	B	B	A	B	A	B	B	A	B	A	A	B	A	A	B	B	B	B	B	A	A	H	A	B	A	B
AX-94433176_3D	3B	2.96	B	B	B	A	B	A	B	B	A	B	A	B	A	B	A	A	A	A	B	B	B	B	B	A	B	A	B	B	A	B	A	A	B	A	A	B	B	B	B	B	A	A	A	A	B	A	B
AX-95180632_3B	3B	3.22	B	B	A	A	B	A	A	B	A	B	A	B	A	B	A	A	A	A	B	B	B	B	B	A	B	A	B	B	A	B	A	A	B	A	A	B	B	B	B	B	A	A	A	A	B	A	B
AX-94452589_3D	3B	3.3	B	B	A	A	B	A	A	B	A	B	A	B	A	B	A	A	A	A	B	B	B	B	H	A	B	A	B	B	A	B	A	A	B	A	A	B	B	B	B	B	A	A	A	A	B	A	B
AX-94708900_3D	3B	5.56	B	H	A	A	B	A	A	B	A	H	A	B	A	A	A	A	A	A	B	B	A	H	H	A	H	A	B	H	A	B	A	A	H	A	A	H	H	B	B	H	A	A	A	A	H	A	H
AX-94385815_3D	3B	7.52	B	B	A	A	B	A	A	B	A	B	A	B	A	A	A	A	A	A	B	B	A	B	B	A	B	A	B	B	A	B	A	A	B	A	A	B	B	B	B	B	A	A	A	A	B	A	B
AX-94434954_3D	3B	7.52	B	B	A	A	B	A	A	B	A	B	A	B	A	A	A	A	A	A	B	B	A	B	B	A	B	A	B	B	A	B	A	A	B	A	A	B	B	B	B	B	A	A	A	A	B	A	B
AX-94679017_3D	3B	7.52	B	B	A	A	B	A	A	B	A	B	A	B	A	A	A	A	A	A	B	B	A	B	B	A	B	A	B	B	A	B	A	A	B	A	A	B	B	B	B	B	A	A	A	A	B	A	B
AX-94528671_3D	3B	7.52	B	B	A	A	B	A	A	B	A	B	A	B	H	A	A	A	A	A	B	B	A	B	B	A	B	A	B	B	A	B	A	A	B	A	A	B	B	B	B	B	A	A	A	A	B	A	B
AX-94503446	3B	7.52	B	B	A	A	B	A	A	B	A	B	A	B	A	A	A	A	A	A	B	B	A	B	B	A	B	A	B	B	A	B	A	A	B	A	A	B	B	B	B	B	A	A	A	A	B	A	B
AX-94421844_3B	3B	7.52	B	B	A	A	B	A	A	B	A	B	A	B	A	A	A	A	A	A	B	B	A	B	B	A	B	A	B	B	A	B	A	A	B	A	H	B	B	B	B	B	A	A	A	A	B	A	B
AX-94800024_3D	3B	7.62	B	B	A	A	B	A	A	B	A	B	A	B	A	A	A	A	A	A	B	B	A	B	B	A	B	A	B	B	A	B	A	A	B	A	A	B	B	B	B	B	A	H	A	A	B	A	B
AX-94975675_3B	3B	7.88	B	B	A	A	B	A	A	B	A	B	A	B	A	A	A	A	A	A	B	B	A	B	B	A	B	A	B	B	A	B	A	A	B	A	A	B	B	B	B	B	A	B	H	A	B	A	B
AX-94396258_3B	3B	8.16	B	B	A	A	B	A	A	B	A	B	A	B	H	A	A	A	A	A	B	B	A	B	B	A	B	A	B	B	A	B	A	A	B	A	A	B	B	B	B	B	A	B	H	A	B	A	B
AX-95134485_3D	3B	8.98	B	B	A	A	B	H	A	B	A	B	A	B	H	A	A	A	A	A	B	B	A	B	B	A	B	A	B	B	H	B	A	A	B	A	A	B	B	B	B	B	H	B	H	A	B	A	B
AX-94618004_3B	3B	10.46	B	B	B	A	B	A	B	B	A	B	A	B	H	B	A	A	A	A	B	B	B	B	B	A	B	A	B	B	A	B	A	A	B	A	A	B	B	B	B	B	A	B	B	A	B	A	B
AX-94775611_3B	3B	12.22	B	B	B	B	B	A	B	B	A	B	A	B	B	B	A	A	A	A	B	B	B	B	B	A	B	B	B	B	B	B	B	A	B	A	A	B	B	B	B	B	A	B	H	B	B	A	B
AX-94670103_3B	3B	13.27	B	B	B	B	B	A	B	B	A	B	A	B	B	A	A	A	A	A	B	B	A	B	B	A	B	B	B	B	B	B	B	H	B	A	A	B	B	B	B	B	A	A	A	B	B	A	B
AX-94552549_7B	3B	16	A	A	A	B	A	A	A	B	A	B	A	B	B	A	A	A	A	A	B	B	A	B	B	A	B	B	B	A	B	B	B	A	B	A	A	B	B	B	B	B	A	A	A	B	B	A	B
AX-94689269_3B	3B	19.81	H	H	H	B	H	H	H	B	H	B	H	B	B	H	H	H	H	H	B	B	H	B	B	H	B	B	B	H	B	B	B	H	B	H	H	B	B	B	B	B	H	H	H	B	B	A	B
AX-94401851_3B	3B	24.64	A	A	A	B	H	A	A	B	H	B	H	B	B	B	A	A	H	H	B	B	B	B	B	A	B	B	B	A	B	B	B	A	B	H	A	B	B	B	B	B	H	B	B	B	B	H	B
AX-94896515_3B	3B	26.34	A	A	A	B	H	A	A	B	H	B	H	B	B	B	A	A	H	A	B	B	B	B	B	A	B	B	B	A	B	B	B	A	B	H	A	B	B	B	B	B	H	B	B	B	B	A	B
AX-94385986	3B	27.94	A	A	A	B	H	A	A	B	H	B	H	B	B	B	A	A	H	A	B	B	B	B	B	A	B	B	B	A	B	B	B	A	B	H	A	B	B	B	B	B	H	B	B	B	B	A	B
AX-94732796_3B	3B	31.94	A	A	A	B	H	A	A	B	H	B	H	B	B	B	A	A	H	A	B	B	H	B	B	A	B	B	B	A	B	B	B	A	B	H	A	B	H	H	B	B	H	H	B	B	B	A	H
AX-94566571_3B	3B	37.08	A	A	B	B	A	A	B	B	A	B	A	B	B	B	A	A	A	A	B	B	B	B	B	A	B	B	B	A	B	B	B	A	B	A	A	B	B	A	B	B	A	B	B	B	B	A	B
AX-94805521_3B	3B	38.05	H	H	B	B	A	A	B	B	A	B	B	B	B	B	A	A	A	A	B	B	B	B	B	A	B	B	B	A	B	B	B	A	B	A	A	B	B	A	B	B	A	A	A	B	B	A	B
AX-94423573_3B	3B	39.18	H	H	B	B	A	H	B	B	H	B	B	B	B	A	A	A	A	H	B	B	A	B	B	A	B	B	B	A	B	B	B	A	B	H	A	B	B	A	B	B	A	A	A	B	B	A	B
AX-95086295_3B	3B	40.87	A	A	B	B	A	A	B	B	A	B	B	B	B	A	A	A	A	A	B	B	A	B	B	A	B	B	B	A	B	B	H	A	B	A	A	B	B	A	B	B	A	A	A	B	B	A	B
AX-94430973_3B	3B	41.31	A	A	B	B	A	A	B	B	A	B	B	B	B	A	A	A	A	A	B	B	B	B	B	A	B	B	B	A	B	B	B	A	B	A	A	B	B	A	B	B	A	A	A	B	B	A	B
AX-94994995_3B	3B	41.63	A	A	B	B	A	A	B	B	A	B	B	B	B	H	A	A	A	A	B	B	H	B	B	A	B	B	B	A	B	B	B	A	B	A	A	B	B	A	B	B	A	A	A	B	B	A	B
AX-94754467_3B	3B	41.63	A	A	B	B	A	A	B	B	A	B	B	B	B	A	A	A	A	A	B	B	A	B	B	A	B	B	B	A	B	B	B	A	B	A	A	B	B	A	B	B	A	A	A	B	B	A	B
AX-94814435_3B	3B	46.76	A	A	A	B	A	A	A	B	A	H	A	B	B	A	A	A	A	A	H	B	A	B	A	A	B	B	H	A	B	H	B	H	B	B	A	A	H	A	H	B	H	A	H	B	H	B	H
AX-95206732_3B	3B	50.36	A	A	A	A	A	A	A	B	A	B	A	B	B	A	A	A	B	A	B	B	A	B	A	A	B	B	B	A	A	B	B	B	B	B	A	A	A	A	B	B	B	A	H	B	B	B	B
AX-94883428	3B	51.86	A	A	A	A	A	A	A	B	A	B	A	B	B	A	A	A	A	A	B	B	A	B	A	A	B	H	B	A	A	H	H	B	B	B	A	A	H	A	B	B	B	A	H	H	H	H	B
AX-94612704_3B	3B	53.07	A	A	A	A	A	A	A	B	A	B	A	B	B	A	A	A	A	A	B	B	A	B	A	A	B	B	B	A	A	B	B	B	B	B	A	A	B	A	B	B	B	A	A	B	B	B	B
AX-95201874_3B	3B	53.07	A	A	A	A	A	A	A	B	A	B	A	B	B	A	A	A	A	A	B	B	A	B	A	A	B	B	B	A	A	B	B	B	B	B	A	A	B	A	B	B	B	A	H	B	B	B	B
AX-94906790_3B	3B	54.64	A	A	A	B	A	A	A	B	A	B	A	B	B	B	A	A	A	A	B	B	B	B	A	A	B	B	B	A	B	B	B	A	B	B	A	A	B	A	B	B	B	A	B	B	B	B	B
AX-94737960_3B	3B	57.22	A	A	B	B	A	H	B	B	H	B	A	B	B	B	A	A	B	H	B	B	B	B	A	A	B	B	B	H	B	B	B	B	B	B	A	H	A	A	B	B	B	A	B	B	B	H	B
AX-95241551_3B	3B	58.33	A	A	B	B	A	A	B	B	A	B	A	B	B	B	A	A	B	A	B	B	B	B	H	A	B	B	B	A	B	B	B	B	B	B	A	A	A	A	B	B	B	A	B	B	B	A	B
AX-94443992_3B	3B	60.02	A	A	A	B	A	A	A	B	A	B	A	B	B	B	A	A	B	A	B	B	A	B	A	A	B	B	B	A	B	B	B	B	B	B	A	A	A	A	B	B	B	A	H	B	B	A	A
AX-94658662_3B	3B	60.55	A	A	A	B	A	A	A	B	A	B	A	B	A	B	A	A	B	A	B	B	A	B	A	A	B	B	B	A	A	B	B	B	B	B	A	A	A	A	B	B	B	A	H	B	B	A	A
AX-94409706	3B	61.02	A	A	H	B	A	A	H	B	A	B	B	B	A	B	A	A	B	A	B	B	H	B	A	A	B	B	B	A	A	B	B	B	B	B	A	A	A	A	B	B	B	A	B	B	B	A	A
AX-94581393_3B	3B	62.44	A	A	B	B	B	A	B	B	B	B	B	B	A	B	A	A	B	A	B	B	B	B	A	A	B	B	B	A	A	B	B	A	B	B	A	B	A	A	B	B	B	A	B	B	B	A	A
AX-94684904_3B	3B	63.01	A	A	A	B	B	A	A	B	B	B	B	B	A	B	A	A	B	A	B	B	A	B	A	A	B	B	B	A	A	B	B	A	B	B	A	B	A	A	B	B	B	A	H	B	B	A	A
AX-94696576_3B	3B	63.01	A	A	A	B	B	A	A	B	B	B	B	B	A	B	A	A	B	A	B	B	A	B	A	A	B	B	B	A	A	B	B	A	B	B	A	B	A	A	B	B	B	A	H	B	B	A	A
AX-94552114_3B	3B	63.01	A	A	A	B	B	A	A	B	B	B	B	B	A	B	A	A	B	A	B	B	A	B	A	A	B	B	B	A	A	B	B	A	B	B	A	B	A	A	B	B	B	A	H	B	B	A	A
AX-95112740_3B	3B	63.01	A	A	A	B	B	A	A	B	B	B	B	B	A	B	A	A	B	A	B	B	A	B	A	A	B	B	B	A	A	B	B	A	B	B	A	B	A	A	B	B	B	A	H	B	B	A	A
AX-95685146_3B	3B	63.01	A	A	A	B	B	A	A	B	B	B	B	B	A	B	A	A	B	A	B	B	A	B	A	A	B	B	B	A	A	B	B	A	B	B	A	B	A	A	B	B	B	A	H	B	B	A	A
AX-95093481_3B	3B	63.43	A	A	A	B	B	A	A	H	B	B	B	B	A	B	A	A	B	A	B	B	A	B	A	A	B	B	B	A	A	B	B	A	B	B	A	B	A	A	B	H	B	A	H	H	B	A	A
AX-94568436_3B	3B	63.97	A	A	A	B	B	A	A	B	B	B	B	B	A	B	A	A	B	A	B	B	A	B	A	A	B	B	B	A	A	B	B	A	B	B	A	B	A	A	B	B	B	A	H	B	B	A	A
AX-95020500_3B	3B	64.56	A	A	A	B	B	A	A	B	B	B	B	B	H	B	A	A	B	H	B	B	A	B	A	A	B	B	B	A	A	B	B	A	B	B	A	B	A	A	B	B	B	A	H	B	B	A	H
AX-94430300_3B	3B	65.22	A	A	A	B	B	A	A	B	B	B	B	B	A	B	A	A	B	A	B	B	A	B	A	A	B	B	B	A	A	B	B	A	B	B	A	B	A	A	B	B	B	A	H	B	B	A	A
AX-95109644_3B	3B	65.22	A	A	A	B	B	A	A	B	B	B	B	B	A	B	A	A	B	A	B	B	A	B	A	A	B	B	B	A	A	B	B	A	B	B	A	B	A	A	B	B	B	A	H	B	B	A	A
AX-94405819_3B	3B	65.22	A	A	A	B	B	A	A	B	B	B	B	B	A	B	A	A	B	A	B	B	A	B	A	A	B	B	B	A	A	B	B	A	B	B	A	B	A	A	B	B	B	A	H	B	B	A	A
AX-94491031_3B	3B	65.22	A	A	A	B	B	A	A	B	B	B	B	B	A	B	A	A	B	A	B	B	A	B	A	A	B	B	B	A	A	B	B	A	B	B	A	B	A	A	B	B	B	A	H	B	B	A	A
AX-95017319_3B	3B	65.81	A	A	A	B	B	A	A	B	B	B	B	B	A	B	A	A	B	A	B	B	A	B	A	A	B	B	B	A	A	B	B	B	B	B	A	B	A	A	B	B	B	A	H	B	A	A	A
AX-94528136_3B	3B	65.81	A	A	A	B	B	A	A	B	B	B	B	B	A	B	A	A	B	A	B	B	A	B	A	A	B	B	B	A	A	B	B	B	B	B	A	B	A	A	B	B	B	A	H	B	A	A	A
AX-94903264_3B	3B	65.81	A	A	A	B	B	A	A	B	B	B	B	B	A	B	A	A	B	A	B	B	A	B	A	A	B	B	B	A	A	B	B	B	B	B	A	B	A	A	B	B	B	A	B	B	A	A	A
AX-94454477_3B	3B	65.94	A	A	A	B	B	A	A	B	B	B	B	B	A	B	A	A	B	A	B	B	A	B	A	A	B	B	B	A	A	B	B	B	B	B	A	B	A	A	B	B	B	A	H	B	A	A	A
AX-95684999_3B	3B	66.17	A	A	H	B	B	A	A	B	B	B	B	B	A	B	A	A	B	A	B	B	A	B	A	A	B	B	B	A	A	B	B	B	B	B	A	B	A	A	B	B	B	A	H	B	A	A	A
AX-94498579_3B	3B	66.45	A	A	H	B	B	A	A	B	B	B	B	B	A	B	A	A	B	A	B	B	A	B	A	H	B	B	B	A	A	B	B	B	B	B	A	B	A	A	B	B	B	A	H	B	A	A	A
AX-94397852_3B	3B	66.68	A	A	A	B	B	A	A	B	B	B	B	B	A	B	A	A	B	A	B	B	A	B	A	A	B	B	B	A	A	B	B	B	B	B	A	B	A	A	B	B	B	A	H	B	A	A	A
AX-94398472_3B	3B	66.68	A	A	A	B	B	A	A	B	B	B	B	B	A	B	A	A	B	A	B	B	A	B	A	A	B	B	B	A	A	B	B	B	B	B	A	B	A	A	B	B	B	A	H	B	A	A	A
AX-95154075_3B	3B	66.68	A	A	A	B	B	A	A	B	B	B	B	B	A	B	A	A	B	A	B	B	A	B	A	A	B	B	B	A	A	B	B	B	B	B	A	B	A	A	B	B	B	A	H	B	A	A	A
AX-94608930_3B	3B	66.68	A	A	A	B	B	A	H	B	B	B	B	B	A	B	A	A	B	A	B	B	A	B	A	A	B	B	B	A	A	B	B	B	B	B	A	B	A	A	B	B	B	A	H	B	A	A	A
AX-94844221_3B	3B	66.68	A	A	A	B	B	A	A	B	B	B	B	B	A	B	A	A	B	A	B	B	A	B	A	A	B	B	B	A	A	B	B	B	B	B	A	B	A	A	B	B	B	A	H	B	A	A	A
AX-95117727_3B	3B	66.99	A	A	A	B	B	A	A	B	B	B	B	B	A	B	A	A	B	A	B	B	A	B	A	A	B	B	B	A	H	B	B	B	B	B	A	B	A	A	B	B	B	A	B	B	B	A	A
AX-95652997_3B	3B	67.57	A	A	A	B	A	A	A	B	B	B	B	B	B	B	A	A	B	A	B	B	A	B	A	A	B	B	B	A	B	B	B	B	B	B	A	B	A	A	B	B	B	A	H	B	B	A	A
AX-94896508_3B	3B	67.7	A	A	A	B	A	A	A	B	B	B	B	B	B	B	A	A	B	A	B	B	A	B	A	A	B	B	B	A	B	B	B	B	B	B	A	B	A	A	B	B	B	A	B	B	B	A	A
AX-94522583_3B	3B	68.22	A	A	A	B	B	A	A	B	B	B	B	B	B	B	A	A	B	A	B	B	A	B	A	A	B	B	B	A	B	B	B	H	B	B	A	B	A	A	B	B	B	A	H	B	A	A	A
AX-94893273_2D	3B	68.48	A	A	A	B	B	A	A	B	B	B	B	B	B	B	A	A	B	A	B	B	A	B	A	A	B	B	B	A	B	B	B	B	B	B	A	B	A	A	B	B	B	A	H	B	A	A	A
AX-94807379_3B	3B	68.48	A	A	A	B	B	A	A	B	B	B	B	B	B	B	A	A	B	A	B	B	A	B	A	A	B	B	B	A	B	B	B	B	B	B	A	B	A	A	B	B	B	A	H	B	A	A	A
AX-95681750_3B	3B	69.29	A	A	B	B	B	A	B	B	B	B	B	B	B	B	A	A	B	A	B	B	B	B	A	A	B	B	B	A	B	B	B	B	B	B	A	B	A	A	B	B	B	A	B	B	A	A	A
AX-94843569_3B	3B	69.55	A	A	B	B	B	A	B	B	B	B	B	B	B	B	A	A	B	A	B	B	B	B	A	A	B	B	B	A	B	B	B	B	B	B	A	B	A	A	B	B	B	A	B	B	B	A	A
AX-95143016_3B	3B	69.55	A	A	B	B	B	A	B	B	B	B	B	B	B	B	A	A	B	A	B	B	B	B	A	A	B	B	B	A	B	B	B	B	B	B	A	B	A	A	B	B	B	A	B	B	B	A	A
AX-95681941_3B	3B	69.55	A	A	B	B	B	A	B	B	B	B	B	B	B	B	A	A	B	A	B	B	B	B	A	A	B	B	B	A	B	B	B	B	B	B	A	B	A	A	B	B	B	A	B	B	B	A	A
AX-94776447_3B	3B	69.55	A	A	B	B	B	A	B	B	B	B	B	B	B	B	A	A	B	A	B	B	B	B	A	A	B	B	B	A	B	B	B	B	B	B	A	B	A	A	B	B	B	A	B	B	B	A	A
AX-95217453_3B	3B	70.09	A	A	B	B	B	A	B	B	B	B	B	B	B	B	A	A	B	A	B	B	B	B	A	A	B	B	B	A	B	B	B	A	B	B	A	B	A	A	B	B	B	A	B	B	B	A	A
AX-94540860_3B	3B	70.21	A	A	B	B	B	A	B	B	B	B	B	B	B	B	A	A	B	A	B	B	B	B	A	A	B	B	B	A	B	B	B	A	B	B	A	B	H	A	B	B	B	H	B	B	B	A	A
AX-94484140_3B	3B	70.6	A	A	B	B	B	A	B	B	B	B	B	B	B	B	A	A	B	A	B	B	B	B	A	A	B	B	B	A	B	B	B	A	B	B	A	B	A	A	B	B	B	A	B	B	B	A	A
AX-94619572_3B	3B	70.6	A	A	B	B	B	A	B	B	B	B	B	B	B	B	A	A	B	A	B	B	B	B	A	A	B	B	B	A	B	B	B	A	B	B	A	B	A	A	B	B	B	A	B	B	B	A	A
AX-94783626_3B	3B	70.81	A	A	B	B	B	A	B	B	B	B	B	B	B	B	A	A	B	A	B	B	B	B	A	A	B	B	B	A	B	B	B	A	B	B	A	B	A	A	B	B	B	A	B	B	B	A	A
AX-94988085_3B	3B	70.89	A	A	B	B	B	A	B	B	B	B	B	B	B	B	A	A	B	A	B	B	B	B	A	A	B	B	B	A	B	B	B	A	B	B	A	B	A	A	B	B	B	A	B	B	B	A	A
AX-94451286_3B	3B	70.89	A	A	B	B	B	A	B	B	B	B	B	B	B	B	A	A	B	A	B	B	B	B	A	A	B	B	B	A	B	B	B	A	B	B	A	B	A	A	B	B	B	A	B	B	B	A	A
AX-95128291_3B	3B	70.89	A	A	B	B	B	A	B	B	B	B	B	B	B	B	A	A	B	A	B	B	B	B	A	A	B	B	B	A	B	B	B	A	B	B	A	B	A	A	B	B	B	A	B	B	B	A	A
AX-94776305_3B	3B	72.64	A	H	B	B	B	A	B	B	B	B	B	B	B	B	H	A	B	A	B	B	H	B	A	H	B	B	B	A	B	B	H	A	B	B	A	B	A	H	B	B	B	A	H	B	B	H	A
AX-95259479_3B	3B	74.08	A	A	B	B	B	A	B	B	B	B	B	B	B	B	A	A	B	A	B	B	A	B	A	A	B	B	B	A	B	B	B	A	B	B	A	B	A	A	B	B	B	A	H	B	B	A	A
AX-94484198_3B	3B	74.08	A	A	B	B	B	A	B	B	B	B	B	B	B	B	A	A	B	A	B	B	A	B	A	A	B	B	B	A	B	B	B	A	B	B	A	B	A	A	B	B	B	A	H	B	B	A	A
AX-95628793_3B	3B	74.21	A	A	B	B	B	A	B	B	B	B	B	B	B	B	A	A	B	A	B	B	A	B	A	A	B	B	B	A	B	B	B	A	B	B	A	B	A	A	B	B	B	A	H	B	B	A	A
AX-94910184_3B	3B	74.48	A	A	B	B	B	A	B	B	B	B	B	B	B	B	A	A	B	A	B	B	A	B	A	A	B	B	B	A	B	B	B	A	B	B	A	B	A	A	B	B	B	A	H	B	B	A	A
AX-94591886_3B	3B	74.48	A	A	B	B	B	A	B	B	B	B	B	B	B	B	A	A	B	A	B	B	A	B	A	A	B	B	B	A	B	B	B	A	B	B	A	B	A	A	B	B	B	A	H	B	B	A	A
AX-94538129_3B	3B	74.87	A	A	A	B	B	A	A	B	B	B	B	B	B	B	A	A	B	A	B	B	A	B	A	A	B	B	B	A	B	B	B	A	B	B	A	B	A	A	B	B	B	A	H	B	B	A	A
AX-94454146_3B	3B	74.87	A	A	A	B	B	A	A	B	B	B	B	B	B	B	A	A	B	A	B	B	A	B	A	A	B	B	B	A	B	B	B	A	B	B	A	B	A	A	B	B	B	A	H	B	B	A	A
AX-94407256_3B	3B	74.87	A	A	A	B	B	A	A	B	B	B	B	B	B	B	A	A	B	A	B	B	A	B	A	A	B	B	B	A	B	B	B	A	B	B	A	B	A	A	B	B	B	A	H	B	B	A	A
AX-95194083_3B	3B	80.61	A	A	H	B	H	H	H	H	B	B	H	H	H	H	A	H	B	A	B	H	A	H	A	H	H	H	H	H	H	H	H	H	B	B	H	B	A	H	H	B	H	A	H	B	B	A	H
AX-94962244_3B	3B	86.34	A	A	A	B	B	A	A	B	B	B	B	B	B	B	A	A	B	A	B	B	A	B	A	A	B	B	B	A	B	B	B	A	B	B	A	B	A	A	B	B	B	A	H	B	B	A	A
AX-94758192_3B	3B	86.34	A	A	A	B	B	A	A	B	B	B	B	B	B	B	A	A	B	A	B	B	A	B	A	A	B	B	B	A	B	B	B	A	B	B	A	B	A	A	B	B	B	A	H	B	B	A	A
AX-94938541_3B	3B	86.34	A	A	A	B	B	A	A	B	B	B	B	B	B	B	A	A	B	A	B	B	A	B	A	A	B	B	B	A	B	B	B	A	B	B	A	B	A	A	B	B	B	A	H	B	B	A	A
AX-94484138_3B	3B	86.47	A	A	A	B	B	A	A	B	B	B	B	B	B	B	A	A	B	A	B	B	A	B	A	A	B	B	B	A	B	B	B	A	B	B	A	B	A	A	B	B	B	A	H	B	B	A	A
AX-94670667_3B	3B	86.47	A	A	A	B	B	A	A	B	B	B	B	B	B	B	A	A	B	A	B	B	A	B	A	A	B	B	B	A	B	B	B	A	B	B	A	B	A	A	B	B	B	A	H	B	B	A	A
AX-95658512_3B	3B	86.47	A	A	A	B	B	A	A	B	B	B	B	B	B	B	A	A	B	A	B	B	A	B	A	A	B	B	B	A	B	B	B	A	B	B	A	B	A	A	B	B	B	A	H	B	B	A	A
AX-94407996_3B	3B	86.47	A	A	A	B	B	A	A	B	B	B	B	B	B	B	A	A	B	A	B	B	A	B	A	A	B	B	B	A	B	B	B	A	B	B	A	B	A	A	B	B	B	A	H	B	B	A	A
AX-94882016_3B	3B	86.47	A	A	A	B	B	A	A	B	B	B	B	B	B	B	A	A	B	A	B	B	A	B	A	A	B	B	B	A	B	B	B	A	B	B	A	B	A	A	B	B	B	A	H	B	B	A	A
AX-95197811_3B	3B	86.47	A	A	A	B	B	A	A	B	B	B	B	B	B	B	A	A	B	A	B	B	A	B	A	A	B	B	B	A	B	B	B	A	B	B	A	B	A	A	B	B	B	A	H	B	B	A	A
AX-95205191_3B	3B	86.47	A	A	A	B	B	A	A	B	B	B	B	B	B	B	A	A	B	A	B	B	A	B	A	A	B	B	B	A	B	B	B	A	B	B	A	B	A	A	B	B	B	A	H	B	B	A	A
AX-94441425_3B	3B	86.47	A	A	A	B	B	A	A	B	B	B	B	B	B	B	A	A	B	A	B	B	A	B	A	A	B	B	B	A	B	B	B	A	B	B	A	B	A	A	B	B	B	A	H	B	B	A	A
AX-94493396_3B	3B	86.47	A	A	A	B	B	A	A	B	B	B	B	B	B	B	A	A	B	A	B	B	A	B	A	A	B	B	B	A	B	B	B	A	B	B	A	B	A	A	B	B	B	A	B	B	B	A	A
AX-94437683_3B	3B	86.47	A	A	A	B	B	A	A	B	B	B	B	B	B	B	A	A	B	A	B	B	A	B	A	A	B	B	B	A	B	B	B	A	B	B	A	B	A	A	B	B	B	A	H	B	B	A	A
AX-94522085_3B	3B	86.7	A	A	A	B	B	A	A	B	B	B	B	B	B	B	A	A	B	A	B	B	A	B	A	A	B	B	B	A	B	B	B	A	B	B	A	B	A	A	B	B	B	H	H	B	B	A	A
AX-94916906_3B	3B	86.86	A	A	A	B	B	A	A	B	B	B	B	B	B	B	A	A	B	A	B	B	A	B	A	A	B	B	B	A	B	B	B	A	B	B	A	B	A	A	B	B	B	H	H	B	B	A	A
AX-95139055_3B	3B	86.96	A	A	A	B	B	A	A	B	B	B	B	B	B	B	A	A	B	A	B	B	A	B	A	A	B	B	B	A	B	B	B	A	B	B	A	B	A	A	B	B	B	A	H	B	B	A	A
AX-95069676_3B	3B	86.96	A	A	A	B	B	A	A	B	B	B	B	B	B	B	A	A	B	A	B	B	A	B	A	A	B	B	B	A	B	B	B	A	B	B	A	B	A	A	B	B	B	A	H	B	B	A	A
AX-94925225_3B	3B	87.09	A	A	H	B	B	A	B	B	B	B	B	B	B	B	A	A	B	A	B	B	A	B	A	A	B	B	B	A	B	B	B	A	B	B	A	B	A	A	B	B	B	A	H	B	B	A	A
AX-95685330_3B	3B	87.09	A	A	B	B	B	A	B	B	B	B	B	B	B	B	A	A	B	A	B	B	A	B	A	A	B	B	B	A	B	B	B	A	B	B	A	B	A	A	B	B	B	A	H	B	B	A	A
AX-94547219_3B	3B	87.22	A	A	B	B	B	A	B	B	B	B	B	B	B	B	A	A	B	A	B	B	A	B	A	A	B	B	B	A	B	B	B	A	B	B	A	B	A	A	B	B	B	A	A	B	B	A	A
AX-95143961_3B	3B	87.22	A	A	B	B	B	A	B	B	B	B	B	B	B	B	A	A	B	A	B	B	A	B	A	A	B	B	B	A	B	B	B	A	B	B	A	B	A	A	B	B	B	A	A	B	B	A	A
AX-94448711_3B	3B	87.22	A	A	B	B	B	A	B	B	B	B	B	B	B	B	A	A	B	A	B	B	A	B	A	A	B	B	B	A	B	B	B	A	B	B	A	B	A	A	B	B	B	A	A	B	B	A	A
AX-94413177_3B	3B	87.22	A	A	B	B	B	A	B	B	B	B	B	B	B	B	A	A	B	A	B	B	A	B	A	A	B	B	B	A	B	B	B	A	B	B	A	B	A	A	B	B	B	A	A	B	B	A	A
AX-94427517_3B	3B	87.61	A	A	B	B	B	A	B	B	B	B	B	B	B	B	A	A	B	A	B	B	B	B	A	A	B	B	B	A	B	B	B	A	B	B	A	B	A	A	A	B	B	A	A	B	B	A	A
AX-94856486_3B	3B	87.61	A	A	B	B	B	A	B	B	B	B	B	B	B	B	A	A	B	A	B	B	B	B	A	A	B	B	B	A	B	B	B	A	B	B	A	B	A	A	A	B	B	A	A	B	B	A	A
AX-94661978_3B	3B	88.34	A	A	B	B	B	A	B	B	B	B	B	B	B	B	A	A	B	A	B	B	B	B	A	A	B	B	B	A	B	B	B	A	B	B	A	B	H	A	A	B	B	A	H	B	B	A	A
AX-94923714_3B	3B	88.77	A	A	B	B	B	A	B	B	B	B	B	B	B	B	A	A	B	A	B	B	B	B	A	A	B	B	B	A	B	B	B	A	B	B	A	B	A	A	A	B	B	A	A	B	B	A	A
AX-94833759_3B	3B	89.17	A	A	B	B	B	A	B	B	B	B	B	B	B	B	A	A	B	A	B	B	B	B	A	A	B	B	B	A	B	B	B	A	B	B	A	B	A	A	A	B	B	A	A	B	B	A	A
AX-94481048_3B	3B	89.58	A	A	B	B	B	A	B	B	B	B	B	B	B	B	A	A	B	A	B	B	B	B	A	A	B	B	B	A	B	B	B	A	B	B	A	B	A	H	A	B	B	A	A	B	B	A	A
AX-94489275_3B	3B	90.12	A	A	B	B	B	A	B	B	B	B	B	B	B	B	A	A	B	A	B	B	B	B	A	A	B	B	B	A	B	B	B	A	B	B	A	B	A	A	A	B	B	A	A	B	B	A	A
AX-95187090_3B	3B	90.83	A	H	A	B	B	A	A	B	B	B	B	B	B	A	A	A	B	A	B	B	A	B	A	A	B	B	B	A	B	B	B	A	B	B	A	B	A	A	A	B	B	H	A	B	H	A	A
AX-94973648_3B	3B	90.99	A	A	A	B	B	A	A	B	B	B	B	B	B	A	A	A	B	A	B	B	A	B	A	A	B	B	B	A	B	B	B	A	B	B	A	B	A	A	A	B	B	A	A	B	B	A	A
AX-94427165_3B	3B	90.99	A	A	A	B	B	A	A	B	B	B	B	B	B	A	A	A	B	A	B	B	A	B	A	A	B	B	B	A	B	B	B	A	B	B	A	B	A	A	A	B	B	A	A	B	B	A	A
AX-95249280_3B	3B	91.14	A	A	A	B	B	A	A	B	B	B	B	B	B	A	A	A	B	A	B	B	A	B	A	A	B	B	B	A	B	B	B	A	H	B	A	B	A	A	A	B	B	A	A	B	B	A	A
AX-95185158_3B	3B	91.27	A	A	A	B	B	A	A	B	B	B	B	B	B	A	A	A	B	A	B	B	A	B	A	A	B	B	B	A	B	B	B	A	B	B	A	B	A	A	A	B	B	A	A	B	B	A	A
AX-94877078_3B	3B	91.27	A	A	A	B	B	A	A	B	B	B	B	B	B	A	A	A	B	A	B	B	A	B	A	A	B	B	B	A	B	B	B	A	B	B	A	B	A	A	A	B	B	A	A	B	B	A	A
AX-94418038_3B	3B	91.27	A	A	A	B	B	A	A	B	B	B	B	B	B	A	A	A	B	A	B	B	A	B	A	A	B	B	B	A	B	B	B	A	B	B	A	B	A	A	A	B	B	A	A	B	B	A	A
AX-94528644_3B	3B	91.42	A	A	A	B	B	A	A	B	B	B	B	B	B	A	A	A	B	A	B	B	A	B	A	A	B	B	B	A	B	B	B	A	B	B	A	B	A	A	A	B	B	A	A	B	B	A	A
AX-94535106_3B	3B	91.42	A	A	A	B	B	A	A	B	B	B	B	B	B	A	A	A	B	A	B	B	A	B	A	A	B	B	B	A	B	B	B	A	B	B	A	B	A	A	A	B	B	A	A	B	B	A	A
AX-94749345_3B	3B	91.42	A	A	A	B	B	A	A	B	B	B	B	B	B	A	A	A	B	A	B	B	A	B	A	A	B	B	B	A	B	B	B	A	B	B	A	B	A	A	A	B	B	A	A	B	B	A	A
AX-95629322_3B	3B	91.42	A	A	A	B	B	A	A	B	B	B	B	B	B	A	A	A	B	A	B	B	A	B	A	A	B	B	B	A	B	B	B	A	B	B	A	B	A	A	A	B	B	A	A	B	B	A	A
AX-95630077_3B	3B	91.42	A	A	A	B	B	A	A	B	B	B	B	B	B	A	A	A	B	A	B	B	A	B	A	A	B	B	B	A	B	B	B	A	B	B	A	B	A	A	A	B	B	A	A	B	B	A	A
AX-94480399_3B	3B	91.42	A	A	A	B	B	A	A	B	B	B	B	B	B	A	A	A	B	A	B	B	A	B	A	A	B	B	B	A	B	B	B	A	B	B	A	B	A	A	A	B	B	A	A	B	B	A	A
AX-94567358_3B	3B	91.42	A	A	A	B	B	A	A	B	B	B	B	B	B	A	A	A	B	A	B	B	A	B	A	A	B	B	B	A	B	B	B	A	B	B	A	B	A	A	A	B	B	A	A	B	B	A	A
AX-94814413_3B	3B	91.42	A	A	A	B	B	A	A	B	B	B	B	B	B	A	A	A	B	A	B	B	A	B	A	A	B	B	B	A	B	B	B	A	B	B	A	B	A	A	A	B	B	A	A	B	B	A	A
AX-94793282_3B	3B	91.68	A	H	A	B	B	A	A	B	B	B	B	B	B	A	A	A	B	A	B	B	A	B	A	A	B	B	B	A	B	B	B	A	B	B	A	B	H	A	A	B	B	A	A	B	B	A	A
AX-94701330_3B	3B	91.94	A	A	A	B	B	A	A	B	B	B	B	B	B	A	A	A	B	A	B	B	A	B	A	A	B	B	B	A	B	B	B	A	B	B	A	B	H	A	A	B	B	H	A	B	B	A	A
AX-94607716_3B	3B	92.73	A	A	A	B	B	A	A	B	B	B	B	B	B	A	A	A	B	A	B	B	A	B	A	A	B	B	B	A	B	B	B	A	B	B	A	B	H	A	H	B	B	A	H	B	B	H	A
AX-94922974_3B	3B	93.56	A	A	A	B	B	A	A	B	B	B	B	B	B	A	A	A	B	A	B	B	A	B	A	A	B	B	B	A	B	B	B	A	B	B	A	B	A	A	A	B	B	A	B	B	B	A	A
AX-94785818_3B	3B	93.56	A	A	A	B	B	A	A	B	B	B	H	B	B	A	A	A	B	A	B	B	A	B	A	A	B	B	B	A	B	B	B	A	B	B	A	B	A	A	A	B	B	A	B	B	B	A	A
AX-94429752_3B	3B	93.56	A	A	A	B	B	A	A	B	B	B	B	B	B	A	A	A	B	A	B	B	A	B	A	A	B	B	B	A	B	B	B	A	B	B	A	B	A	A	A	B	B	A	B	B	B	A	A
AX-94791431_3B	3B	93.56	A	A	A	B	B	A	A	B	B	B	B	B	B	A	A	A	B	A	B	B	A	B	A	A	B	B	B	A	B	B	H	A	B	B	A	B	A	A	A	B	B	A	B	B	B	A	A
AX-94893092_3B	3B	94.07	A	A	A	H	B	A	A	H	B	B	B	B	B	A	A	A	B	A	B	B	A	B	A	A	B	B	B	A	B	B	B	A	B	B	A	B	A	A	A	B	B	A	B	B	B	A	A
AX-94467351_3B	3B	96.21	H	A	H	B	B	H	H	B	B	B	B	B	B	A	H	A	B	H	B	B	H	B	H	A	B	B	B	H	B	B	B	H	B	B	H	B	H	H	A	B	B	H	B	B	B	H	A
AX-95003780_3B	3B	97.99	A	A	A	B	B	A	A	B	B	B	B	B	B	A	A	A	B	A	B	B	A	B	A	A	B	B	B	A	B	B	B	A	B	B	A	B	A	A	A	B	B	A	B	B	B	A	A
AX-94810838_3B	3B	97.99	A	A	A	B	B	A	A	B	B	B	B	B	B	A	A	A	B	A	B	B	A	B	A	A	B	B	B	A	B	B	B	A	B	B	A	B	A	A	A	B	B	A	B	B	B	A	A
AX-94763661_3B	3B	97.99	A	A	A	B	B	A	A	B	B	B	B	B	B	A	A	A	B	A	B	B	A	B	A	A	B	B	B	A	B	B	B	A	B	B	A	B	A	A	A	B	B	A	B	B	B	A	A
AX-94728322_3B	3B	98.6	A	A	A	B	B	A	A	B	A	B	B	B	B	A	A	A	B	B	B	B	A	B	A	A	B	B	B	A	B	B	B	A	B	B	A	B	A	A	A	B	B	A	B	B	B	A	A
AX-94590750_3B	3B	99.04	A	A	A	B	B	A	A	B	A	B	B	B	B	A	A	A	B	B	B	B	H	B	A	A	B	B	B	H	B	B	B	A	B	B	A	B	A	A	A	B	B	H	B	B	B	A	A
AX-94482660_3B	3B	99.27	A	A	A	B	B	A	A	B	A	B	B	B	B	A	A	A	B	B	B	B	A	B	A	A	B	B	B	A	B	B	B	A	B	B	A	B	A	A	A	B	B	A	B	B	B	A	A
AX-94858769_3B	3B	99.27	A	A	A	B	B	A	A	B	A	B	B	B	H	A	A	A	B	B	B	B	A	B	A	A	B	B	B	A	B	B	B	A	B	B	A	B	A	A	A	B	B	A	B	B	B	A	A
AX-94732357_3B	3B	100.87	A	A	A	B	B	A	A	B	A	B	B	H	H	A	A	A	B	H	B	B	A	H	A	A	B	B	H	A	B	B	B	A	B	B	A	B	A	A	A	B	H	A	B	B	B	H	A
AX-94770362_3B	3B	103.86	A	A	A	B	B	A	A	B	A	B	B	H	B	A	A	A	H	H	B	B	A	B	A	A	H	B	B	A	B	H	B	A	H	H	A	B	A	A	A	B	H	A	A	B	B	A	A
AX-95144562_3B	3B	106.77	A	A	A	B	H	A	A	B	H	B	B	H	H	A	A	A	H	H	H	H	A	B	A	A	B	H	B	A	B	B	H	A	B	B	A	H	A	A	A	B	H	A	A	H	H	A	A
AX-94432833_3B	3B	110.27	A	A	A	H	H	A	A	H	H	H	H	H	H	A	A	A	H	A	H	H	A	B	A	A	H	H	B	A	H	H	H	A	B	H	A	B	A	A	A	H	B	A	A	B	H	A	A
AX-94712956_3B	3B	114.52	A	A	A	H	H	A	A	H	H	H	H	H	B	A	A	A	H	H	H	H	A	B	A	A	H	H	H	A	H	H	H	A	H	H	A	H	A	A	A	H	H	A	A	H	H	A	A
AX-94399281_3B	3B	119.13	A	A	A	H	B	A	A	H	A	H	B	B	H	A	A	A	B	B	B	B	A	B	A	A	H	H	B	A	B	B	H	A	H	B	A	H	A	A	A	H	H	A	A	H	H	H	A
AX-95233557_3B	3B	121.54	B	A	A	H	B	A	A	B	A	H	B	B	H	A	A	A	B	B	B	B	A	B	A	A	H	H	B	A	B	H	H	A	B	B	A	H	A	A	A	H	B	A	A	H	H	A	A
AX-94654258_3B	3B	123.64	A	A	A	B	B	A	A	B	A	B	B	B	B	A	A	A	B	B	B	B	A	B	A	A	H	B	B	A	B	B	H	A	B	B	A	B	A	A	A	H	B	A	A	H	H	A	A
AX-95188589	3B	124.41	A	A	A	B	B	A	A	B	A	B	B	B	B	A	A	A	B	B	B	B	A	B	A	A	B	B	B	A	B	B	B	A	B	B	A	B	A	A	A	B	B	A	A	H	H	A	A
AX-94623216_3B	3B	124.85	A	A	A	B	B	A	A	B	A	B	B	B	B	A	A	A	B	B	B	B	A	B	A	A	B	B	B	A	B	B	B	A	B	B	A	B	A	A	A	B	B	A	A	B	B	A	A
AX-95082790_3B	3B	124.85	A	A	A	B	B	A	A	B	A	B	B	B	B	A	A	A	B	B	B	B	A	B	A	A	B	B	B	A	B	B	B	A	B	B	A	B	A	A	A	B	B	A	A	B	B	A	A
AX-95653702_3B	3B	124.85	A	A	A	B	B	A	A	B	A	B	B	B	B	A	A	A	B	B	B	B	A	B	A	A	B	B	B	A	B	B	B	A	B	B	A	B	A	A	A	B	B	A	A	B	B	A	A
AX-94522814_3B	3B	124.85	A	A	A	B	B	A	A	B	A	B	B	B	B	A	A	A	B	B	B	B	A	B	A	A	B	B	B	A	B	B	B	A	B	B	A	B	A	A	A	B	B	A	A	B	B	A	A
AX-94421831_3B	3B	124.85	A	A	A	B	B	A	A	B	A	B	B	B	B	A	A	A	B	B	B	B	A	B	A	A	B	B	B	A	B	B	B	A	B	B	A	B	A	A	A	B	B	A	A	B	B	A	A
AX-94651091_3B	3B	124.85	A	A	A	B	B	A	A	B	A	B	B	B	B	A	A	A	B	B	B	B	A	B	A	A	B	B	B	A	B	B	B	A	B	B	A	B	A	A	A	B	B	A	A	B	B	A	A
AX-95184099_3B	3B	124.85	A	A	A	B	B	A	A	B	A	B	B	B	B	A	A	A	B	B	B	B	A	B	A	A	B	B	B	A	B	B	B	A	B	B	A	B	A	A	A	B	B	A	A	B	B	A	A
AX-94617153_3B	3B	124.85	A	A	A	B	B	A	A	B	A	B	B	B	B	A	A	A	B	B	B	B	A	B	A	A	B	B	B	A	B	B	B	A	B	B	A	B	A	A	A	B	B	A	A	B	B	A	A
AX-95092233_3B	3B	124.85	A	A	A	B	B	A	A	B	A	B	B	B	B	A	A	A	B	B	B	B	A	B	A	A	B	B	B	A	B	B	B	A	B	B	A	B	A	A	A	B	B	A	A	B	B	A	A
AX-94684556_3B	3B	124.85	A	A	A	B	B	A	A	B	A	B	B	B	B	A	A	A	B	B	B	B	A	B	A	A	B	B	B	A	B	B	B	A	B	B	A	B	A	A	A	B	B	A	A	B	B	A	A
AX-94457937_3B	3B	124.85	A	A	A	B	B	A	A	B	A	B	B	B	B	A	A	A	B	B	B	B	A	B	A	A	B	B	B	A	B	B	B	A	B	B	A	B	A	A	A	B	B	A	A	B	B	A	A
AX-94785822_3B	3B	124.85	A	A	A	B	B	A	A	B	A	B	B	B	B	A	A	A	B	B	B	B	A	B	A	A	B	B	B	A	B	B	B	A	B	B	A	B	A	A	A	B	B	A	A	B	B	A	A
AX-94774131_5B	3B	124.85	A	A	A	B	B	A	A	B	A	B	B	B	B	A	A	A	B	B	B	B	A	B	A	A	B	B	B	A	B	B	B	A	B	B	A	B	A	A	A	B	B	A	A	B	B	A	A
AX-94637675_3B	3B	125.38	A	A	A	B	B	A	A	B	A	B	B	B	B	A	A	A	B	B	B	B	A	B	A	A	B	B	B	A	A	B	B	A	B	B	A	B	A	A	A	B	B	A	A	B	B	A	A
AX-94931475_5B	3B	126	A	A	A	B	B	A	A	B	A	B	B	B	H	A	A	A	B	B	B	B	A	B	A	A	B	H	B	A	B	B	H	A	B	B	A	B	A	A	A	B	B	A	A	B	B	A	A
AX-94870142_3B	3B	126.57	A	A	A	H	B	A	A	B	A	B	B	B	H	A	A	A	B	B	B	B	A	B	A	A	B	B	B	A	B	H	B	A	B	B	A	B	A	A	A	B	B	A	A	B	B	A	A
AX-94452535_3B	3B	127.03	A	A	A	H	B	A	A	B	A	B	B	B	B	A	A	A	B	H	B	B	A	B	A	A	B	B	B	A	B	B	B	A	B	B	A	B	A	A	A	B	B	A	A	B	B	A	A
AX-95129199_3B	3B	127.26	A	A	A	B	B	A	A	B	A	B	H	B	B	A	A	A	B	B	B	B	A	B	A	A	B	B	B	A	B	B	B	A	B	B	A	B	A	A	A	B	B	A	A	B	B	A	A
AX-94530870_3B	3B	127.77	A	A	A	B	B	A	A	B	A	B	B	B	B	A	A	A	B	B	H	H	A	B	A	A	B	B	H	A	B	B	B	A	B	B	A	B	A	A	A	B	B	A	A	B	B	A	A
AX-94455987_3B	3B	128.57	A	A	A	B	B	A	A	B	H	B	B	B	B	A	A	A	B	B	B	B	A	B	A	A	B	B	B	A	B	B	B	A	B	B	A	B	A	A	A	B	B	A	A	B	B	A	A
AX-95089505_3B	3B	129.14	A	A	A	B	B	A	A	B	B	B	B	B	H	A	A	A	B	B	B	B	A	B	A	A	B	B	B	A	B	B	B	A	B	B	A	B	A	A	A	B	B	A	A	B	B	A	A
AX-94509181_3B	3B	129.44	A	A	A	B	B	A	A	B	B	B	B	B	B	A	A	A	B	B	B	B	A	B	A	A	B	B	B	A	B	B	B	A	B	B	A	B	A	A	A	B	B	A	A	B	B	A	A
AX-94891356_3B	3B	129.44	A	A	A	B	B	A	A	B	B	B	B	B	B	A	A	A	B	B	B	B	A	B	A	A	B	B	B	A	B	B	B	A	B	B	A	B	A	A	A	B	B	A	A	B	B	A	A
AX-94539428_3B	3B	129.44	A	A	A	B	B	A	A	B	B	B	B	B	B	A	A	A	B	B	B	B	A	B	A	A	B	B	B	A	B	B	B	A	B	B	A	B	A	A	A	B	B	A	A	B	B	A	A
AX-94429243_3B	3B	129.44	A	A	A	B	B	A	A	B	B	B	B	B	B	A	A	A	B	B	B	B	A	B	A	A	B	B	B	A	B	B	B	A	B	B	A	B	A	A	A	B	B	A	A	B	B	A	A
AX-95208494_3B	3B	129.44	A	A	A	B	B	A	A	B	B	B	B	B	B	A	A	A	B	B	B	B	A	B	A	A	B	B	B	A	B	B	B	A	B	B	A	B	A	A	A	B	B	A	A	B	B	A	A
AX-94808669_3B	3B	129.44	A	A	A	B	B	A	A	B	B	B	B	B	B	A	A	A	B	B	B	B	A	B	A	A	B	B	B	A	B	B	B	A	B	B	A	B	A	A	A	B	B	A	A	B	B	A	A
AX-95117955	3B	129.44	A	A	A	B	B	A	A	B	B	B	B	B	B	A	A	A	B	B	B	B	A	B	A	A	B	B	B	A	B	B	B	A	B	B	A	B	A	A	A	B	B	A	A	B	B	A	A
AX-94407318_3B	3B	129.75	A	A	A	B	B	A	A	B	B	B	B	B	B	A	A	A	B	B	B	B	A	B	A	A	B	B	B	A	B	B	B	A	B	B	H	B	A	A	A	B	B	A	A	B	B	A	A
AX-94561045_3B	3B	130.63	A	A	H	B	B	A	H	B	B	B	B	B	B	H	A	A	B	B	B	B	H	B	A	A	B	B	B	A	B	B	B	A	B	B	A	B	A	A	A	B	B	A	H	B	B	A	A
AX-94393242_3B	3B	131.14	A	A	B	B	B	A	B	B	B	B	B	B	B	A	A	A	B	B	B	B	H	B	A	A	B	B	B	A	B	B	B	A	B	B	A	B	A	A	A	B	B	A	A	B	B	A	A
AX-94449979_3B	3B	131.14	A	A	B	B	B	A	B	B	B	B	B	B	B	A	A	A	B	B	B	B	H	B	A	A	B	B	B	A	B	B	B	A	B	B	A	B	A	A	A	B	B	A	A	B	B	A	A
AX-94611613_3B	3B	131.14	A	A	B	B	B	A	B	B	B	B	B	B	B	A	A	A	B	B	B	B	H	B	A	A	B	B	B	A	B	B	B	A	B	B	A	B	A	A	A	B	B	A	A	B	B	A	A
AX-94633626_3B	3B	131.14	A	A	B	B	B	A	B	B	B	B	B	B	B	A	A	A	B	B	B	B	H	B	A	A	B	B	B	A	B	B	B	A	B	B	A	B	A	A	A	B	B	A	A	B	B	A	A
AX-94747010_3B	3B	131.14	A	A	B	B	B	A	B	B	B	B	B	B	B	A	A	A	B	B	B	B	H	B	A	A	B	B	B	A	B	B	B	A	B	B	A	B	A	A	A	B	B	A	A	B	B	A	A
AX-95141357_3B	3B	131.53	A	A	A	B	B	A	A	B	B	B	B	B	B	A	A	A	B	B	B	B	A	B	A	A	B	B	B	A	B	B	B	A	B	B	A	B	A	A	A	B	B	A	A	B	B	A	A
AX-94386613_3B	3B	131.76	A	H	A	B	B	A	A	B	B	B	B	B	B	A	A	A	B	B	B	B	A	B	A	A	B	B	B	A	B	B	B	A	B	B	A	B	A	A	A	B	B	A	A	B	B	A	A
AX-95630226_3B	3B	131.76	A	H	A	B	B	A	A	B	B	B	B	B	B	A	A	A	B	B	B	B	A	B	A	A	B	B	B	A	B	B	B	A	B	B	A	B	A	A	A	B	B	A	A	B	B	A	A
AX-94792054	3B	134.67	H	H	A	H	B	A	A	B	B	B	H	B	B	A	A	A	B	B	B	B	A	B	H	A	B	B	B	H	B	B	H	A	B	B	A	B	H	H	H	B	B	H	A	B	B	A	H
AX-94631238_3B	3B	137.9	A	A	A	B	B	A	A	B	A	B	B	B	B	A	A	A	B	B	B	B	A	B	A	A	B	B	B	A	B	B	B	A	B	B	A	B	A	A	H	B	B	A	A	B	B	A	A
AX-94997532_3B	3B	138.16	A	A	A	B	B	A	A	B	A	B	B	B	B	A	A	A	B	B	B	B	A	B	A	A	B	B	B	A	B	B	B	A	B	B	A	B	A	A	A	B	B	A	A	B	B	A	A
AX-94882180_3B	3B	138.31	A	A	A	B	B	A	A	B	A	B	B	B	B	A	A	A	B	B	B	B	A	B	A	A	B	B	B	A	B	B	B	A	B	B	A	B	A	A	A	B	B	A	A	B	B	A	A
AX-94744673_3B	3B	138.31	A	A	A	B	B	A	A	B	A	B	B	B	B	A	A	A	B	B	B	B	A	B	A	A	B	B	B	A	B	B	B	A	B	B	A	B	A	A	A	B	B	A	A	B	B	A	A
AX-94967369_3B	3B	139.31	B	A	B	B	B	A	B	B	A	B	B	B	B	A	A	A	B	B	B	B	B	B	A	A	B	B	B	A	B	B	B	A	B	B	A	B	H	A	A	B	B	A	A	B	B	A	A
AX-94714035_3B	3B	142.14	B	A	H	B	B	A	H	B	H	B	B	B	B	H	H	H	B	B	B	B	H	B	H	H	B	B	B	H	B	B	B	H	B	B	H	B	H	A	A	B	B	A	H	B	B	B	H
AX-94736474_3B	3B	144.78	B	A	A	B	B	A	A	B	A	B	B	B	B	H	A	A	B	B	B	B	A	B	A	A	B	B	B	A	B	B	B	A	B	B	A	B	A	A	A	B	B	A	A	B	B	B	A
AX-94455923_3B	3B	144.99	B	A	A	B	B	A	A	B	A	B	B	B	B	A	A	A	B	B	B	B	A	B	A	A	B	B	B	A	B	B	B	A	B	B	A	B	A	A	A	B	B	A	A	B	B	B	A
AX-94737531_3B	3B	145.24	B	A	A	B	B	A	A	B	A	B	B	B	B	A	A	A	B	B	B	B	A	B	A	A	B	B	B	A	B	B	B	A	B	B	A	B	A	A	A	B	B	H	A	B	B	B	A
AX-94572470_3B	3B	145.6	B	H	A	B	B	A	A	B	A	B	B	B	B	A	A	A	B	B	B	B	A	B	A	A	B	B	B	A	B	B	B	A	B	B	A	B	A	A	A	B	B	A	A	B	B	B	A
AX-94610348_3B	3B	147.2	B	A	A	B	H	A	A	H	A	B	H	B	H	A	A	A	H	H	H	B	A	B	A	A	B	B	B	A	B	B	B	A	B	B	A	B	A	A	A	B	B	A	A	H	B	H	A
AX-94426732_3B	3B	151.39	H	A	A	A	B	A	A	H	A	H	H	B	A	A	A	A	B	B	H	H	A	B	A	A	B	A	B	A	B	H	A	A	B	H	A	H	A	A	A	H	B	H	A	A	H	H	A
AX-94680941_4D	3B	154.06	B	A	A	A	B	A	A	B	A	B	B	B	A	A	A	A	B	B	B	B	A	B	A	A	B	A	B	A	B	B	A	A	B	B	A	B	A	A	A	B	B	A	A	A	B	B	A
AX-94518159_3B	3B	154.46	B	A	A	A	B	A	A	B	A	B	B	B	A	A	A	A	B	B	B	B	A	B	A	A	B	A	B	A	B	B	A	A	B	B	A	B	A	A	A	B	B	B	A	A	B	B	A
AX-95098575_3B	3B	155.27	B	A	A	A	B	A	A	B	A	B	B	B	A	A	A	A	B	B	H	B	A	B	A	A	B	A	B	A	B	B	A	A	H	B	A	B	A	A	A	B	B	A	A	A	B	B	A
AX-94524306_3B	3B	156.09	B	A	A	A	B	A	A	B	A	A	B	B	A	A	A	A	B	B	B	B	A	B	A	A	B	A	B	A	B	B	A	A	B	B	A	B	A	A	A	B	B	H	B	A	B	B	A
AX-94514940_3B	3B	156.53	B	A	A	A	B	A	A	B	A	A	B	B	H	B	A	A	B	B	B	B	A	B	A	A	B	A	B	A	B	B	A	A	B	B	A	B	A	A	A	B	B	B	B	A	B	B	A
AX-94896615_3B	3B	157.1	B	A	A	A	B	A	A	B	A	A	B	B	A	A	A	A	B	B	B	B	A	B	A	A	B	A	B	A	B	B	A	A	B	B	A	B	A	A	A	B	B	H	B	A	B	B	A
AX-95161641	3B	159.74	A	B	A	A	B	A	A	B	A	A	B	B	A	A	A	A	B	B	B	B	A	B	B	A	B	A	A	A	A	B	A	A	B	B	A	A	A	A	A	A	B	A	A	A	B	H	A
AX-94471613_3B	3B	160.91	A	B	H	A	A	A	H	B	A	A	B	B	A	A	A	A	B	B	B	B	A	B	B	A	A	A	A	A	A	B	A	A	B	B	A	A	A	A	A	A	A	A	A	A	B	B	A
AX-94950505_3B	3B	162.17	A	B	B	B	A	A	B	B	A	A	B	B	B	A	A	A	B	B	B	B	A	B	B	A	A	B	A	A	A	B	B	A	B	B	A	A	A	A	A	A	A	H	B	A	B	B	A
AX-95092627_3B	3B	163.28	A	B	B	B	A	A	B	B	A	A	B	B	B	A	A	A	B	H	B	B	B	B	B	A	A	B	A	A	A	H	B	A	B	H	A	A	A	A	A	A	A	B	B	A	B	H	A
AX-94509117_3B	3B	167.61	B	B	B	B	A	A	B	B	A	A	B	B	B	A	A	A	H	H	B	B	B	B	B	A	A	H	A	A	A	B	B	A	H	B	A	A	A	B	A	A	H	H	B	A	B	B	A
AX-94685479_3B	3B	169.99	B	B	H	H	A	A	H	B	A	A	B	B	H	A	A	A	B	B	B	B	H	B	B	A	A	H	A	A	A	B	H	A	B	B	A	A	A	B	A	A	B	H	B	A	B	B	A
AX-94517134_3B	3B	171.09	B	B	B	B	A	A	B	B	A	A	B	B	B	A	A	A	B	B	B	B	B	B	B	A	A	B	A	A	A	B	B	A	B	B	H	A	A	B	A	A	B	B	B	A	B	B	A
AX-94538837_3B	3B	177.89	H	A	B	B	H	A	B	A	H	H	B	B	B	A	A	A	B	B	H	B	A	H	H	A	H	B	H	H	H	H	B	A	B	B	H	A	A	A	H	H	H	B	B	H	H	B	A
AX-94722894_3B	3B	188.81	A	H	A	H	A	H	A	A	H	A	B	H	B	A	A	A	H	B	B	B	H	H	B	A	A	H	A	A	B	A	B	A	B	A	A	H	A	A	A	A	A	A	H	H	B	B	A
AX-95653573_3B	3B	191.85	A	H	A	B	A	B	A	A	B	A	B	B	B	A	A	A	B	B	B	B	B	B	B	A	A	B	A	A	B	A	B	A	B	A	A	B	A	A	A	A	A	A	B	B	B	B	A
AX-94678664_3B	3B	192.11	A	B	H	B	A	B	H	A	B	A	B	B	B	A	A	A	B	B	B	B	B	B	B	A	A	B	A	A	B	A	B	A	B	A	A	B	A	A	A	A	A	A	B	B	B	B	A
AX-94528506_3B	3B	192.24	A	B	H	B	A	B	H	A	B	A	B	B	B	A	A	A	B	B	B	B	B	B	B	A	A	B	A	A	B	A	B	A	B	A	A	B	A	A	A	A	A	A	B	B	B	B	A
AX-94967827_3B	3B	192.6	A	B	B	B	A	B	B	A	B	A	B	B	B	A	A	A	B	B	B	B	B	B	B	A	A	B	A	A	B	A	B	A	B	A	A	B	A	A	H	A	A	H	B	B	B	B	A
AX-94512236_3B	3B	192.85	A	B	B	B	A	B	B	A	B	A	B	B	B	A	A	A	B	B	B	B	B	B	B	A	A	B	A	A	B	A	B	A	B	A	A	B	A	A	A	A	A	A	B	B	B	B	A
AX-94736452_3B	3B	193.06	A	B	B	B	A	B	B	A	B	A	B	B	B	B	A	A	B	B	B	B	B	B	B	A	A	B	A	A	H	A	B	A	B	A	A	B	A	A	A	A	A	A	B	B	H	B	A
AX-94663833_3B	3B	193.4	A	B	B	B	A	B	B	A	B	A	B	B	B	B	A	A	B	B	B	B	B	B	B	A	A	B	A	A	B	A	B	A	B	A	B	B	A	A	A	A	A	A	B	B	B	B	A
AX-95219561_3B	3B	193.94	A	B	B	H	A	B	B	A	B	A	B	B	B	B	A	A	B	B	B	B	B	B	B	A	A	B	A	A	B	A	B	A	B	A	B	B	A	A	A	A	A	A	B	H	B	B	A
AX-94959965_3B	3B	194.64	A	B	B	B	A	B	B	A	B	A	B	B	B	B	A	A	B	B	B	B	B	B	B	A	A	B	A	A	B	A	B	A	B	A	B	B	A	A	A	A	A	A	A	B	B	B	A
AX-94819091_3B	3B	194.64	A	B	B	B	A	B	B	A	B	A	B	B	B	B	A	A	B	B	B	B	B	B	B	A	A	B	A	A	B	A	B	A	B	A	B	B	A	A	A	A	A	A	A	B	B	B	A
AX-95153570_3B	3B	195.08	A	B	H	B	A	B	H	A	B	A	B	B	B	A	A	A	B	B	B	B	B	B	B	A	A	B	A	A	B	A	B	A	B	A	B	B	A	A	A	A	A	A	B	B	B	B	A
AX-95195576_3B	3B	195.34	A	B	B	B	A	B	B	A	B	A	B	B	B	A	A	A	B	B	B	B	B	B	B	A	A	B	A	A	B	A	B	A	B	A	B	B	A	A	A	A	A	A	B	B	B	B	A
AX-94882173_3B	3B	195.42	A	B	B	B	A	B	B	A	B	A	B	B	B	A	A	A	B	B	B	B	B	B	B	A	A	B	A	A	B	A	B	A	B	A	B	B	A	A	A	A	A	A	B	B	B	B	A
AX-94499868_3B	3B	195.42	A	B	B	B	A	B	B	H	B	A	B	B	B	A	A	A	B	B	B	B	B	B	B	A	A	B	A	A	B	A	B	A	B	A	B	B	A	A	A	A	A	A	B	B	B	B	A
AX-94897941_3B	3B	195.42	A	B	B	B	A	B	B	A	B	A	B	B	B	A	A	A	B	B	B	B	B	B	B	A	A	B	A	A	B	A	B	A	B	A	B	B	A	A	A	A	A	A	B	B	B	B	A
AX-94555913_3B	3B	196.7	A	B	B	B	H	B	B	A	B	A	H	B	B	A	A	A	B	B	B	B	B	B	B	A	A	B	A	A	B	A	B	A	H	A	B	B	A	A	A	A	A	A	B	B	H	B	A
AX-94527403_3B	3B	198.51	A	B	B	H	A	B	B	A	H	A	H	B	H	A	A	A	H	H	B	B	B	B	B	A	A	B	A	A	B	A	B	A	B	A	B	B	A	A	A	A	A	A	H	H	H	B	A
AX-94884086_3A	3B	201.13	A	H	H	H	A	B	B	A	H	A	B	H	B	A	A	A	B	B	B	H	B	B	B	A	A	B	A	A	B	A	B	B	B	A	A	H	A	A	A	A	A	A	A	H	A	B	A
AX-94594315_2B	3B	202.52	A	B	B	B	A	B	B	A	B	A	B	B	B	A	A	A	B	B	B	B	B	B	B	A	A	B	A	A	B	A	B	B	B	A	A	B	A	A	A	A	A	A	A	B	A	B	A
AX-94497903_3B	3B	202.52	A	B	B	B	A	B	B	A	B	A	B	B	B	A	A	A	B	B	B	B	B	B	B	A	A	B	A	A	B	A	B	B	B	A	A	B	A	A	A	A	A	A	A	B	A	B	A
AX-94868192_5A	3B	202.76	A	B	B	B	A	B	B	A	B	A	B	B	B	A	A	A	B	B	B	B	B	B	B	A	A	B	A	A	B	A	B	B	B	A	A	B	A	A	A	H	A	H	A	B	A	B	A
AX-94433603_3B	3B	203.45	A	B	H	B	A	B	H	A	B	A	B	B	B	A	A	A	B	B	B	B	B	B	B	A	A	B	A	A	B	A	B	B	B	A	A	B	A	A	A	A	A	A	A	B	A	B	A
AX-94463888_3B	3B	203.61	A	B	B	B	A	B	B	A	B	A	B	B	B	A	A	A	B	B	B	B	B	B	B	A	A	B	A	A	B	A	B	B	B	A	A	B	A	A	A	A	A	A	H	B	A	B	A
AX-94580748_3B	3B	203.74	A	B	B	B	A	B	B	A	B	A	B	B	B	A	A	A	B	B	B	B	B	B	B	A	A	B	A	A	B	A	B	B	B	A	A	B	A	A	A	A	A	A	H	B	A	B	A
AX-94758693_3B	3B	204.66	A	B	B	B	A	B	B	A	B	A	B	B	B	A	A	A	B	B	B	B	B	B	B	A	A	B	A	A	B	A	B	B	B	A	A	B	A	A	A	A	A	H	H	B	A	B	A
AX-94532649_3B	3B	205.51	A	B	B	B	A	B	B	A	B	A	B	B	B	A	A	A	B	B	B	B	B	B	B	A	A	B	A	A	B	A	B	B	B	A	A	B	A	A	A	A	A	A	H	B	A	B	A
AX-94541464_3B	3B	205.51	A	B	B	B	A	B	B	A	B	A	B	B	B	A	A	A	B	B	B	B	B	B	B	A	A	B	A	A	B	A	B	B	B	A	A	B	A	A	A	A	A	A	H	B	A	B	A
AX-94730983_3B	3B	205.64	A	B	B	B	A	B	B	A	B	A	B	B	B	B	A	A	B	B	B	B	B	B	B	A	A	B	A	A	B	A	B	B	B	A	A	B	A	A	A	A	A	A	H	B	A	B	A
AX-94543147_3B	3B	205.92	A	B	B	B	A	B	B	A	B	A	B	B	B	H	A	A	B	B	B	B	B	B	B	A	A	B	A	A	B	A	B	B	B	A	A	B	A	A	A	A	A	A	B	B	A	B	A
AX-95248765_3B	3B	206.18	A	B	B	B	A	B	B	A	B	A	B	B	B	A	A	A	B	B	B	B	B	B	B	A	A	B	A	A	B	A	B	B	B	A	A	B	A	A	A	A	A	A	H	B	A	B	A
AX-94721806_3B	3B	206.23	A	B	B	B	A	B	B	A	B	A	B	B	B	A	A	A	B	B	B	B	B	B	B	A	A	B	A	A	B	A	B	B	B	A	A	B	A	A	A	A	A	A	H	B	A	B	A
AX-94583628_3B	3B	206.38	A	H	B	B	A	B	B	A	B	A	B	B	B	A	A	A	B	B	B	B	B	B	B	A	A	B	A	A	B	A	B	B	B	A	A	B	A	A	A	A	A	A	H	B	A	B	A
AX-94836248_3B	3B	207.12	A	B	B	B	A	B	B	A	B	A	B	B	B	A	A	A	B	B	B	B	B	B	B	A	A	B	A	A	B	A	B	B	B	B	A	B	A	A	A	A	A	A	H	B	A	B	A
AX-94913248_3B	3B	207.25	A	B	B	B	A	B	B	A	B	A	B	B	B	A	A	A	B	B	B	B	B	B	B	A	A	B	A	A	B	A	B	B	B	B	A	B	A	A	A	A	A	A	H	B	A	B	A
AX-94874902	3B	207.25	A	B	B	B	A	B	B	A	B	A	B	B	B	A	A	A	B	B	B	B	B	B	B	A	A	B	A	A	B	A	B	B	B	B	A	B	A	A	A	A	A	A	H	B	A	B	A
AX-94640233_3B	3B	207.38	A	B	B	B	A	B	B	A	B	A	B	B	B	A	A	A	B	B	B	B	B	B	B	A	A	B	A	A	B	A	B	B	B	B	A	B	A	A	A	A	A	A	H	B	A	B	A
AX-94874786_3B	3B	207.38	A	B	B	B	A	B	B	A	B	A	B	B	B	A	A	A	B	B	B	B	B	B	B	A	A	B	A	A	B	A	B	B	B	B	A	B	A	A	A	A	A	A	H	B	A	B	A
AX-95136479_3B	3B	207.38	A	B	B	B	A	B	B	A	B	A	B	B	B	A	A	A	B	B	B	B	B	B	B	A	A	B	A	A	B	A	B	B	B	B	A	B	A	A	A	A	A	A	H	B	A	B	A
AX-94559384_3B	3B	211.18	H	B	B	B	H	B	B	H	B	H	B	B	B	A	H	H	B	B	B	B	B	B	B	H	H	B	H	H	B	H	B	B	B	B	H	B	H	H	H	H	H	H	H	B	H	B	H
AX-94790051_3B	3B	215.91	H	B	B	B	H	B	B	A	B	H	B	B	B	A	A	A	B	B	B	B	B	B	B	A	H	B	H	A	B	A	B	B	B	A	A	B	H	A	A	A	A	A	B	B	A	B	H
AX-94927619_3B	3B	221.06	H	H	B	H	H	B	H	A	B	H	H	B	H	A	A	A	H	H	B	H	H	B	H	A	H	H	H	A	H	A	H	B	B	A	A	B	H	A	A	A	A	A	B	H	A	B	H
AX-95258092_3B	3B	226.5	H	B	B	H	H	B	B	A	B	H	H	B	H	A	A	A	H	H	B	H	H	B	H	A	H	H	H	A	H	A	H	B	B	H	A	B	H	A	A	A	A	A	H	H	A	B	H
AX-94479963_3D	3D1	0	A	B	B	B	B	A	B	A	A	A	A	A	B	A	A	B	B	B	A	A	B	B	A	A	B	A	A	A	B	B	A	A	B	B	B	B	B	B	B	B	B	A	B	B	A	A	A
AX-94583489_3D	3D1	0.26	A	B	B	B	B	A	B	A	A	A	A	A	B	H	A	B	B	B	A	A	B	B	A	A	B	A	A	A	B	B	A	A	B	B	B	B	B	B	B	B	B	A	B	B	A	A	A
AX-94644585_3D	3D1	0.26	A	B	B	B	B	A	B	A	A	A	A	A	B	A	A	B	B	B	A	A	B	B	A	A	B	A	A	A	B	B	A	A	B	B	B	B	B	B	B	B	B	A	B	B	A	A	A
AX-94392904_3D	3D1	0.26	A	B	B	B	B	A	B	A	A	A	A	A	B	A	A	B	B	B	A	A	B	B	A	A	B	A	A	A	B	B	A	A	B	B	B	B	B	B	B	B	B	A	B	B	A	A	A
AX-94499713	3D1	0.26	A	B	B	B	B	A	B	A	A	A	A	A	B	A	A	B	B	B	A	A	B	B	A	A	B	A	A	A	B	B	A	A	B	B	B	B	B	B	B	B	B	A	B	B	A	A	A
AX-95171280_3D	3D1	0.47	A	B	B	B	B	A	B	A	A	A	A	A	B	A	A	B	B	B	A	A	B	B	A	A	B	A	A	A	B	B	A	A	B	B	B	B	B	B	B	B	B	A	B	B	A	A	A
AX-94720192_3D	3D1	0.73	A	B	B	B	B	A	B	A	A	A	A	A	B	A	A	B	B	B	A	A	B	B	A	A	B	A	A	A	B	B	A	A	B	B	B	B	B	B	B	B	B	A	B	B	A	A	A
AX-94494808_3D	3D1	1.54	A	B	B	A	B	A	B	A	A	A	A	A	A	A	A	B	B	B	A	A	B	B	A	A	B	A	A	A	A	B	A	A	B	B	B	B	B	B	B	B	B	A	B	A	A	A	A
AX-94472028_3D	3D1	1.8	A	B	B	A	B	A	B	A	A	A	A	A	A	A	A	B	B	B	A	A	B	B	A	A	B	A	A	A	A	B	A	A	B	B	B	B	B	B	B	B	B	A	A	A	A	A	A
AX-94697168_3D	3D1	1.93	A	B	B	A	B	A	B	A	A	A	A	A	A	A	A	B	B	B	A	A	B	B	A	A	B	A	A	A	A	B	A	A	B	B	B	B	B	B	B	B	B	A	A	A	A	A	A
AX-94781486	3D1	6.51	A	A	B	A	B	B	B	A	B	A	A	A	A	A	A	B	B	B	A	A	A	B	A	A	B	A	B	A	A	B	A	A	B	B	B	B	B	B	B	B	B	A	H	A	A	B	A
AX-95652746_3D	3D1	8.79	A	B	A	A	A	B	A	A	B	A	A	A	A	A	A	B	B	A	A	A	H	B	A	A	B	A	B	A	A	B	A	B	A	B	A	A	B	B	B	B	B	A	A	A	A	B	A
AX-94415259_3D	3D1	13.37	B	B	B	B	A	A	B	H	A	A	A	A	B	B	A	B	B	A	A	A	A	B	A	A	B	B	B	A	B	B	B	B	A	B	A	A	B	B	B	B	B	A	A	B	A	B	A
AX-94607529_3D	3D1	13.63	B	B	B	B	A	A	B	A	A	A	A	A	B	B	A	B	B	A	A	A	A	B	H	H	B	B	B	A	B	B	B	B	A	B	A	A	B	B	B	B	B	A	A	B	H	B	A
AX-94557434_3D	3D1	14.17	B	B	B	B	A	A	B	A	A	A	A	A	B	B	A	B	B	A	A	A	A	B	A	A	B	B	B	A	B	H	B	B	A	B	A	A	B	B	B	B	H	A	A	B	A	H	A
AX-94497274_3D	3D1	15.76	B	B	B	B	A	A	B	A	H	A	A	A	B	B	A	B	B	A	A	A	A	B	A	A	B	B	B	A	B	H	H	B	A	H	A	A	H	B	B	H	B	A	A	B	A	H	A
AX-94779066_3D	3D2	0	B	B	B	B	H	A	B	H	H	H	A	H	B	H	A	A	H	A	B	H	H	B	H	A	B	B	H	H	B	H	B	H	B	H	H	H	H	B	H	H	A	A	H	B	H	H	B
AX-94422651_3D	3D2	0.98	B	B	A	H	A	A	A	A	H	A	A	A	H	H	A	A	H	A	B	A	H	B	H	A	B	H	A	A	H	A	H	H	B	H	H	A	A	B	A	A	A	A	H	H	A	H	B
AX-94906545_3D	3D2	1.4	B	B	A	H	H	A	A	H	H	H	A	H	H	H	A	A	H	A	B	H	H	B	B	A	B	H	H	H	H	H	H	H	B	H	H	H	H	B	H	H	A	A	H	H	H	H	B
AX-94473870_3D	3D2	3.02	B	H	H	H	H	A	H	H	A	H	A	H	H	B	A	A	A	A	H	H	H	B	B	A	B	H	H	H	H	H	H	A	B	A	A	H	H	B	H	H	A	A	A	H	H	A	B
AX-94976763_3D	3D3	0	B	B	B	H	B	B	B	A	B	B	H	B	H	A	A	A	H	H	B	H	H	B	H	A	B	H	B	A	H	A	H	B	B	A	A	B	B	A	A	A	A	A	B	H	H	B	B
AX-94711229_3D	3D3	2.96	B	B	B	A	B	B	B	A	B	B	A	B	A	A	A	A	A	A	B	A	A	B	A	A	B	A	B	A	A	A	A	B	B	A	A	B	B	A	A	A	A	A	B	A	A	B	B
AX-95174443_3D	3D3	2.96	B	B	B	A	B	B	B	A	B	B	A	B	A	A	A	A	A	A	B	A	A	B	A	A	B	A	B	A	A	A	A	B	B	A	A	B	B	A	A	A	A	A	B	A	A	H	B
AX-95082799_3D	3D3	2.96	B	B	B	A	B	B	B	A	B	B	A	B	A	A	A	A	A	A	B	A	A	B	A	A	B	A	B	A	A	A	A	B	B	A	A	B	B	A	A	A	H	A	B	A	A	B	B
AX-94958018_3D	3D3	3.22	B	B	B	A	B	B	B	A	B	B	A	B	A	A	A	A	A	A	B	A	A	B	A	A	B	A	B	A	A	A	A	B	B	A	A	B	B	A	A	A	A	H	B	A	A	B	B
AX-95131620_3D	3D3	3.22	B	B	B	A	B	B	B	A	B	B	A	B	A	A	A	A	A	A	B	A	A	B	A	A	B	A	B	A	A	A	A	B	B	A	A	B	B	A	A	A	A	H	B	A	A	B	B
AX-94957332_3D	3D3	3.22	B	B	B	A	B	B	B	A	B	B	A	B	A	A	A	A	A	A	B	A	A	B	A	A	B	A	B	A	A	A	A	B	B	A	A	B	B	A	A	A	A	A	B	A	A	B	B
AX-95113088_3D	3D3	3.22	B	B	B	A	B	B	B	A	B	B	A	B	A	A	A	A	A	A	B	A	A	B	A	A	B	A	B	A	A	A	A	B	B	A	A	B	B	A	A	A	A	A	B	A	A	B	B
AX-94847249_3D	3D3	3.91	B	B	B	A	B	B	B	A	H	B	A	H	A	A	A	A	A	A	B	A	A	B	A	A	B	A	B	A	A	A	A	B	B	A	A	B	H	A	A	A	A	A	B	A	A	B	B
AX-95255318_3D	3D3	4.92	B	B	B	A	B	B	B	A	B	B	A	B	A	A	A	A	A	A	B	A	A	B	A	A	B	A	B	A	A	H	A	B	B	A	A	B	B	H	A	H	A	A	B	A	H	B	B
AX-94516239_3D	3D3	5.87	B	B	B	A	B	B	B	A	B	B	A	B	H	A	A	A	A	A	B	A	A	B	A	A	B	H	B	H	A	A	A	B	B	A	A	B	B	A	A	H	A	A	B	H	H	B	B
AX-94564822_4A	4A	0	A	A	A	A	A	A	A	A	B	A	A	A	A	A	A	A	B	A	H	B	B	A	A	A	B	A	A	B	A	H	A	B	A	A	A	A	B	A	H	A	B	A	A	A	B	A	B
AX-94765269_4A	4A	1.16	A	A	A	A	A	A	A	A	B	A	A	A	A	A	A	B	B	A	A	B	B	A	A	A	B	A	A	B	A	B	A	B	A	A	A	A	B	A	B	A	B	A	H	A	B	A	B
AX-94567750_4A	4A	3.08	A	A	B	A	A	A	B	A	B	A	A	A	A	A	A	B	B	A	A	B	B	A	A	A	B	B	A	B	A	B	A	B	A	A	A	A	B	B	B	A	B	A	A	B	B	A	B
AX-94807421_4A	4A	5.16	A	A	B	A	A	A	B	B	B	A	A	A	A	A	A	B	B	A	A	B	B	A	A	A	B	B	A	B	A	B	A	B	B	A	A	A	A	B	B	A	B	A	B	B	B	A	A
AX-95090477_4A	4A	7.72	A	A	B	B	A	A	B	B	B	A	A	A	B	A	A	B	B	A	A	B	A	A	A	A	B	B	A	B	B	B	B	B	B	A	B	A	A	B	B	A	A	B	B	B	B	A	A
AX-95652811_4A	4A	10.41	A	A	B	A	B	A	B	B	B	A	A	A	H	A	H	B	B	A	H	B	H	A	H	A	B	B	H	B	A	B	B	B	B	A	B	A	A	B	B	A	H	H	B	B	B	A	A
AX-95147702_4A	4A	11.39	A	A	B	A	B	A	B	B	B	A	A	A	A	A	A	B	B	A	A	B	A	A	A	A	B	B	A	B	A	B	B	B	B	A	B	A	A	B	B	A	A	A	B	B	B	A	A
AX-94434799_4A	4A	15.63	B	A	A	A	B	A	A	B	H	B	A	A	A	A	A	H	B	A	A	B	A	A	A	H	B	A	A	B	A	B	A	H	B	A	H	A	A	B	B	A	H	A	H	A	B	H	A
AX-94658015	4A	17.12	B	A	A	A	B	A	A	H	B	B	A	A	A	A	A	B	B	A	A	B	A	A	A	H	B	A	A	B	A	H	A	B	B	A	B	A	A	B	B	A	A	A	B	A	B	B	A
AX-94719424_4A	4A	20.71	B	A	A	B	B	A	A	B	B	B	A	A	B	B	A	B	B	A	A	A	B	A	A	B	B	B	A	B	B	B	B	B	B	A	B	A	A	B	B	A	B	A	B	B	B	B	A
AX-94447315_4A	4A	26.06	B	A	A	A	B	B	A	B	B	B	A	B	A	A	A	B	B	A	A	A	A	A	A	B	B	A	A	B	A	B	A	B	B	B	B	A	A	B	B	A	B	A	B	A	B	B	A
AX-94878546_4A	4A	26.06	B	A	A	A	B	B	A	B	B	B	A	B	A	A	A	B	B	A	A	A	A	H	A	B	B	A	A	B	A	B	A	B	B	B	B	A	A	B	B	A	B	A	B	A	B	B	A
AX-95197687_4A	4A	27.32	B	A	A	A	B	B	A	B	B	B	A	A	A	A	A	B	B	A	A	A	A	B	A	B	B	A	A	B	A	B	A	A	B	B	B	A	A	B	B	A	B	H	A	A	B	B	A
AX-94977239_4A	4A	28.33	B	A	A	H	B	B	A	B	B	B	A	A	H	A	A	B	B	A	A	A	A	B	A	B	B	H	A	B	H	B	H	A	B	B	B	A	A	B	B	A	B	A	A	H	B	B	A
AX-94882707_4A	4A	38.6	B	A	B	B	A	B	B	B	B	A	A	A	B	A	A	H	B	B	A	B	B	A	A	B	B	B	B	B	B	B	B	B	B	B	B	A	A	A	A	A	B	A	A	B	A	A	H
AX-94529037_4A	4A	39.3	B	A	B	B	A	B	B	B	B	A	A	A	B	A	A	B	B	B	A	B	B	A	A	B	B	B	B	H	B	B	B	B	B	B	B	A	A	A	A	A	B	A	A	H	A	A	H
AX-95020717_4A	4A	39.55	B	A	B	B	A	B	B	B	B	A	A	A	B	A	A	B	B	B	A	B	B	A	A	B	B	B	B	B	B	B	B	B	B	B	B	A	A	A	A	A	B	A	A	B	A	A	B
AX-94907472_4A	4A	47.5	B	H	H	H	B	B	H	B	B	A	H	H	H	A	A	B	B	B	H	H	H	A	H	B	A	H	B	B	H	B	H	B	H	B	B	H	H	H	H	B	H	A	H	H	H	H	A
AX-94652100_4A	4A	52.8	B	A	A	A	B	B	A	B	B	A	A	A	A	A	A	B	B	B	H	B	H	H	H	B	A	A	B	B	H	B	A	B	A	B	B	A	H	A	H	B	H	H	B	A	H	H	A
AX-94912024_4A	4A	58.77	H	A	H	H	B	B	H	B	H	A	A	A	A	A	A	B	H	B	H	H	H	H	H	B	A	A	B	B	A	H	A	B	A	B	B	A	H	A	H	H	H	H	A	B	H	H	A
AX-94586972_4A	4A	63.83	H	A	A	B	B	B	A	B	H	A	A	A	A	A	A	B	H	B	A	A	A	A	A	B	A	A	B	B	A	H	A	B	A	B	B	A	A	A	A	H	A	A	A	B	A	A	A
AX-94599896_4A	4A	65.82	B	A	A	B	B	B	A	B	B	A	A	A	A	A	A	B	B	B	A	A	H	A	A	B	A	A	B	B	A	B	A	B	A	B	B	A	A	A	A	B	A	A	A	B	A	A	A
AX-95068871_4A	4A	66.29	B	A	A	B	B	B	A	B	B	A	A	A	A	A	A	B	B	B	A	A	A	A	A	B	A	A	B	B	A	B	A	B	A	B	B	A	A	A	A	B	A	A	A	B	A	A	A
AX-94572475_4A	4A	66.44	B	A	A	B	B	B	A	B	B	A	A	A	A	A	A	B	B	B	A	A	A	A	A	B	A	A	B	B	A	B	A	B	A	B	B	A	A	A	A	B	A	A	A	B	A	A	A
AX-94385981_4A	4A	66.52	B	A	A	B	B	B	A	B	B	A	A	A	A	A	A	B	B	B	A	A	A	A	A	B	A	A	B	B	A	B	A	B	A	B	B	A	A	A	A	B	A	A	A	B	A	A	A
AX-95009985_4A	4A	66.52	B	A	A	B	B	B	A	B	B	A	A	A	A	A	A	B	B	B	A	A	A	A	A	B	A	A	B	B	A	B	A	B	A	B	B	A	A	A	A	B	A	A	A	B	A	A	A
AX-95188528_4A	4A	67.06	B	A	A	H	B	B	A	B	B	A	A	A	A	A	A	B	B	B	A	A	A	A	A	B	A	A	B	B	A	B	A	B	A	B	B	A	A	A	A	B	A	A	A	B	A	A	A
AX-95220192_4A	4A	67.65	B	A	A	H	B	B	A	B	B	A	A	A	A	A	A	B	B	B	A	A	A	A	A	B	A	A	B	B	A	B	A	B	A	B	B	A	A	A	A	B	A	A	A	H	A	A	A
AX-94404383_4A	4A	67.85	B	A	A	H	B	B	A	B	B	A	A	A	A	A	A	B	B	B	A	A	A	A	A	B	A	A	B	B	A	B	A	B	A	B	B	A	A	A	A	B	A	A	A	H	A	A	A
AX-94885323_4A	4A	68.32	B	A	A	H	B	B	A	B	B	A	A	A	A	A	A	B	B	B	A	A	A	A	A	B	A	A	B	B	A	B	A	B	A	B	B	A	A	A	A	B	A	A	A	H	A	A	A
AX-94464372_4A	4A	68.7	B	A	A	H	B	B	A	B	B	A	A	A	A	A	A	B	B	B	A	A	A	A	A	B	A	A	B	B	A	B	A	B	A	B	B	A	A	A	A	B	A	A	A	H	A	A	A
AX-95202921_4A	4A	68.85	B	A	A	H	B	B	A	B	B	A	A	A	A	A	A	B	B	B	A	A	A	A	A	B	A	A	B	B	A	B	A	B	A	B	B	A	A	A	A	B	A	A	A	H	A	A	A
AX-94703080_4A	4A	69.14	B	A	A	A	B	B	A	B	B	A	A	A	A	A	A	B	B	B	A	A	A	A	A	B	A	A	B	B	A	B	A	B	A	B	B	A	A	A	A	B	A	A	A	H	A	A	A
AX-94485530_4A	4A	69.5	B	A	H	H	B	B	A	B	B	A	A	A	A	A	A	B	B	B	A	A	A	A	A	B	A	H	B	B	A	B	A	B	A	B	B	A	H	A	A	B	A	A	A	A	A	A	A
AX-95633345_4A	4A	69.75	B	A	A	A	B	B	A	B	B	A	A	A	A	A	A	B	B	B	A	A	A	A	A	B	A	A	B	B	A	B	A	B	A	B	B	A	A	A	A	B	A	A	A	A	A	A	A
AX-94412778_4A	4A	69.75	B	A	A	A	B	B	A	B	B	A	A	A	A	A	A	B	B	B	A	A	A	A	A	B	A	A	B	B	A	B	A	B	A	B	B	A	A	A	A	B	A	A	A	A	A	A	A
AX-94707677_4A	4A	70.28	B	A	A	A	B	B	A	B	B	A	A	A	A	A	A	B	B	B	A	A	A	A	A	B	A	A	B	B	A	B	A	B	A	B	B	A	A	A	A	B	A	A	B	A	A	A	A
AX-94679694_7A	4A	71.86	B	A	A	H	B	B	A	B	B	A	A	A	A	A	A	B	B	H	A	A	A	A	A	B	A	A	H	B	A	B	A	B	A	H	B	A	A	A	A	B	A	A	B	H	A	A	A
AX-94736928_7D	4A	73.28	B	A	A	H	B	B	A	B	B	A	A	A	A	A	A	B	B	B	A	A	A	A	A	B	A	A	B	B	A	B	A	B	A	B	B	A	A	A	A	B	A	A	B	B	A	A	A
AX-94748358_4A	4A	74.46	B	A	A	B	B	B	A	B	B	A	A	A	H	A	A	B	B	B	A	A	A	A	A	B	A	H	B	B	H	B	H	B	A	B	B	A	A	A	A	B	A	A	A	H	A	A	A
AX-94575185_4A	4A	75.51	B	A	A	B	B	B	A	B	B	A	A	A	A	A	A	B	B	B	A	A	A	A	A	B	A	A	B	B	A	B	A	B	A	B	B	A	A	A	A	B	A	A	B	B	A	A	A
AX-94667805_4A	4A	77.98	B	H	H	B	B	B	A	B	B	A	B	A	A	A	A	B	B	B	A	A	A	A	A	A	A	A	B	B	A	B	A	B	A	B	B	A	B	A	B	B	H	A	B	B	A	A	A
AX-94417355_4A	4A	78.98	B	A	A	H	B	B	A	B	B	A	B	A	A	A	A	B	B	B	A	A	A	A	A	A	A	A	B	B	A	B	A	B	A	B	B	A	B	A	B	B	A	A	B	H	H	A	A
AX-95153315_4A	4A	79.71	B	A	A	H	B	B	A	B	B	A	B	A	A	H	A	B	B	B	A	H	A	A	A	A	A	A	B	B	A	B	A	B	A	B	B	A	B	A	B	B	A	A	B	H	A	A	A
AX-94446363_7D	4A	80.35	B	A	A	B	B	B	A	B	B	A	B	A	A	A	A	B	B	B	A	A	A	A	A	A	A	A	B	B	A	B	A	B	A	B	B	A	B	A	B	B	A	A	B	B	A	A	A
AX-94491796_4A	4A	82.99	A	A	A	B	B	A	A	B	B	B	B	A	A	A	A	B	B	B	A	B	A	A	A	A	A	A	B	B	A	B	A	B	A	B	A	A	B	A	B	B	B	A	B	B	A	A	A
AX-94492006_4A	4A	84.09	A	A	A	A	B	A	A	B	B	B	B	A	A	A	A	B	B	B	A	B	A	A	A	A	A	A	B	B	A	B	A	B	A	B	A	A	B	A	B	B	B	A	B	A	A	A	A
AX-94677424_4A	4A	84.09	A	A	A	A	B	A	A	B	B	B	B	A	H	A	A	B	B	B	A	B	A	A	A	A	A	A	B	B	A	B	A	B	A	B	A	A	B	A	B	B	B	A	B	A	A	A	A
AX-94738449_4A	4A	88.17	H	H	H	H	B	H	H	B	B	B	B	H	H	A	A	B	B	B	H	B	H	H	H	H	H	H	B	B	H	B	H	B	A	B	A	H	B	H	B	B	B	H	B	H	H	H	H
AX-94436929_4B	4B	0	B	A	B	H	H	B	B	H	B	B	H	H	H	H	A	H	B	A	A	A	H	A	H	B	H	H	A	H	H	H	H	B	B	B	H	A	A	B	H	H	H	A	H	H	H	B	A
AX-95249422_4B	4B	5.8	B	H	H	B	A	B	A	H	B	B	B	B	B	B	A	H	B	H	A	A	B	A	B	B	H	B	A	A	B	A	B	B	B	B	A	H	A	B	A	B	A	A	H	B	H	B	A
AX-94635019_4B	4B	7.14	B	A	A	B	A	B	A	A	B	B	B	B	B	B	A	A	B	A	A	A	B	A	B	B	A	B	A	A	B	A	B	B	B	B	A	A	A	B	A	B	A	A	H	B	A	B	A
AX-94680368_4B	4B	7.14	B	A	A	B	A	B	A	A	B	B	B	B	B	B	A	A	B	A	A	A	B	A	B	B	A	B	A	A	B	A	B	B	B	B	A	A	A	B	A	B	A	A	H	B	A	B	A
AX-94724471_4A	4B	7.14	B	A	A	B	A	B	A	A	B	B	B	B	B	B	A	A	B	A	A	A	B	A	B	B	A	B	A	A	B	A	B	B	B	B	A	A	A	B	A	B	A	A	H	B	A	B	A
AX-94751091_4B	4B	7.4	B	A	A	B	A	B	A	A	B	B	B	B	B	B	A	A	B	A	A	A	B	A	B	B	A	B	A	A	B	A	B	B	B	B	A	A	A	B	A	B	A	A	H	B	A	B	A
AX-94575655_4B	4B	7.52	B	A	A	B	A	B	A	A	B	B	B	B	B	B	A	A	B	A	A	A	B	A	B	B	A	B	A	A	B	A	B	B	B	B	A	A	A	B	A	B	A	A	H	B	A	B	A
AX-94572741_4B	4B	8.03	B	A	B	B	A	B	B	A	B	B	B	B	B	B	A	A	B	A	A	A	B	A	B	B	A	B	A	A	B	A	B	B	B	B	A	A	A	B	A	B	A	A	H	B	A	B	A
AX-94685961_4B	4B	8.89	B	A	B	B	A	B	B	A	B	B	B	B	B	B	A	A	B	A	A	A	B	A	B	B	A	B	A	A	B	A	H	B	B	B	A	A	A	B	A	B	A	A	H	B	A	B	A
AX-94632604_4B	4B	9.62	B	A	B	B	A	B	B	A	B	B	B	B	B	B	A	A	B	A	A	A	B	A	B	B	A	B	A	A	B	A	B	B	B	B	A	A	A	B	A	B	A	A	H	B	A	B	A
AX-94425015_4B	4B	9.62	B	A	B	B	A	B	B	A	B	B	B	B	B	B	A	A	B	A	A	A	B	A	B	B	A	B	A	A	B	A	B	B	B	B	A	A	A	B	A	B	A	A	H	B	A	B	A
AX-94522843_4B	4B	11.06	B	H	B	B	A	B	B	A	B	A	B	B	B	B	A	A	B	A	A	A	B	A	B	B	A	B	A	A	B	A	B	B	B	B	A	A	B	B	B	B	A	A	H	B	A	B	A
AX-94440259_4B	4B	11.06	B	A	B	B	A	B	B	A	B	A	B	B	B	B	A	A	B	A	A	A	B	A	B	B	A	B	A	A	B	A	B	B	B	B	A	A	B	B	B	B	A	A	H	B	A	B	A
AX-94632065_4B	4B	13.3	B	A	B	H	A	B	B	A	B	A	B	B	H	H	A	A	B	A	A	A	H	A	B	B	A	H	A	A	H	A	H	B	B	B	A	A	A	B	A	B	A	A	H	H	A	B	A
AX-94542156_4B	4B	15.69	B	A	B	A	A	B	B	H	B	A	B	B	A	A	A	A	B	A	A	A	A	A	B	B	A	H	A	A	A	H	A	B	B	B	H	H	H	B	A	B	A	A	H	A	H	B	H
AX-94514813_4B	4B	16.94	B	A	B	A	A	B	B	A	B	A	B	B	A	A	A	A	B	A	A	A	A	A	B	B	A	A	A	A	A	A	A	B	B	B	A	A	A	B	A	B	A	A	H	A	A	B	A
AX-94511099_4B	4B	16.94	B	A	B	A	A	B	B	A	B	A	B	B	A	A	A	A	B	A	A	A	A	A	B	B	A	A	A	A	A	A	A	B	B	B	A	H	A	B	A	B	A	A	H	A	A	B	A
AX-94544686_4B	4B	17.06	B	A	B	A	A	B	B	A	B	A	B	B	A	A	A	A	B	A	A	A	A	A	B	B	A	A	A	A	A	A	A	B	B	B	A	A	A	B	A	B	A	A	H	A	A	B	A
AX-95106107_4B	4B	17.43	B	A	H	A	A	B	H	A	B	A	B	B	A	A	A	A	B	A	A	A	A	A	B	B	A	A	A	A	A	A	A	B	B	B	A	A	A	B	A	B	A	A	H	A	A	B	A
AX-94915722_4B	4B	18.36	B	A	A	A	A	B	A	A	B	B	B	B	A	A	A	A	B	A	A	A	A	A	B	B	A	A	A	A	A	A	A	B	B	B	A	A	A	B	A	B	A	A	H	A	A	B	A
AX-95190182_4B	4B	18.36	B	A	A	A	A	B	A	A	B	B	B	B	A	A	A	A	B	A	A	A	A	A	B	B	A	A	A	A	A	A	A	B	B	B	A	A	A	B	A	B	A	A	H	A	A	B	A
AX-94512748_4B	4B	19.67	B	A	H	A	A	B	B	A	B	A	B	B	A	A	A	A	B	A	A	A	A	A	B	B	A	A	A	A	A	A	A	B	B	B	A	A	A	B	A	B	A	A	H	A	A	B	A
AX-94751334_4B	4B	24.15	B	B	A	A	A	B	A	A	B	A	B	B	A	A	A	H	B	A	A	A	A	A	B	H	A	A	A	A	A	A	A	A	B	A	A	H	H	B	B	A	A	A	H	A	A	H	A
AX-95629824_4B	4B	25.84	B	B	A	A	A	B	A	A	B	A	B	H	A	A	A	H	H	A	A	A	B	A	B	B	A	A	A	A	A	A	A	A	B	A	A	B	H	B	B	A	H	A	H	A	A	B	A
AX-95089119_4B	4B	28.9	B	B	A	H	A	B	A	H	B	A	B	B	H	H	A	B	B	A	A	A	B	A	B	B	A	H	A	A	H	A	H	A	B	A	A	B	B	B	B	A	B	A	B	H	A	B	A
AX-94513493_4B	4B	38.85	B	B	B	B	B	B	B	A	B	A	A	A	B	B	A	B	B	A	B	A	B	A	B	B	A	B	A	A	B	A	B	A	A	A	B	B	B	A	B	A	B	B	B	B	B	B	A
AX-94685096_4B	4B	42.21	B	B	A	A	B	B	H	A	B	A	A	A	A	A	A	B	B	A	B	A	A	A	B	B	A	A	A	A	A	A	A	A	A	A	B	B	B	A	B	A	B	H	B	A	B	B	A
AX-94503130_4B	4B	42.52	B	B	A	A	B	B	A	A	B	A	A	A	A	A	A	B	B	A	B	A	A	A	B	B	A	A	A	A	A	A	A	A	A	A	B	H	B	A	B	A	B	A	B	A	B	B	A
AX-94685504	4B	44.32	B	B	A	A	B	B	H	A	B	A	A	A	A	A	A	B	B	A	B	H	A	A	B	B	A	A	H	A	A	H	A	H	A	H	B	B	B	H	B	H	B	B	B	A	B	B	H
AX-94452704_4B	4B	45.81	B	B	A	A	B	B	A	A	B	A	A	A	A	A	A	B	B	H	B	A	A	A	B	B	H	A	A	A	A	A	A	A	A	H	B	B	B	A	B	A	B	B	B	A	B	B	A
AX-94539394_4B	4B	47.66	B	B	A	A	B	B	A	A	B	A	A	A	A	A	A	B	B	A	B	A	A	A	B	B	A	A	A	A	A	A	A	A	A	A	B	B	B	A	B	A	B	B	B	A	B	B	A
AX-94425495_4B	4B	47.66	B	B	A	A	B	B	A	A	B	A	A	A	A	A	A	B	B	A	B	A	A	A	B	B	A	A	A	A	A	A	A	A	A	A	B	B	B	A	B	A	B	B	B	A	B	B	A
AX-94984317_4B	4B	47.79	B	B	A	A	B	B	A	A	B	A	A	A	A	A	A	B	B	A	B	A	A	A	B	B	A	A	A	A	A	A	A	A	A	A	B	B	B	A	B	A	B	B	B	A	B	B	A
AX-94503635_4B	4B	47.79	B	B	A	A	B	B	A	A	B	A	A	A	A	A	A	B	B	A	B	A	A	A	B	B	A	A	A	H	A	A	A	A	A	A	B	B	B	A	B	A	B	B	B	A	B	B	A
AX-95245052_4B	4B	47.79	B	B	A	A	B	B	A	A	B	A	A	A	A	A	A	B	B	A	B	A	A	A	B	B	A	A	A	A	A	A	A	A	A	A	B	B	B	A	B	A	B	B	B	A	B	B	A
AX-94634070_4B	4B	47.79	B	B	A	A	B	B	A	A	B	A	A	A	A	A	A	B	B	A	B	A	A	A	B	B	A	A	A	A	A	A	A	A	A	A	B	B	B	A	B	A	B	B	B	A	B	B	A
AX-95189919_4B	4B	47.91	B	B	A	A	B	B	A	A	B	A	A	A	A	A	A	B	B	A	B	A	A	A	B	B	A	A	A	A	A	A	A	A	A	A	B	B	B	A	B	A	B	B	B	A	B	B	A
AX-95255558_4B	4B	48.16	B	B	A	A	B	B	A	A	B	A	A	A	A	A	A	B	B	A	B	A	A	A	B	B	A	A	A	A	A	A	A	A	A	A	B	B	B	A	B	A	B	B	B	A	B	B	A
AX-94425133_4B	4B	48.41	B	B	A	A	B	B	A	A	B	A	A	A	A	A	A	B	B	A	B	A	A	A	B	B	A	A	A	A	A	A	A	A	A	A	B	B	B	A	B	A	B	B	B	A	B	B	A
AX-94438800_4B	4B	48.67	H	B	A	A	B	B	A	A	B	A	A	A	A	A	A	B	B	A	B	A	A	A	B	B	A	A	A	A	A	A	A	A	A	A	B	B	B	A	B	A	B	B	B	A	B	B	A
AX-94461626_4B	4B	50.62	B	B	A	A	B	B	A	A	B	A	A	A	A	B	A	B	B	A	B	A	B	A	B	B	A	A	A	A	B	A	A	A	A	A	B	B	B	A	B	A	B	A	A	B	B	H	A
AX-94386855_4B	4B	52.37	B	B	A	A	B	B	A	A	B	A	A	A	A	A	A	B	B	A	B	A	A	A	B	B	A	A	A	A	A	A	A	A	A	A	B	B	B	A	B	A	B	H	B	A	B	B	A
AX-94794830_4B	4B	55.48	B	B	A	A	B	B	A	A	H	A	A	A	A	A	A	H	H	A	H	A	A	A	B	H	A	A	A	A	A	A	A	A	A	A	B	B	B	A	H	A	H	B	B	A	H	B	A
AX-94454183_4D	4D	0	B	B	A	B	B	B	A	A	A	A	B	A	B	A	A	A	A	A	A	B	A	A	B	B	B	B	B	B	H	B	B	B	A	A	B	B	A	A	A	A	A	A	B	B	A	A	B
AX-95130483_4D	4D	0.99	B	B	B	B	B	B	B	A	A	A	B	A	B	A	A	A	A	A	A	B	A	A	B	B	B	B	B	B	B	B	B	B	A	A	B	B	A	A	A	A	A	H	B	B	A	A	B
AX-94392130_4D	4D	10.39	B	B	B	B	B	A	B	A	A	A	A	A	B	A	A	B	B	A	B	A	B	A	B	B	B	B	B	B	B	A	B	B	A	A	B	A	A	B	B	A	B	A	A	B	A	A	A
AX-94664091_5A	5A	0	A	A	A	A	B	B	A	B	B	B	B	B	B	B	A	B	B	B	A	A	B	B	B	A	A	A	B	A	B	A	B	B	B	A	B	A	A	B	A	A	A	B	B	H	A	H	B
AX-94698419_5A	5A	1.07	A	A	B	B	B	B	B	B	B	B	B	B	B	B	A	B	B	B	A	A	B	B	B	A	A	B	B	A	B	A	B	B	B	A	B	A	A	B	A	A	A	B	B	B	A	H	B
AX-94980866_5A	5A	2	A	A	B	B	B	B	B	B	H	B	B	B	B	B	A	B	B	B	A	A	H	B	B	A	A	B	B	A	B	A	B	B	H	A	B	A	A	B	A	A	A	H	B	B	A	B	B
AX-94450105_5A	5A	3.36	A	A	B	B	B	B	B	B	B	B	B	B	B	B	A	B	B	B	A	A	B	B	B	A	A	B	B	A	B	A	B	B	B	A	B	A	A	B	A	A	A	B	B	B	A	A	B
AX-94816504_5A	5A	10.6	A	A	B	B	B	B	B	A	B	B	B	B	H	B	A	A	A	B	A	B	B	B	B	A	A	B	A	B	A	A	A	B	B	A	B	A	A	B	B	B	A	A	B	B	A	B	B
AX-94981478_5A	5A	11.42	A	A	B	A	B	B	B	A	B	B	B	B	A	B	A	A	A	B	A	B	B	B	B	A	A	A	A	B	A	A	A	B	B	A	B	A	A	B	B	B	A	A	B	A	A	B	B
AX-94505044_5A	5A	12.21	A	A	B	A	B	B	B	A	B	B	B	B	A	B	A	A	A	B	A	B	B	B	B	A	A	A	A	B	A	A	A	B	B	B	B	A	A	B	B	B	A	A	B	A	A	B	B
AX-94480964_5A	5A	12.21	A	A	B	A	B	B	B	A	B	B	B	B	A	B	A	A	A	B	A	B	B	B	B	A	A	A	A	B	A	A	A	B	B	B	B	A	A	B	B	B	A	A	B	A	A	B	B
AX-94663230_5A	5A	13.37	A	A	B	B	B	B	B	A	B	B	B	B	B	B	A	A	A	B	A	B	B	B	B	A	A	B	A	B	A	H	H	B	B	B	B	H	H	B	B	B	A	A	B	B	A	B	B
AX-94560810_5A	5A	15.84	A	B	A	B	B	B	A	A	B	B	B	B	B	A	A	A	A	B	A	B	B	B	B	B	A	B	A	B	B	B	B	B	B	B	B	A	A	B	B	B	A	A	B	B	B	B	B
AX-94423380_5A	5A	16.8	A	B	B	B	A	B	B	A	B	B	B	B	B	A	A	A	A	B	A	B	B	B	B	B	A	B	A	B	B	B	B	B	B	B	B	A	B	B	B	B	A	A	B	B	B	B	B
AX-94861478_5A	5A	17.11	A	B	B	B	A	B	B	A	B	B	B	B	B	A	A	A	A	B	A	B	B	A	B	B	A	B	A	B	B	B	B	B	B	B	B	A	B	B	B	B	A	A	B	B	B	B	B
AX-94606767_5A	5A	17.37	A	B	B	B	A	B	B	A	B	B	B	B	B	A	A	A	A	B	A	B	B	A	B	B	A	B	A	B	B	B	B	B	B	B	B	A	B	B	B	B	A	A	H	B	B	B	B
AX-94494292_5A	5A	17.37	A	B	B	B	A	B	B	A	B	B	B	B	B	A	A	A	A	B	A	B	B	A	B	B	A	B	A	B	B	B	B	B	B	B	B	A	B	B	B	B	A	A	H	B	B	B	B
AX-94780045_5A	5A	17.37	A	B	B	B	A	B	B	A	B	B	B	B	B	A	A	A	A	B	A	B	B	A	B	B	A	B	A	B	B	B	B	B	B	B	B	A	B	B	B	B	A	A	H	B	B	B	B
AX-94510137_5A	5A	17.37	A	B	B	B	A	B	B	A	B	B	B	B	B	A	A	A	A	B	A	B	B	A	B	B	A	B	A	B	B	B	B	B	B	B	B	A	B	B	B	B	A	A	H	B	B	B	B
AX-95191045_5A	5A	17.37	A	B	B	B	A	B	B	A	B	B	B	B	B	A	A	A	A	B	A	B	B	A	B	B	A	B	A	B	B	B	B	B	B	B	B	A	B	B	B	B	A	A	H	B	B	B	B
AX-94593879_5A	5A	17.37	A	B	B	B	A	B	B	A	B	B	B	B	B	A	A	A	A	B	A	B	B	A	B	B	A	B	A	B	B	B	B	B	B	B	B	A	B	B	B	B	A	A	H	B	B	B	B
AX-94470454_5A	5A	17.73	A	B	A	B	A	B	A	A	B	B	B	B	B	A	A	A	A	B	A	B	B	A	B	B	A	B	A	B	B	B	B	B	B	B	H	A	B	B	B	B	A	A	H	B	B	B	B
AX-94986114_5A	5A	17.86	A	B	A	B	A	B	A	A	B	B	B	B	B	A	A	A	A	B	A	B	B	A	B	B	A	B	A	B	B	B	B	B	B	B	B	A	B	B	B	B	A	A	H	B	B	B	B
AX-94444467_5A	5A	17.86	A	B	A	B	A	B	A	A	B	B	B	B	B	A	A	A	A	B	A	B	B	A	B	B	A	B	A	B	B	B	B	B	B	B	B	A	B	B	B	B	A	A	H	B	B	B	B
AX-94866985_5A	5A	17.86	A	B	A	B	A	B	A	A	B	B	B	B	B	A	A	A	A	B	A	B	B	A	B	B	A	B	A	B	B	B	B	B	B	B	B	A	B	B	B	B	A	A	H	B	B	B	B
AX-94940509_5A	5A	17.86	A	B	A	B	A	B	A	A	B	B	B	B	B	A	A	A	A	B	A	B	B	A	B	B	A	B	A	B	B	B	B	B	B	B	B	A	B	B	B	B	A	A	H	B	B	B	B
AX-94968358_5A	5A	17.86	A	B	A	B	A	B	A	A	B	B	B	B	B	A	A	A	A	B	A	B	B	A	B	B	A	B	A	B	B	B	B	B	B	B	B	A	B	B	B	B	A	A	H	B	B	B	B
AX-94489010_5A	5A	17.86	A	B	A	B	A	B	A	A	B	B	B	B	B	A	A	A	A	B	A	B	B	A	B	B	A	B	A	B	B	B	B	B	B	B	B	A	B	B	B	B	A	A	H	B	B	B	B
AX-95652310_5A	5A	17.86	A	B	A	B	A	B	A	A	B	B	B	B	B	A	A	A	A	B	A	B	B	A	B	B	A	B	A	B	B	B	B	B	B	B	B	A	B	B	B	B	A	A	H	B	B	B	B
AX-95630231_5A	5A	17.86	A	B	A	B	A	B	A	A	B	B	B	B	B	A	A	A	A	B	A	B	B	A	B	B	A	B	A	B	B	B	B	B	B	B	B	A	B	B	B	B	A	A	H	B	B	B	B
AX-94624655_5A	5A	17.86	A	B	A	B	A	B	A	A	B	B	B	B	B	A	A	A	A	B	A	B	B	A	B	B	A	B	A	B	B	B	B	B	B	B	B	A	B	B	B	B	A	A	H	B	B	B	B
AX-94730953_5A	5A	17.86	A	B	A	B	A	B	A	A	B	B	B	B	B	A	A	A	A	B	A	B	B	A	B	B	A	B	A	B	B	B	B	B	B	B	B	A	B	B	B	B	A	A	H	B	B	B	B
AX-94532565_5A	5A	17.86	A	B	A	B	A	B	A	A	B	B	B	B	B	A	A	A	A	B	A	B	B	A	B	B	A	B	A	B	B	B	B	B	B	B	B	A	B	H	B	B	A	A	H	B	B	B	B
AX-95632187_5A	5A	18.96	A	B	B	B	A	B	B	A	B	B	B	B	B	A	A	A	A	B	A	B	B	A	B	B	B	B	A	B	B	B	B	B	B	B	B	A	B	A	A	B	A	B	H	B	B	B	B
AX-94469901_5A	5A	18.96	A	B	B	B	A	B	B	A	B	B	B	B	B	A	A	A	A	B	A	B	B	A	B	B	B	B	A	B	B	B	B	B	B	B	B	A	B	A	A	B	A	B	H	B	B	B	B
AX-94419772_5A	5A	19.09	A	B	B	B	A	B	B	A	B	B	B	B	B	A	A	A	A	B	A	B	B	A	B	B	B	B	A	B	B	B	B	B	B	B	B	A	B	A	A	B	A	B	H	B	B	B	B
AX-95200348_5A	5A	19.73	A	B	A	B	A	B	A	A	B	B	B	B	B	A	A	A	A	B	A	B	B	A	B	B	B	B	A	B	B	B	B	B	B	B	B	A	B	A	A	B	A	A	H	B	B	B	B
AX-94570460_5A	5A	20.96	A	H	A	B	A	B	A	A	B	B	B	B	B	A	A	A	A	H	A	B	B	A	B	B	A	B	A	B	B	B	B	B	B	B	B	A	B	B	B	B	A	A	H	B	B	B	B
AX-95079359_5A	5A	21.43	A	B	A	B	A	B	A	A	B	B	B	B	B	A	A	A	A	B	A	B	B	A	B	B	A	B	A	B	B	B	B	B	B	B	B	A	B	B	B	B	A	A	H	B	B	B	B
AX-95196380_5A	5A	21.43	A	B	A	B	A	B	A	A	B	B	B	B	B	A	A	A	A	B	A	B	B	A	B	B	A	B	A	B	B	B	B	B	B	B	B	A	B	B	B	B	A	A	H	B	B	B	B
AX-95628919_5A	5A	21.43	A	B	A	B	A	B	A	A	B	B	B	B	B	A	A	A	A	B	A	B	B	A	B	B	A	B	A	B	B	B	B	B	B	B	B	A	B	B	B	B	A	A	H	B	B	B	B
AX-94990696_5A	5A	21.43	A	B	A	B	A	B	A	A	B	B	B	B	B	A	A	A	A	B	A	B	B	A	B	B	A	B	A	B	B	B	B	B	B	B	B	A	B	B	B	B	A	A	H	B	B	B	B
AX-94545017_5A	5A	21.43	A	B	A	B	A	B	A	A	B	B	B	B	B	A	A	A	A	B	A	B	B	A	B	B	A	B	A	B	B	B	B	B	B	B	B	A	B	B	B	B	A	A	H	B	B	B	B
AX-94657326_5A	5A	21.43	A	B	A	B	A	B	A	A	B	B	B	B	B	A	A	A	A	B	A	B	B	A	B	B	A	B	A	B	B	B	B	B	B	B	B	A	B	B	B	B	A	A	H	B	B	B	B
AX-94724610_5A	5A	21.43	A	B	A	B	A	B	A	A	B	B	B	B	B	A	A	A	A	B	A	B	B	A	B	B	A	B	A	B	B	B	B	B	B	B	B	A	B	B	B	B	A	A	H	B	B	B	B
AX-94749386_5A	5A	21.43	A	B	A	B	A	B	A	A	B	B	B	B	B	A	A	A	A	B	A	B	B	A	B	B	A	B	A	B	B	B	B	B	B	B	B	A	B	B	B	B	A	A	H	B	B	B	B
AX-94398212_5A	5A	21.43	A	B	A	B	A	B	A	A	B	B	B	B	B	A	A	A	A	B	A	B	B	A	B	B	A	B	A	B	B	B	B	B	B	B	B	A	B	B	B	B	A	A	H	B	B	B	B
AX-94442676	5A	21.43	A	B	A	B	A	B	A	A	B	B	B	B	B	A	A	A	A	B	A	B	B	A	B	B	A	B	A	B	B	B	B	B	B	B	B	A	B	B	B	B	A	A	H	B	B	B	B
AX-94654827_5A	5A	21.61	A	B	A	B	A	B	A	A	B	B	B	B	B	A	A	A	A	B	A	B	B	A	B	B	A	B	A	B	B	B	B	B	B	B	B	A	B	B	B	B	A	A	H	B	B	B	B
AX-94802334	5A	22.55	A	B	A	B	A	B	A	A	B	B	B	B	B	A	A	A	A	B	A	B	B	A	B	B	A	B	A	B	A	B	B	B	B	B	B	A	B	B	B	B	A	A	H	B	B	B	B
AX-94531590_5A	5A	23.76	A	B	A	A	A	B	A	A	B	B	B	B	A	B	A	A	A	B	A	B	H	A	B	B	B	A	A	B	A	B	A	B	B	B	B	A	B	B	B	B	A	H	H	A	B	B	B
AX-94590326_5A	5A	23.99	A	B	A	A	A	B	A	A	B	B	B	B	A	B	A	A	A	B	A	B	B	A	B	B	B	A	A	B	A	B	A	B	B	B	B	A	B	B	B	B	A	B	H	A	B	B	B
AX-94414789_5A	5A	23.99	A	B	A	A	A	B	A	A	B	B	B	B	A	B	A	A	A	B	A	B	B	A	B	B	B	A	A	B	A	B	A	B	B	B	B	A	B	B	B	B	A	B	H	A	B	B	B
AX-95235763_5A	5A	25.3	A	B	A	B	A	B	A	A	B	B	B	B	B	A	A	A	A	B	A	B	B	A	B	B	B	B	A	B	A	B	A	B	B	B	B	A	B	A	A	B	A	B	H	A	B	B	B
AX-94737424_5A	5A	27	A	B	A	B	A	B	A	A	B	B	B	B	H	A	A	A	A	H	A	H	B	A	H	H	B	H	A	B	A	H	A	B	B	H	B	A	H	A	A	B	A	H	H	A	H	B	H
AX-94572219_5A	5A	29.47	A	B	B	B	A	B	B	A	B	B	B	B	B	A	A	A	A	B	A	B	B	A	B	B	H	B	A	B	A	B	A	B	B	B	H	A	H	B	A	B	A	A	H	A	B	B	B
AX-95071409_5A	5A	29.86	A	B	B	B	A	B	B	A	B	B	B	B	B	A	A	A	A	B	A	B	B	A	B	B	B	B	A	B	A	B	A	B	B	B	B	A	B	B	A	B	A	A	H	A	B	B	B
AX-94479809_5A	5A	29.86	A	B	B	B	A	B	B	A	B	B	B	B	B	A	A	A	A	B	A	B	B	A	B	B	B	B	A	B	A	B	A	B	B	B	B	A	B	B	A	B	A	A	H	A	B	B	B
AX-95196804_5A	5A	32.05	H	B	B	B	H	B	B	A	B	B	B	B	B	A	H	A	H	B	H	B	B	A	B	B	B	B	A	B	A	B	H	B	B	B	B	H	B	A	A	B	H	A	H	A	B	B	B
AX-94497501_5A	5A	41.93	B	A	B	H	H	H	B	A	B	B	H	B	B	A	A	B	H	B	B	B	B	H	B	B	A	B	H	H	H	B	B	A	B	B	H	B	B	H	H	B	A	A	A	H	H	B	B
AX-94577029_5A	5A	45.98	B	H	B	H	H	A	B	A	B	B	H	B	B	A	A	B	A	B	B	B	B	H	B	B	A	B	A	A	A	B	B	A	B	B	A	B	B	A	A	B	A	A	A	A	A	B	B
AX-95660782_5A	5A	46.91	B	A	B	A	A	A	B	A	B	B	A	B	B	A	A	B	A	B	B	B	B	A	B	B	A	B	A	A	A	B	B	A	B	B	A	B	B	A	A	B	A	H	A	A	A	B	B
AX-94915664_5A	5A	47.29	B	A	B	A	A	A	B	A	B	B	A	B	H	A	A	B	A	B	B	B	B	A	B	B	A	B	A	A	A	B	B	A	B	B	A	B	B	A	A	B	A	A	A	A	A	B	B
AX-95215256_5A	5A	47.29	B	A	B	A	A	A	B	A	B	B	A	B	H	A	A	B	A	B	B	B	B	A	B	B	A	B	A	A	A	B	B	A	B	B	A	B	B	A	A	B	A	A	A	A	A	B	B
AX-94415359_5A	5A	48.22	B	A	B	A	A	A	B	A	B	B	H	B	B	A	A	B	A	B	B	B	B	A	B	B	H	B	A	A	A	B	B	A	B	B	H	B	B	A	A	B	A	H	A	A	H	B	B
AX-94570208_5A	5A	50.74	A	A	B	H	A	A	B	A	B	A	B	B	H	A	H	B	A	B	B	B	A	A	B	B	H	B	A	H	A	B	B	H	B	B	A	B	B	A	A	B	A	H	H	H	H	B	B
AX-94415346_5A	5A	53.35	H	H	B	H	A	A	B	A	B	H	B	B	B	H	H	B	H	B	B	B	A	H	B	B	A	B	A	A	H	B	B	A	B	B	A	B	B	A	A	B	A	A	A	A	H	B	B
AX-94606396	5A	54.85	A	A	B	A	A	A	B	A	B	A	B	B	B	A	A	B	A	B	B	B	A	A	B	B	A	B	A	A	A	B	B	A	B	B	A	B	B	A	A	B	A	A	A	A	A	B	B
AX-94509108_5A	5A	54.98	A	A	B	A	A	A	B	A	B	A	B	B	A	A	A	B	A	B	B	B	A	A	B	B	A	B	A	A	A	B	B	A	B	B	A	B	B	A	A	B	A	A	A	A	A	B	B
AX-95196224_5A	5A	59.49	A	A	B	A	A	A	B	A	A	A	A	A	A	A	A	A	A	B	B	B	A	A	B	B	A	B	A	A	A	B	B	A	B	A	A	B	A	H	A	A	A	A	A	A	A	B	A
AX-94397871_5A	5A	63.78	A	A	H	A	A	A	B	A	H	A	B	H	A	A	A	H	A	B	B	B	A	A	B	B	A	B	A	A	A	B	B	A	B	B	A	B	B	A	A	B	A	A	A	A	A	B	B
AX-94747628_5A	5A	64.98	A	A	A	A	A	A	A	A	B	A	B	B	B	A	A	B	A	B	B	B	A	A	B	B	A	B	A	A	A	B	B	A	B	B	A	B	B	A	A	B	A	A	A	A	A	B	B
AX-95095724_5A	5A	65.66	B	A	A	A	A	A	A	A	B	B	A	B	H	A	A	B	A	B	B	B	A	A	B	B	A	B	A	A	A	B	B	A	B	B	A	B	B	A	A	B	A	A	A	A	A	B	B
AX-94862636_5A	5A	66.1	B	A	B	A	A	A	B	A	B	B	A	B	B	A	A	B	A	B	B	B	A	A	B	B	A	B	A	A	A	B	B	A	B	B	A	B	B	A	A	B	A	A	A	A	A	B	B
AX-94984040_5A	5A	67.85	H	A	H	A	A	A	H	A	H	H	A	B	H	A	A	H	A	H	H	H	A	A	B	B	A	H	A	A	A	H	B	A	B	B	A	B	B	A	A	B	A	A	A	A	A	B	B
AX-94488441_5A	5A	72.12	A	B	A	A	A	B	A	A	A	B	A	B	H	A	A	B	A	B	B	B	A	A	B	B	A	A	A	A	A	B	B	A	B	B	A	B	B	A	A	B	A	A	A	A	A	A	A
AX-94534509_5A	5A	72.5	A	B	A	A	A	B	A	A	A	B	A	B	H	A	A	B	A	B	B	B	A	A	B	B	A	A	A	A	A	B	B	A	B	B	A	B	B	A	A	B	A	A	A	A	A	A	A
AX-95100505_5A	5A	72.73	A	B	A	A	A	B	A	A	A	B	A	B	B	A	A	B	A	B	B	B	A	A	B	B	A	A	A	A	A	B	B	A	B	B	A	B	B	A	A	B	A	A	A	A	A	A	A
AX-95016226_5A	5A	73.79	A	B	A	B	A	B	A	A	A	B	A	B	B	A	A	B	A	B	B	B	A	A	B	B	A	B	A	A	B	B	B	A	B	B	A	B	B	A	A	B	A	A	A	B	A	A	A
AX-94730618_5A	5A	74.1	A	B	A	B	A	B	A	A	A	B	A	B	B	A	A	B	A	B	B	B	A	A	B	B	A	B	A	A	B	B	B	A	B	B	A	B	B	A	A	B	A	A	A	B	A	A	A
AX-94408726_5A	5A	76.26	A	B	B	B	A	B	B	A	H	B	A	B	B	B	A	B	A	B	H	B	B	A	B	B	A	B	A	A	B	B	B	A	B	B	A	H	H	A	A	B	A	A	A	B	H	A	A
AX-94589819_5A	5A	78.24	A	B	B	B	A	B	B	A	A	B	A	B	B	B	A	B	A	B	B	B	B	A	B	A	A	B	A	A	B	B	B	A	B	B	A	B	B	A	A	B	A	A	B	B	A	A	A
AX-94706894_5A	5A	80.12	A	B	B	B	A	B	B	A	A	A	A	B	B	A	A	B	A	A	B	B	B	A	B	A	A	B	A	A	B	B	B	A	B	B	A	B	B	A	A	B	B	A	H	B	A	A	A
AX-95236158_5A	5A	82.42	A	B	B	B	A	B	B	A	A	A	A	H	H	A	A	H	A	A	B	B	B	A	H	A	A	H	A	A	B	H	H	A	H	B	A	H	H	A	A	H	B	A	H	H	A	A	A
AX-94808775_5D	5A	84.81	A	B	B	B	A	B	B	A	A	A	A	B	H	A	A	B	A	A	B	B	B	A	B	A	A	B	A	A	B	B	B	A	B	B	A	B	B	A	A	B	B	A	B	B	A	A	A
AX-95197962_5A	5A	85.76	A	B	B	A	A	B	B	A	A	A	A	B	B	A	A	B	A	A	B	B	A	A	B	A	A	A	A	A	A	B	B	A	B	B	A	B	B	A	A	B	B	A	B	A	A	A	A
AX-94723234_5A	5A	86.77	A	B	B	A	A	B	B	A	A	A	A	B	H	A	A	B	A	H	B	B	A	A	B	A	A	A	A	A	A	H	B	H	B	B	A	B	B	A	A	B	B	A	A	H	H	A	H
AX-94795782_5A	5A	89.58	A	B	B	A	A	B	B	B	A	A	H	H	B	A	A	B	A	H	B	B	A	A	B	H	A	H	A	H	A	B	B	H	B	B	A	B	B	A	A	B	B	A	H	H	A	H	A
AX-94690469_5A	5A	91.52	A	B	B	A	A	B	B	B	A	A	A	A	B	A	A	B	A	A	B	B	A	A	B	A	A	A	A	A	A	B	B	A	B	B	A	B	B	A	A	B	B	H	A	A	A	A	A
AX-94442743_5A	5A	92.67	A	B	B	A	A	B	B	B	A	A	A	A	B	A	A	B	A	A	B	B	A	A	B	A	A	A	A	A	A	B	B	A	B	B	A	B	B	A	A	B	B	A	A	A	A	A	A
AX-94426780_5A	5A	95.04	A	B	A	A	A	B	A	B	A	A	B	A	B	A	A	B	A	A	B	B	B	A	B	A	A	A	A	A	A	B	B	A	B	A	A	B	B	A	A	H	B	A	B	A	A	A	A
AX-94993620_5A	5A	100.8	B	B	B	B	A	A	B	B	B	A	B	A	B	A	A	A	A	A	B	B	B	A	B	A	B	H	A	A	B	A	B	B	B	B	B	B	B	A	A	H	A	A	H	B	A	A	A
AX-94803239_7A	5A	103.77	B	B	A	H	A	A	A	B	B	A	B	A	A	A	A	A	A	A	B	B	A	A	B	A	B	A	A	A	A	A	A	B	B	B	B	B	B	A	B	B	A	A	A	H	A	A	A
AX-94427190	5A	104.78	B	B	A	A	A	A	A	B	B	A	H	A	A	A	A	A	A	A	B	B	A	A	B	A	B	A	A	A	A	A	A	B	B	B	B	B	A	A	B	B	A	A	A	A	A	A	A
AX-94482861_5A	5A	105.5	B	B	B	A	A	A	B	B	B	A	B	A	A	A	A	A	A	A	B	B	A	A	B	A	B	A	A	A	A	A	A	B	B	B	B	B	H	A	B	B	A	A	A	A	A	A	A
AX-94858257_5A	5A	108.78	B	B	B	A	A	A	B	B	B	B	B	A	B	A	A	B	A	A	B	B	A	B	B	A	B	A	A	A	B	A	B	B	B	B	B	B	A	A	A	B	A	A	A	A	A	A	A
AX-95684045_5A	5A	109.6	B	B	B	A	A	A	B	B	B	B	B	A	B	A	A	B	A	A	B	B	A	B	B	A	B	A	A	A	B	A	B	B	B	B	B	B	A	H	A	B	A	H	A	A	A	A	A
AX-94515371_5A	5A	110.71	B	B	A	A	A	A	A	B	B	B	B	A	B	A	A	B	A	A	B	B	H	B	B	A	B	A	A	A	B	A	B	B	B	B	B	B	A	A	A	B	A	A	A	A	A	A	A
AX-94524640_5A	5A	113.67	B	B	B	B	A	A	B	B	B	B	B	A	H	A	A	B	A	A	A	B	B	B	B	A	B	B	A	A	B	A	B	A	B	B	B	B	A	A	A	B	A	A	B	B	A	A	A
AX-94579370_2D	5A	114.55	B	B	B	B	H	B	B	B	B	B	B	A	H	A	A	B	H	A	H	B	B	B	B	A	B	B	A	A	B	A	B	A	B	B	B	B	A	A	A	B	H	A	B	B	A	A	A
AX-94963049_5A	5A	116.34	B	B	A	B	A	B	A	B	B	B	B	A	B	B	A	B	A	A	A	B	B	B	B	A	B	B	A	A	B	A	B	A	B	B	B	B	A	A	A	B	A	A	B	B	A	A	A
AX-94995722_5A	5A	117.52	B	B	A	A	A	B	A	B	B	B	B	A	A	B	A	B	A	A	A	B	B	B	B	A	B	B	A	A	A	A	A	A	B	B	B	B	A	A	A	B	A	A	B	B	A	A	A
AX-94857628_5A	5A	117.95	B	B	A	H	A	B	A	B	B	B	B	A	H	B	A	B	A	A	A	B	B	B	B	A	B	B	A	A	H	A	H	A	B	B	B	B	A	A	A	B	A	A	B	B	A	A	A
AX-94968594_5A	5A	123.13	A	B	A	H	A	B	A	A	B	B	B	A	H	A	A	B	A	A	A	B	A	B	A	A	A	B	B	B	H	A	H	A	B	B	B	A	A	A	A	B	B	A	B	B	B	A	B
AX-94737971_5A	5A	123.39	A	B	A	H	A	B	A	A	B	B	B	A	H	A	A	B	A	A	A	B	A	B	A	A	A	B	B	B	H	A	H	A	B	B	B	A	A	A	A	B	B	A	B	B	B	A	B
AX-94516237_5A	5A	123.82	A	B	A	B	A	B	A	A	B	B	B	A	B	A	A	B	A	A	A	B	A	B	A	A	A	B	B	B	B	A	B	A	B	B	B	A	A	A	A	B	B	H	B	B	B	A	B
AX-95205468_5B	5B	0	A	B	B	A	A	A	B	A	H	B	A	B	A	A	A	B	B	A	B	A	B	A	B	B	A	A	B	A	A	B	A	B	B	B	A	B	B	B	A	A	A	A	B	A	B	A	A
AX-94721059_5B	5B	3.96	B	B	H	B	A	A	H	A	B	B	A	B	A	H	A	A	B	A	B	A	H	A	B	B	B	H	B	A	H	A	H	B	B	B	A	B	B	B	A	A	B	A	A	A	B	A	A
AX-94539768_5B	5B	7.63	B	B	B	B	H	H	B	A	B	H	H	B	A	B	H	H	B	H	B	A	B	A	A	B	B	B	B	H	B	A	B	B	H	A	A	B	B	B	A	H	B	A	A	A	B	A	A
AX-94814088_5B	5B	9.8	B	B	H	B	A	A	H	A	B	A	A	B	A	H	A	A	B	A	B	A	H	A	A	B	B	B	B	A	B	A	B	B	A	A	A	B	B	B	A	A	B	A	A	A	B	A	A
AX-94635936_5B	5B	12.6	B	B	A	B	A	A	A	A	B	A	A	B	B	A	A	A	B	A	B	A	A	A	B	B	B	B	B	A	B	A	B	B	A	A	A	B	B	B	B	A	B	A	A	B	B	A	A
AX-94897804_5B	5B	13	B	B	B	B	A	A	B	A	B	A	A	B	B	B	A	A	B	A	B	A	H	A	B	B	B	B	B	A	B	A	B	B	A	A	A	B	B	B	B	A	B	A	A	B	B	A	A
AX-94495968_5B	5B	13	B	B	B	B	A	A	B	A	B	A	A	B	B	B	A	A	B	A	B	A	H	A	B	B	B	B	B	A	B	A	B	B	A	A	A	B	B	B	B	A	B	A	A	B	B	A	A
AX-95210238_5B	5B	13.87	B	B	B	H	A	A	B	A	B	A	A	B	H	B	A	A	B	A	B	A	H	A	B	B	B	H	B	A	H	A	B	B	A	A	A	H	B	B	B	A	B	A	A	H	B	A	A
AX-94830972_5B	5B	17.51	B	B	B	A	A	A	B	B	B	A	A	A	A	H	A	A	B	A	B	A	A	B	B	H	B	A	B	A	A	A	A	H	A	A	A	H	B	B	H	A	B	A	A	A	B	A	A
AX-94504847_5B	5B	21.08	B	B	B	A	A	A	B	B	A	A	A	A	A	B	A	A	B	A	H	A	A	B	B	B	H	A	B	A	B	A	H	H	A	A	H	B	H	H	B	A	H	A	H	A	H	A	A
AX-94590142_5B	5B	23.28	B	B	B	A	A	A	B	B	A	A	A	A	A	B	A	A	B	A	B	A	A	B	B	B	B	A	B	A	B	A	B	B	A	A	B	B	B	B	B	A	B	A	H	A	B	A	A
AX-94470072_5B	5B	23.81	B	B	A	A	A	A	A	B	A	A	A	A	A	B	A	A	B	A	B	A	A	B	B	B	B	A	B	A	B	A	B	B	A	A	B	B	B	B	B	A	B	A	H	A	B	A	A
AX-95632529_5B	5B	23.81	B	B	A	A	A	A	A	B	A	A	A	A	A	B	A	A	B	A	B	A	A	B	B	B	B	A	B	A	B	A	B	B	A	A	B	B	B	B	B	A	B	A	H	A	B	A	A
AX-94499921_5B	5B	23.81	B	B	A	A	A	A	A	B	A	A	A	A	A	B	A	A	B	A	B	A	A	B	B	B	B	A	B	A	B	A	B	B	A	A	B	B	B	B	B	A	B	A	H	A	B	A	A
AX-94701714_5B	5B	24.12	B	B	A	A	A	A	A	B	A	A	A	A	A	B	A	A	B	A	B	A	A	B	B	B	B	A	B	A	B	A	B	B	A	A	B	B	B	B	B	A	B	A	H	A	B	A	A
AX-94833986_5B	5B	24.58	B	B	A	A	A	A	A	B	A	A	A	A	A	B	A	A	B	A	B	A	A	B	B	B	B	A	B	A	B	A	B	B	A	A	B	B	B	B	B	A	B	A	H	A	B	A	A
AX-94439232_5B	5B	24.58	B	B	A	A	A	A	A	B	A	A	A	A	A	B	A	A	B	A	B	A	A	B	B	B	B	A	B	A	B	A	B	B	A	A	B	B	B	B	B	A	B	A	H	A	B	A	A
AX-94433869_5B	5B	24.71	B	B	A	A	A	A	A	B	A	A	A	A	A	B	A	A	B	A	B	A	A	B	B	B	B	A	B	A	B	A	B	B	A	A	B	B	B	B	B	A	B	A	H	A	B	A	A
AX-94921292_5A	5B	25.26	B	B	B	A	A	A	B	B	A	A	A	A	A	B	A	A	B	A	B	A	A	B	B	H	B	A	B	A	B	A	B	B	A	A	B	B	B	B	B	A	B	A	H	A	B	A	A
AX-94661748_5B	5B	25.36	B	B	B	A	A	A	B	B	A	A	A	A	A	B	A	A	B	A	B	A	A	B	B	B	B	A	B	A	B	A	B	B	A	A	B	B	B	B	B	A	B	A	H	A	B	A	A
AX-95258348_5B	5B	25.36	B	B	B	A	A	A	B	B	A	A	A	A	A	B	A	A	B	A	B	A	A	B	B	B	B	A	B	A	B	A	B	B	A	A	B	B	B	B	B	A	B	A	H	A	B	A	A
AX-95250807_5B	5B	25.77	B	B	B	A	A	A	B	B	A	A	A	A	A	B	A	A	B	H	B	A	A	B	B	B	B	A	B	A	B	A	B	B	A	A	B	B	B	B	B	A	B	H	H	H	B	A	A
AX-94631526_5B	5B	27.68	B	B	B	A	A	A	B	B	A	A	A	A	A	A	H	A	B	A	B	A	A	B	B	B	B	A	B	H	A	A	A	B	A	A	B	B	B	B	B	A	B	A	H	H	B	A	A
AX-94562038_5B	5B	28.61	B	B	B	A	A	A	B	B	A	A	A	A	A	A	A	A	B	A	B	A	A	B	B	B	B	A	B	A	A	A	A	B	A	A	B	B	B	B	B	A	B	A	A	A	B	A	A
AX-95226251_5B	5B	28.61	B	B	B	A	A	A	B	B	A	A	A	A	A	A	A	A	B	A	B	A	A	B	B	B	B	A	B	A	A	A	A	B	A	A	B	B	B	B	B	A	B	A	A	A	B	A	A
AX-94955728_5B	5B	28.69	B	B	B	A	A	A	B	B	A	A	A	A	H	A	A	A	B	A	B	A	A	B	B	B	B	H	B	A	A	A	A	B	A	A	B	B	B	B	B	A	B	A	A	A	B	A	A
AX-94959544_5B	5B	28.89	B	B	B	A	A	A	B	B	A	A	A	A	A	A	A	A	B	A	B	A	A	B	B	B	B	A	B	A	A	A	A	B	A	A	B	B	B	B	B	A	B	H	A	A	B	A	A
AX-94389734_5B	5B	28.89	B	B	B	A	A	A	B	B	A	A	A	A	A	A	A	A	B	A	B	A	A	B	B	B	B	A	B	A	A	A	A	B	A	A	B	B	B	B	B	A	B	A	A	A	B	A	A
AX-95194941_5B	5B	30	B	B	B	B	A	A	B	B	A	A	A	A	B	A	A	A	B	A	B	A	A	B	B	B	B	B	B	A	A	A	A	B	A	A	B	B	B	B	B	A	B	A	A	B	B	A	A
AX-94524293_5B	5B	30.82	B	B	B	B	A	A	B	B	A	A	A	A	B	B	A	A	B	A	B	A	A	B	B	B	B	B	B	A	B	H	B	B	A	A	B	B	B	B	B	A	B	A	H	B	B	A	A
AX-94948850_5B	5B	31.1	B	B	B	B	A	A	B	B	A	A	A	A	B	B	A	A	B	A	B	A	A	B	B	B	B	B	B	A	B	A	B	B	A	A	B	B	B	B	B	A	B	A	H	B	H	A	A
AX-94998606_4B	5B	31.23	B	B	B	B	A	A	B	B	A	A	A	A	B	B	A	A	B	A	B	A	A	B	B	B	B	B	B	A	B	A	B	B	A	A	B	B	B	B	B	A	B	A	H	B	B	A	A
AX-94786042_5B	5B	31.23	B	B	B	B	A	A	B	B	A	A	A	A	B	B	A	A	B	A	B	A	A	B	B	B	B	B	B	A	B	A	B	B	A	A	B	B	B	B	B	A	B	A	H	B	B	A	A
AX-95229346_5B	5B	31.23	B	B	B	B	A	A	B	B	A	A	A	A	B	B	A	A	B	A	B	A	A	B	B	B	B	B	B	A	B	A	B	B	A	A	B	B	B	B	B	A	B	A	H	B	B	A	A
AX-94858947_5B	5B	31.23	B	B	B	B	A	A	B	B	A	A	A	A	B	B	A	A	B	A	B	A	A	B	B	B	B	B	B	A	B	A	B	B	A	A	B	B	B	B	B	A	B	A	H	B	B	A	A
AX-94965442_5B	5B	31.23	B	B	B	B	A	A	B	B	A	A	A	A	B	B	A	A	B	A	B	A	A	B	B	B	B	B	B	A	B	A	B	B	A	A	B	B	B	B	B	A	B	A	H	B	B	A	A
AX-94485944	5B	31.23	B	B	B	B	A	A	B	B	A	A	A	A	B	B	A	A	B	A	B	A	A	B	B	B	B	B	B	A	B	A	B	B	A	A	B	B	B	B	B	A	B	A	H	B	B	A	A
AX-94648597_5B	5B	40.85	A	B	B	B	A	A	B	A	A	A	A	A	B	A	A	A	B	B	B	B	H	A	B	B	B	B	B	A	B	B	B	A	B	A	A	B	B	B	B	A	B	A	B	B	B	B	A
AX-94513342_5B	5B	41.44	A	B	B	B	A	A	B	A	A	A	A	A	B	A	A	A	B	H	B	B	H	A	B	B	B	B	B	A	B	B	B	A	H	A	A	B	B	B	B	A	H	A	B	B	B	B	A
AX-95197955_5B	5B	42.19	A	B	B	B	A	A	B	A	A	A	A	A	B	A	A	A	B	B	B	B	H	A	B	B	B	B	B	A	B	B	B	A	B	A	A	B	B	B	B	A	B	A	B	B	B	B	A
AX-94673626_5B	5B	42.19	A	B	B	B	A	A	B	A	A	A	A	A	B	A	A	A	B	B	B	B	H	A	B	B	B	B	B	A	B	B	B	A	B	A	A	B	B	B	B	A	B	A	B	B	B	B	A
AX-94546698_5B	5B	42.19	A	B	B	B	A	A	B	A	A	A	A	A	B	A	A	A	B	B	B	B	A	A	B	B	B	B	B	A	B	B	B	A	B	A	A	B	B	B	B	A	B	A	B	B	B	B	A
AX-94789119_5B	5B	42.19	A	B	B	B	A	A	B	A	A	A	A	A	B	A	A	A	B	B	B	B	A	A	B	B	B	B	B	A	B	B	B	A	B	A	A	B	B	B	B	A	B	A	B	B	B	B	A
AX-94918989_5B	5B	42.19	A	B	B	B	A	A	B	A	A	A	A	A	B	A	A	A	B	B	B	B	A	A	B	B	B	B	B	A	B	B	B	A	B	A	A	B	B	B	B	A	B	A	B	B	B	B	A
AX-95120126_5B	5B	42.19	A	B	B	B	A	A	B	A	A	A	A	A	B	A	A	A	B	B	B	B	H	A	B	B	B	B	B	A	B	B	B	A	B	A	A	B	B	B	B	A	B	A	B	B	B	B	A
AX-94881791_5B	5B	42.82	A	B	B	B	A	A	B	A	A	A	A	A	B	A	A	H	B	B	B	B	A	A	B	B	A	B	B	A	B	B	B	A	B	A	A	B	B	B	B	H	B	A	B	B	B	B	A
AX-95001598_5B	5B	42.82	A	B	B	B	A	A	B	A	A	A	A	A	B	A	A	A	B	B	B	B	A	A	B	B	A	B	B	A	B	B	B	A	B	A	A	B	B	B	B	A	B	A	B	B	B	B	A
AX-94793547_5B	5B	45.86	A	H	H	H	A	A	H	A	A	A	A	A	B	A	A	A	H	H	B	B	H	A	B	B	A	H	H	A	B	B	B	A	H	A	A	B	A	B	B	A	H	H	B	B	B	B	A
AX-94807708_5B	5B	48.61	A	B	B	B	A	A	B	A	A	A	A	A	B	A	A	A	B	B	B	B	H	A	B	B	A	B	B	A	B	B	B	A	B	A	A	B	A	B	B	A	B	A	B	B	B	B	A
AX-95143577_5B	5B	48.61	A	B	B	B	A	A	B	A	A	A	A	A	B	A	A	A	B	B	B	B	H	A	B	B	A	B	B	A	B	B	B	A	B	A	A	B	A	B	B	A	B	A	B	B	B	B	A
AX-94416401_5B	5B	48.61	A	B	B	B	A	A	B	A	A	A	A	A	B	A	A	A	B	B	B	B	H	A	B	B	A	B	B	A	B	B	B	A	B	A	A	B	A	B	B	A	B	A	B	B	B	B	A
AX-94675857_5B	5B	48.61	A	H	B	B	A	A	B	A	A	A	A	A	B	A	A	A	B	B	B	B	H	A	B	B	A	B	B	A	B	B	B	A	B	A	A	B	A	B	B	A	B	A	B	B	B	B	A
AX-94873337_5B	5B	49.01	A	B	B	B	A	A	B	A	A	A	A	A	B	A	A	A	B	B	B	B	A	A	B	B	A	B	B	A	B	B	B	A	B	A	A	B	A	B	B	A	B	A	B	B	B	B	A
AX-95652995_5B	5B	52.67	H	B	B	B	A	A	H	A	B	A	H	B	H	A	A	A	H	H	B	B	A	A	B	B	A	B	B	A	B	B	B	A	B	H	A	B	A	B	H	A	B	A	H	H	B	B	A
AX-94534199_5B	5B	56.15	A	B	B	H	A	A	B	A	H	A	B	B	H	A	A	A	H	H	B	H	B	A	B	H	A	B	B	A	B	H	H	A	B	B	A	H	A	B	B	A	B	A	B	B	H	B	A
AX-94876731_5B	5B	62.43	A	B	B	B	A	H	B	A	H	A	H	B	B	A	A	H	H	H	B	B	B	A	B	H	A	B	H	A	B	B	B	A	B	B	A	B	H	H	H	H	B	A	H	B	H	H	A
AX-94426924_5B	5B	67.38	A	B	B	B	A	A	B	H	B	A	B	B	B	A	A	A	B	B	B	B	B	A	B	B	A	B	B	H	B	B	B	A	B	B	H	B	H	B	B	A	B	H	B	B	B	B	A
AX-94406111_5B	5B	68.8	B	B	B	B	A	A	B	A	B	A	B	B	B	A	H	A	B	B	B	B	A	A	B	B	H	B	B	A	B	B	B	A	B	B	H	B	H	B	B	A	B	H	B	B	B	B	A
AX-94665466_5B	5B	69.93	A	B	B	B	A	A	B	A	B	A	B	B	B	A	A	A	B	B	B	B	H	A	B	B	A	B	B	A	B	B	B	A	B	H	H	B	A	B	B	A	B	A	B	B	B	H	A
AX-94588576_5B	5B	70.58	A	B	B	B	A	A	B	A	B	A	B	B	B	A	A	A	B	B	B	B	B	A	B	B	A	B	B	A	B	B	B	H	B	B	A	H	A	B	B	A	B	A	B	B	B	B	A
AX-95155225_5B	5B	71.39	B	B	B	B	B	A	B	A	B	A	B	B	B	A	A	A	H	B	B	B	A	A	B	B	A	B	B	A	B	B	B	A	B	B	A	A	A	B	B	A	B	A	B	B	A	B	A
AX-95080579_5B	5B	72.39	B	B	A	B	A	A	A	A	B	A	B	B	B	A	H	A	B	B	B	B	A	A	B	B	A	B	B	A	B	B	B	A	B	B	A	A	A	B	B	A	B	H	B	B	B	B	A
AX-94642295_5B	5B	72.9	B	B	A	B	H	H	A	A	B	A	B	B	B	A	A	A	B	B	B	B	A	A	B	B	H	B	B	A	B	B	B	A	B	B	A	A	A	B	B	A	B	H	B	B	B	B	A
AX-94644169_5B	5B	74.71	B	B	B	B	H	H	B	A	B	H	B	B	B	H	H	H	B	B	B	B	H	A	B	B	H	B	B	A	B	B	B	A	B	B	A	A	A	B	B	A	B	A	B	B	B	B	A
AX-95180386_5B	5B	77.62	B	B	B	B	B	H	B	A	B	A	B	B	B	A	A	H	B	B	B	B	B	H	B	B	A	B	B	H	B	B	B	A	B	B	H	H	A	B	B	H	B	A	B	B	H	B	H
AX-94565443_5B	5B	80.92	B	B	B	B	B	A	B	H	B	H	B	B	B	A	A	A	B	B	H	B	B	A	B	B	H	B	B	H	B	B	B	A	B	B	B	H	H	B	B	A	B	A	B	B	H	B	H
AX-95080549_5A	5B	83.45	B	B	B	B	B	A	B	A	B	A	B	B	B	A	A	A	B	B	B	B	B	A	B	B	A	B	B	A	B	B	B	A	B	B	A	A	A	B	B	H	B	A	B	B	A	B	A
AX-94655148_5B	5B	83.85	B	B	B	B	B	A	B	A	B	A	B	B	B	A	A	A	B	B	B	B	B	A	B	B	A	B	B	A	A	B	B	A	B	B	A	A	A	B	B	A	B	H	B	B	A	B	A
AX-95215217_5B	5B	83.85	B	B	B	B	B	A	B	A	B	A	B	B	H	A	A	A	B	B	B	B	B	A	B	B	A	B	B	A	A	B	B	A	B	B	A	A	A	B	B	A	B	A	B	B	A	B	A
AX-94866863_5B	5B	84.7	B	B	B	B	B	A	B	A	B	A	B	B	B	A	A	A	B	H	B	B	A	A	B	B	A	H	B	A	A	B	H	A	B	B	A	A	A	B	B	A	B	A	B	H	A	B	A
AX-94914862_5B	5B	85.81	B	B	H	B	H	A	H	A	B	A	B	B	B	A	A	A	B	B	B	B	H	A	B	B	A	B	B	A	A	B	B	A	B	B	A	A	A	B	B	A	B	A	B	B	A	B	A
AX-94733381_5B	5B	86.3	B	B	B	B	B	A	B	A	B	A	B	B	B	A	A	A	B	B	B	B	B	A	B	B	A	B	B	A	A	B	B	A	B	B	A	A	A	B	B	A	B	A	B	B	A	B	A
AX-94586816_5B	5B	86.38	B	B	B	B	B	A	B	A	B	A	B	B	B	A	A	A	B	B	B	B	B	A	B	B	A	B	B	A	A	B	B	A	B	B	A	A	A	B	B	A	B	A	B	H	A	B	A
AX-94572618_5B	5B	86.72	B	B	B	B	B	A	B	A	B	A	B	B	B	A	A	A	B	B	B	B	B	A	B	B	A	B	B	A	B	B	B	A	B	B	A	A	A	B	B	H	B	A	B	B	A	B	A
AX-95021350_5B	5B	86.72	B	B	B	B	B	A	B	A	B	A	B	B	H	A	A	A	B	B	B	B	B	A	B	B	A	B	B	A	B	B	B	A	B	B	A	A	A	B	B	A	B	A	B	B	A	B	A
AX-94710091_5A	5B	87	B	B	B	B	B	A	B	A	B	A	B	B	B	A	A	A	B	B	B	B	B	A	B	B	A	B	B	A	B	B	B	A	B	B	A	A	A	B	B	A	B	A	B	B	H	B	A
AX-94974270_4B	5B	87.52	B	B	A	B	B	A	A	A	B	A	B	B	B	A	A	A	B	B	B	B	B	A	B	B	A	B	B	A	B	B	B	A	B	B	A	A	A	B	B	H	B	A	B	B	A	B	A
AX-95242218_5B	5B	88.49	B	B	A	B	B	A	A	A	B	A	B	H	B	A	A	A	B	B	B	B	A	A	B	B	A	B	B	A	A	B	B	A	B	B	A	A	A	B	B	H	B	A	B	B	A	B	A
AX-94694549_5B	5B	89.34	B	B	A	B	B	A	A	A	B	H	B	B	B	A	A	A	B	B	B	B	B	A	B	B	A	B	B	A	A	B	B	A	B	B	A	A	H	B	B	A	B	H	B	B	A	B	A
AX-94825873_5B	5B	89.6	B	B	A	B	B	A	A	A	B	A	B	B	B	A	A	A	B	B	B	B	B	A	B	B	A	B	B	A	A	B	B	A	B	B	A	H	A	B	B	A	B	A	B	B	A	B	A
AX-94534515_5B	5B	89.6	B	B	A	B	B	A	A	A	B	A	B	B	B	A	A	A	B	B	B	B	B	A	B	B	A	B	B	A	A	B	B	A	B	B	A	A	A	B	B	H	B	A	B	B	A	B	A
AX-94435670_5B	5B	89.6	B	B	A	B	B	A	A	A	B	A	B	B	B	A	A	A	B	B	B	B	B	A	B	B	A	B	B	A	A	B	B	A	B	B	A	A	A	B	B	H	B	A	B	B	A	B	A
AX-94855957_5B	5B	89.6	B	B	A	B	B	A	A	A	B	A	B	B	B	A	A	A	B	B	B	B	B	A	B	B	A	B	B	A	A	B	B	A	B	B	A	A	A	B	B	H	B	A	B	B	A	B	A
AX-95141741_5B	5B	89.6	B	B	A	B	B	A	A	A	B	A	B	B	B	A	A	A	B	B	B	B	B	A	B	B	A	B	B	A	A	B	B	A	B	B	A	A	A	B	B	H	B	A	B	B	A	B	A
AX-94892126_5B	5B	89.6	B	B	A	B	B	A	A	A	B	A	B	B	B	A	A	A	B	B	B	B	B	A	B	B	A	B	B	A	A	B	B	A	B	B	A	A	A	B	B	A	B	A	B	B	A	B	A
AX-94759350_5B	5B	90.24	B	B	A	B	H	A	A	A	B	A	B	B	B	A	A	A	B	B	B	H	B	A	B	B	A	B	H	A	A	B	B	A	B	B	A	A	A	B	B	A	H	A	B	B	A	B	A
AX-94498184_5B	5B	95.05	B	B	H	H	B	A	H	A	B	A	B	H	H	A	A	A	H	H	H	H	H	A	H	H	A	H	H	A	H	H	H	A	H	H	A	A	A	B	H	A	H	A	H	H	A	H	A
AX-94769960_5B	5B	101.04	H	H	H	B	H	A	B	A	H	A	H	H	B	A	A	A	H	H	A	B	B	A	B	H	A	B	H	A	B	B	B	A	B	B	B	A	A	B	B	A	H	A	B	B	A	B	A
AX-94606026_5B	5B	103.58	B	B	B	B	B	A	B	A	B	A	B	B	B	A	A	A	B	B	A	B	A	A	B	B	A	B	B	A	B	B	B	A	B	B	B	A	A	B	B	A	B	A	B	B	A	B	A
AX-94466819	5B	103.58	B	B	B	B	B	A	B	A	B	A	B	B	B	A	A	A	B	B	A	B	A	A	B	B	A	B	B	A	B	B	B	A	B	B	B	A	A	B	B	A	B	A	B	B	A	B	A
AX-94537650_5B	5B	104.64	B	A	A	B	B	A	A	A	B	B	B	B	B	A	A	A	B	B	A	B	A	A	B	B	A	B	B	A	B	B	B	A	B	B	B	A	A	B	B	A	B	H	B	B	A	B	A
AX-94614436_5B	5B	105.49	B	A	B	B	B	A	B	A	B	B	B	B	B	A	A	A	B	B	A	B	B	A	B	B	A	B	B	A	H	B	B	A	B	B	B	A	A	B	B	A	B	A	B	B	A	B	A
AX-94573941_5B	5B	105.56	B	A	B	B	B	A	B	A	B	B	B	B	H	A	A	A	B	B	A	B	B	A	B	B	A	B	B	A	A	B	B	A	B	B	B	A	A	B	B	A	B	A	B	B	A	B	A
AX-95080881_5B	5B	107.11	B	A	B	B	B	A	B	A	B	B	H	B	B	A	A	A	B	B	A	B	B	A	B	B	A	B	B	A	A	B	B	A	B	B	B	A	A	B	B	A	B	A	H	H	A	H	A
AX-95074854_5B	5B	109.15	B	A	B	B	B	A	B	A	B	B	B	B	B	A	A	A	B	B	A	B	B	A	B	B	A	B	B	A	A	A	B	A	B	B	B	A	A	B	B	A	B	A	B	B	A	B	A
AX-95173034_5B	5B	109.68	B	A	A	B	B	A	A	A	B	B	B	B	B	A	A	A	B	B	A	B	B	A	B	B	A	B	B	A	A	A	B	A	B	B	B	A	A	A	B	A	B	A	B	B	A	B	A
AX-94994996_5B	5B	111.23	B	A	B	B	B	A	B	A	B	B	B	B	B	A	A	A	B	B	A	B	A	A	B	B	A	B	B	A	A	A	B	A	B	B	B	H	A	A	B	A	B	A	B	B	A	B	A
AX-94706213_5B	5B	112.88	B	A	B	B	B	A	B	A	B	B	B	B	B	A	A	A	B	B	A	B	B	A	B	B	A	B	B	A	B	A	B	A	B	B	B	A	A	H	B	A	B	A	B	B	A	B	A
AX-94880704_5B	5B	113.49	B	A	B	B	B	A	B	A	B	B	B	B	B	A	A	A	B	B	A	B	H	A	B	B	B	B	B	A	B	A	B	A	B	B	B	A	A	A	B	B	B	A	B	B	A	B	A
AX-94499014_5B	5B	113.49	B	A	B	B	B	A	B	A	B	B	B	B	B	A	A	A	B	B	A	B	H	A	B	B	B	B	B	A	B	A	B	A	B	B	B	A	A	A	B	B	B	A	B	B	A	B	A
AX-94737435_5B	5B	115.38	B	A	B	B	B	A	B	A	B	B	B	B	B	A	A	A	B	B	A	B	H	A	B	B	B	B	B	B	B	A	B	A	B	B	B	A	A	A	B	B	B	B	B	B	A	B	A
AX-94897014_5B	5B	115.51	B	A	B	B	B	A	B	A	B	B	B	B	B	A	A	A	B	B	A	B	H	A	B	B	B	B	B	B	B	A	B	A	B	B	B	A	A	A	H	B	B	B	B	B	A	B	A
AX-95088994_5B	5B	115.9	B	A	B	B	B	A	B	A	B	B	B	B	B	A	A	A	B	B	A	B	H	A	B	B	B	B	B	B	B	A	B	A	B	B	B	A	H	A	B	B	B	B	B	B	A	B	A
AX-94443369_5B	5B	116.03	B	A	B	B	B	A	B	A	B	B	B	B	B	A	A	A	B	B	A	B	H	A	B	B	B	B	B	B	B	A	B	A	B	B	B	A	A	A	B	B	B	B	B	B	A	B	A
AX-95217623_5B	5B	116.42	B	A	H	B	B	A	H	A	B	B	B	B	B	A	A	A	B	B	A	B	H	A	B	B	B	B	B	B	B	A	B	A	B	B	B	A	A	A	B	B	B	B	B	B	A	B	A
AX-94877415_5B	5B	118.46	B	A	H	H	B	A	H	A	H	B	B	B	H	A	A	A	H	B	A	B	H	A	B	B	H	H	B	B	H	A	H	A	B	B	B	A	A	A	B	B	B	H	B	H	A	B	A
AX-94466303_5B	5B	121.75	B	A	A	A	B	A	A	A	H	B	B	B	A	A	A	A	B	H	A	B	A	A	B	B	B	A	B	B	A	A	A	A	H	H	B	A	A	A	B	B	B	A	B	A	A	B	A
AX-94945012_5B	5B	125.8	H	A	A	A	B	A	A	A	B	H	H	H	A	A	A	A	B	H	A	H	A	A	H	H	B	A	B	B	A	A	A	A	H	H	B	A	A	A	H	H	H	A	B	A	A	H	A
AX-94566878_5B	5B	129.38	B	A	A	A	B	A	A	A	B	B	B	B	A	A	A	A	B	B	A	B	A	A	B	B	B	A	B	B	A	A	A	A	B	B	B	A	A	A	B	B	B	A	B	A	A	H	A
AX-94692911_5B	5B	131.1	B	A	B	A	B	A	B	A	B	B	B	B	A	A	A	A	B	B	A	B	A	A	B	A	B	A	B	B	A	A	A	A	B	B	B	A	A	A	B	B	B	B	B	A	A	B	A
AX-95024666_5B	5B	132.16	B	A	H	A	B	A	A	A	B	B	B	B	A	A	A	A	B	B	H	B	A	A	A	H	B	A	B	B	A	A	H	A	B	B	B	A	H	A	B	B	B	A	B	A	A	B	A
AX-94885467_5B	5B	135.07	B	A	A	A	B	A	A	A	A	B	B	B	A	A	H	A	B	H	A	B	H	A	A	A	B	A	B	B	A	A	A	B	B	B	B	A	A	A	A	B	B	A	H	A	A	B	A
AX-94470871_5B	5B	136.48	B	A	A	A	B	A	A	A	A	B	B	B	A	A	A	A	B	B	A	B	H	A	A	A	B	A	B	B	A	A	A	B	B	B	B	A	A	A	A	B	B	A	H	A	A	B	A
AX-94643729_5B	5B	142.87	B	B	B	B	B	A	B	A	A	B	B	B	B	A	A	A	B	A	A	B	B	A	A	A	B	B	B	B	B	A	B	B	B	B	B	B	A	A	A	B	B	B	H	B	A	B	B
AX-94932343_5B	5B	142.87	B	B	B	B	B	A	B	A	A	B	B	B	B	A	A	A	B	A	A	B	B	A	A	A	B	B	B	B	B	A	B	B	B	B	B	B	A	A	A	B	B	B	H	B	A	B	B
AX-94488049_5B	5B	142.87	B	B	B	B	B	A	B	A	A	B	B	B	B	A	A	A	B	A	A	B	B	A	A	A	B	B	B	B	B	A	B	B	B	B	B	B	A	A	A	B	B	B	H	B	A	B	B
AX-94979719_5B	5B	156.7	B	B	B	B	B	B	B	B	B	B	B	B	B	B	H	B	B	B	B	B	B	B	B	H	B	H	B	B	B	H	A	H	B	B	H	H	B	B	B	A	B	B	B	H	A	H	A
AX-94991433_5D	5D	0	B	A	B	B	A	B	B	B	A	B	A	A	B	A	A	B	A	B	A	A	B	B	A	A	A	A	B	A	A	A	B	B	A	B	A	A	B	B	A	A	B	A	H	B	B	B	A
AX-94916991_5D	5D	0.75	B	A	B	B	A	B	B	B	A	B	A	A	H	A	A	B	A	B	A	A	B	B	A	A	A	A	B	A	A	A	B	B	A	B	A	A	H	B	A	A	B	A	H	H	B	B	A
AX-95248961_5D	5D	1.37	B	A	B	B	A	B	B	B	A	B	A	A	B	A	A	B	A	B	A	A	B	B	A	A	A	A	B	A	A	B	B	B	A	B	A	A	B	B	A	A	B	A	H	B	B	B	B
AX-95091555_5D	5D	4.93	B	A	B	B	A	A	B	A	A	B	A	A	B	B	A	B	B	B	A	A	A	B	A	A	A	B	B	A	B	B	B	B	A	B	A	A	B	B	B	A	B	A	H	B	B	A	B
AX-94521938_5D	5D	13.08	B	B	B	A	A	A	B	A	B	B	B	B	A	B	A	B	B	B	B	A	B	B	A	A	A	A	B	A	A	A	A	B	B	B	B	H	A	B	B	A	B	A	A	H	B	A	B
AX-95224897_5D	5D	13.34	B	B	B	A	A	A	B	A	B	B	B	B	A	B	A	B	B	B	B	A	B	B	A	A	A	A	B	A	A	A	A	B	B	B	B	B	A	B	B	A	B	A	A	A	B	A	B
AX-95209522_5D	5D	14.16	B	B	B	A	A	A	B	A	B	B	B	B	A	B	A	B	B	B	B	A	B	B	A	A	A	A	B	A	A	A	A	H	B	B	B	B	A	B	H	A	H	A	A	A	H	A	B
AX-94519472_5D	5D	18.05	B	B	H	A	A	A	H	A	H	H	H	H	A	B	A	H	B	H	B	A	H	B	A	A	A	A	B	A	A	A	A	B	H	H	B	B	H	B	H	A	B	A	A	A	B	A	H
AX-94828467_5D	5D	21.91	B	B	H	A	A	A	A	A	B	B	B	B	A	A	A	B	B	B	B	H	A	B	A	A	A	A	B	A	A	A	A	B	B	B	B	B	A	B	B	A	B	A	A	A	B	A	B
AX-95186825_5D	5D	22.16	B	B	A	A	A	A	A	A	B	B	B	B	A	A	A	B	B	B	B	A	A	B	A	A	A	A	B	A	A	A	A	B	B	B	B	B	A	B	B	A	B	A	A	A	B	A	B
AX-94386704_5D	5D	23.22	B	H	A	A	B	H	A	A	B	B	B	B	A	A	A	B	B	B	B	A	A	B	A	A	A	A	B	A	A	A	A	B	B	B	B	B	H	B	B	A	B	A	H	H	B	A	B
AX-95163644_5D	5D	25.23	B	B	A	B	B	A	A	A	B	B	B	B	A	B	A	B	B	B	B	A	A	B	A	A	A	A	B	A	A	A	B	B	B	B	B	B	A	B	B	A	B	B	H	A	B	A	B
AX-95652871_5D	5D	30.41	B	B	A	B	A	A	A	A	B	B	B	B	A	A	A	B	B	B	B	A	A	A	A	A	A	B	B	A	A	B	B	A	A	A	A	B	A	B	B	A	A	B	H	A	B	A	B
AX-94521442_5D	5D	36.44	A	B	A	A	A	A	A	A	H	H	A	A	A	H	A	H	B	B	B	A	H	A	B	A	A	A	B	H	A	B	A	H	A	A	A	B	A	B	B	A	A	H	A	A	B	A	H
AX-94917006_5D	5D	38.92	A	B	A	A	A	A	A	A	B	B	A	A	A	B	A	B	B	B	B	A	B	A	B	A	A	A	B	B	A	B	A	B	A	A	A	B	A	B	B	A	A	B	A	A	B	A	B
AX-95020493_5D	5D	39.79	A	H	A	A	A	A	A	A	B	B	A	A	A	B	A	B	H	B	B	A	B	A	B	A	A	A	H	B	A	B	A	B	A	A	A	B	A	H	H	A	A	H	A	A	B	A	B
AX-94486485_5D	5D	49.78	A	B	A	B	B	A	A	A	B	B	A	A	A	A	A	A	A	B	B	A	A	A	B	A	A	B	B	B	B	B	B	A	B	A	A	B	B	B	B	A	A	A	A	B	B	A	B
AX-95194018_5D	5D	59.88	A	A	A	B	B	A	A	B	B	A	A	A	A	A	A	A	B	A	B	A	A	A	A	A	B	B	B	B	A	B	B	B	A	A	B	B	B	B	A	A	A	A	B	A	B	A	B
AX-94690489_5D	5D	59.88	A	A	A	B	B	A	A	B	B	A	A	A	A	A	A	A	B	A	B	A	A	A	A	A	B	B	B	B	A	B	B	B	A	A	B	B	B	B	A	A	A	A	B	A	B	A	B
AX-94994347_5D	5D	60.24	A	A	A	B	B	A	A	B	B	A	A	A	A	A	A	A	B	A	B	A	A	A	A	A	B	H	B	B	A	H	B	B	A	A	B	B	H	B	A	A	A	A	H	A	B	A	H
AX-94525061_5D	5D	61.54	A	A	A	A	B	A	A	B	B	A	A	A	A	A	A	H	B	A	B	A	A	A	A	A	B	A	B	B	A	B	A	B	A	A	B	B	B	B	A	A	A	A	B	H	B	A	B
AX-94626326_5D	5D	61.8	A	A	A	A	B	A	A	B	B	A	A	A	A	A	A	A	B	A	B	A	A	A	A	A	B	A	B	B	A	B	A	B	A	A	H	B	B	B	A	A	A	A	B	A	B	A	B
AX-94517145_5D	5D	61.95	A	A	A	A	B	A	A	B	B	A	A	A	A	A	A	A	B	A	B	A	A	H	A	A	B	A	B	B	A	B	A	B	A	A	B	B	B	B	A	A	A	A	B	A	B	A	B
AX-95233789_5D	5D	61.95	A	A	A	A	B	A	A	B	B	A	A	A	A	A	A	A	B	A	B	A	A	A	A	A	B	A	B	B	A	B	A	B	A	A	B	B	B	B	A	A	A	H	B	A	B	A	B
AX-95653112_5D	5D	62.21	A	A	A	A	B	A	A	B	B	A	A	A	A	A	A	A	B	A	B	A	A	H	A	A	B	A	B	B	A	B	A	B	A	A	B	B	B	B	A	A	A	H	B	A	B	A	B
AX-94688336_5B	5D	64.88	A	A	A	A	B	A	A	H	B	A	A	A	A	A	A	A	B	A	H	A	A	A	A	A	B	A	B	B	A	H	A	H	A	A	B	H	H	H	H	A	A	A	B	A	H	A	H
AX-94467164_5D	5D	67.77	A	A	A	B	B	A	A	H	B	A	A	A	A	A	A	A	B	A	H	A	A	A	A	A	B	B	B	B	A	H	B	H	A	A	B	H	H	H	A	A	A	A	B	A	H	A	H
AX-94922882_6A	6A	0	H	H	B	B	B	B	B	B	H	B	B	A	B	B	B	B	B	B	B	H	H	H	H	B	B	B	H	H	B	B	B	B	H	H	B	B	B	H	B	B	H	H	H	H	H	B	A
AX-94999389_6A	6A	5.77	B	H	B	B	B	B	B	B	B	H	B	H	B	B	H	B	B	B	B	B	B	B	H	H	B	B	B	B	B	B	B	H	H	H	B	H	H	H	H	B	H	B	H	B	B	H	H
AX-94381147_6A	6A	8.22	B	H	B	B	B	B	B	B	B	A	B	A	B	B	A	B	B	B	B	B	B	B	A	A	B	B	B	B	B	B	B	A	A	A	B	A	A	B	A	B	H	H	A	B	B	A	A
AX-94795446_6A	6A	9.21	B	A	B	B	B	B	B	B	B	A	B	A	B	B	A	B	B	B	B	B	B	B	A	A	B	B	B	B	B	B	B	A	A	A	B	A	H	B	A	B	A	B	A	B	B	A	A
AX-94549511_6A	6A	9.97	B	A	H	B	B	B	B	B	B	A	B	A	B	B	A	B	B	B	B	B	B	B	A	A	B	B	B	B	B	B	B	A	A	A	B	A	A	B	A	B	A	A	A	B	B	A	A
AX-94387975_6A	6A	10.79	B	A	B	B	B	B	B	B	B	A	B	A	B	B	A	B	B	B	B	B	B	B	A	A	B	B	B	B	B	B	B	A	A	A	B	A	A	B	A	B	A	A	A	B	B	A	A
AX-94764214_6A	6A	11.27	B	A	A	B	B	B	A	B	B	A	B	A	B	B	A	B	B	B	B	B	A	B	A	A	B	B	B	B	B	B	B	A	A	H	B	A	A	B	A	B	A	A	A	B	B	A	A
AX-94627113_6A	6A	12.11	B	A	A	B	B	B	A	B	B	A	B	A	B	B	A	B	B	B	B	B	A	B	A	A	B	H	B	B	B	B	B	A	A	A	B	A	H	B	A	B	A	A	A	H	B	A	A
AX-94770448_6A	6A	12.77	B	A	A	B	B	B	A	B	B	A	B	A	B	B	A	B	B	B	B	B	A	B	A	H	B	A	B	B	B	B	B	A	A	A	B	A	A	B	A	B	A	A	H	A	B	A	A
AX-94647015_6A	6A	13.43	H	A	A	B	B	B	A	B	B	A	B	A	B	B	A	B	B	B	B	B	A	B	A	A	B	A	B	B	B	B	B	A	A	A	B	A	A	B	A	B	A	A	A	A	B	A	A
AX-94983341_6A	6A	13.7	B	A	A	B	B	B	A	B	B	A	B	A	B	B	A	B	B	B	B	B	A	B	A	A	B	A	B	B	B	B	B	A	A	A	B	A	A	B	A	B	H	A	A	A	B	A	A
AX-94978875_6A	6A	13.98	B	A	A	H	B	B	A	B	B	A	B	A	B	B	A	B	B	B	B	B	A	B	A	A	B	A	B	B	B	B	B	A	A	A	B	A	A	B	A	B	A	A	A	A	B	A	A
AX-94944799_6A	6A	14.61	B	A	A	B	B	B	A	B	B	A	B	A	B	B	A	B	B	B	B	B	A	B	A	A	B	A	B	B	B	B	B	A	A	A	B	A	A	B	A	B	A	A	A	A	B	A	A
AX-95070275_6A	6A	15.02	B	A	A	B	B	B	A	B	B	A	B	A	B	B	A	B	B	B	B	B	A	B	A	A	B	A	B	B	B	B	B	A	A	A	B	A	A	B	A	B	A	H	A	A	B	A	A
AX-94454756	6A	15.94	B	A	A	B	B	B	A	B	B	A	B	A	B	B	A	B	H	B	B	B	A	B	A	A	B	A	B	B	H	H	B	A	A	A	B	A	A	B	A	H	A	A	A	A	B	A	A
AX-95245738_6A	6A	18.42	B	A	A	H	B	B	A	H	B	A	B	A	H	B	A	B	B	B	B	B	A	B	A	A	H	A	B	H	B	H	H	A	A	A	B	A	A	B	A	H	A	A	A	A	H	A	A
AX-94431976_6A	6A	19.97	B	A	A	B	B	B	A	H	B	A	B	A	B	A	A	B	B	B	B	B	H	B	A	A	B	B	B	B	B	H	H	A	A	A	B	A	A	B	A	H	A	A	A	H	H	A	A
AX-95229606_6A	6A	22.28	B	A	A	B	B	B	A	B	B	A	B	A	B	A	A	B	B	B	B	B	A	B	A	A	B	B	B	B	B	B	B	A	A	A	B	A	A	B	A	B	A	A	A	B	B	A	A
AX-94418804_6A	6A	22.61	B	A	A	B	B	B	A	B	B	A	B	A	B	B	A	B	B	B	B	B	A	B	A	A	B	B	B	B	B	B	B	A	A	A	B	A	A	B	A	B	A	A	A	B	B	A	A
AX-95247642_6A	6A	22.87	B	A	H	B	B	B	H	B	B	A	B	A	B	B	A	B	B	B	B	B	A	B	A	A	B	B	B	B	B	B	B	A	A	A	B	A	A	B	A	B	A	A	A	B	B	A	A
AX-94507146_6A	6A	22.99	B	A	H	B	B	B	B	B	B	A	B	A	B	B	A	B	B	B	B	B	A	B	A	A	B	B	B	B	B	B	B	A	A	A	B	A	A	B	A	B	A	A	A	B	B	A	A
AX-94668549_6A	6A	23.1	B	A	H	B	B	B	H	B	B	A	B	A	B	B	A	B	B	B	B	B	A	B	A	A	B	B	B	B	B	B	B	A	A	A	B	A	A	B	A	B	A	A	A	B	B	A	A
AX-94412857_5B	6A	24.29	B	A	H	B	B	B	B	B	B	A	B	A	B	A	A	B	B	B	B	B	A	B	A	A	B	B	B	B	B	B	A	A	A	A	B	A	A	B	A	B	A	A	A	H	H	A	A
AX-94472732_6A	6A	26.37	B	A	A	A	B	B	A	B	B	A	B	A	A	A	A	B	B	B	B	B	A	B	A	A	B	A	B	B	A	B	A	A	A	A	B	A	A	B	A	B	A	H	A	A	B	A	A
AX-95012377_6A	6A	30.31	B	A	A	H	B	H	A	H	B	A	B	A	H	A	A	H	H	H	B	B	A	B	A	A	H	A	B	B	H	H	H	A	A	A	B	A	A	H	A	H	A	A	A	H	B	A	A
AX-94634533_6A	6A	33.02	B	A	A	B	H	H	A	H	B	A	H	A	H	B	A	H	B	H	B	H	A	H	A	A	B	A	B	H	B	H	B	A	A	A	H	A	H	B	A	H	A	A	A	A	B	A	A
AX-94724647_6A	6A	35.57	H	A	H	B	B	H	A	B	B	A	B	A	B	H	A	H	B	H	H	H	A	H	A	A	B	A	H	B	H	H	H	A	A	A	H	A	A	H	A	H	A	A	A	A	H	A	A
AX-94677382_6A	6A	38.42	B	A	A	B	B	H	A	H	B	A	B	A	B	B	A	H	H	H	B	B	A	H	A	A	H	A	B	B	B	H	B	A	A	A	B	A	A	H	A	H	A	A	A	A	B	A	A
AX-95137200_6A	6A	40.67	B	H	H	B	B	H	H	H	B	H	B	A	B	B	A	H	H	H	B	B	H	H	H	A	H	H	B	B	B	H	B	H	H	H	B	A	H	H	H	H	H	A	A	A	B	A	H
AX-94750824_6A	6A	41.01	B	H	H	H	B	H	H	H	B	H	B	A	H	B	A	H	H	H	B	B	H	H	H	A	H	A	B	B	H	H	H	H	H	H	B	A	H	H	H	H	H	A	A	A	B	A	H
AX-94547480_6A	6A	42.96	B	H	H	B	B	B	H	B	B	H	B	H	B	B	A	B	B	B	B	B	H	B	H	A	B	A	B	B	B	B	B	H	H	H	B	A	H	B	H	B	H	A	A	A	B	A	H
AX-95136668_6A	6A	45.99	B	A	A	B	B	B	A	B	B	A	B	A	B	B	A	B	B	B	B	B	A	B	A	A	B	A	B	B	B	B	B	A	A	A	B	H	H	B	A	B	A	A	A	H	B	A	H
AX-95193528_6A	6A	46.57	B	A	A	B	B	B	A	B	B	A	B	A	B	B	A	B	B	B	B	B	H	B	A	A	B	A	B	B	B	B	B	A	A	A	B	A	H	B	A	B	A	A	A	H	B	A	A
AX-95219967_6A	6A	46.87	B	A	A	B	B	B	A	B	B	A	B	A	B	B	A	B	B	B	B	B	A	B	A	A	B	A	B	B	B	B	B	A	A	A	B	A	A	B	A	B	A	A	A	H	B	H	A
AX-94438912_6A	6A	47.01	B	A	H	B	B	B	H	B	B	A	B	A	B	B	A	B	B	B	B	B	A	B	A	A	B	A	B	B	B	B	B	A	A	A	B	A	A	B	A	B	A	A	A	A	B	A	A
AX-94844573_6A	6A	47.17	B	H	A	B	B	B	A	B	B	A	B	A	B	B	A	B	B	B	B	B	A	B	A	A	B	A	B	B	B	B	B	A	A	A	B	A	A	B	A	B	A	A	A	A	B	A	A
AX-94920128_6A	6A	47.94	B	A	A	B	B	B	A	B	B	A	B	A	H	B	A	B	B	B	B	B	A	B	A	A	B	A	B	B	H	B	B	A	A	A	B	A	A	B	A	B	A	A	A	A	B	A	A
AX-95124779_6A	6A	49.36	B	A	A	B	B	B	A	B	B	A	B	A	B	A	A	B	B	B	B	B	H	B	A	A	B	A	B	B	B	B	B	A	A	A	B	A	A	B	A	B	A	A	A	B	B	A	A
AX-95008689_6A	6A	50.46	B	A	A	B	B	B	A	B	B	A	B	A	B	A	A	B	B	B	B	B	A	B	A	A	H	A	H	B	B	B	B	A	A	A	B	A	A	B	A	B	A	A	A	B	B	A	A
AX-94775521_6A	6A	51.47	B	A	A	B	B	B	A	B	B	A	B	A	B	A	A	B	B	B	B	B	A	B	A	A	B	A	B	B	H	B	B	A	A	A	B	A	A	B	A	B	A	A	A	B	B	A	A
AX-94475513_6A	6A	51.72	B	A	A	B	B	B	A	B	B	A	B	A	B	A	A	B	B	B	B	B	A	B	A	A	B	A	B	B	B	B	B	A	A	A	B	A	A	B	A	B	A	A	A	B	B	A	A
AX-94940104_6A	6A	57.88	A	A	A	H	A	B	A	B	B	A	B	A	H	A	A	B	B	B	A	B	B	A	A	A	B	H	B	A	H	B	H	A	A	B	B	A	A	A	A	A	B	A	A	B	B	A	A
AX-94385875_6A	6A	61.16	A	A	A	H	A	B	A	B	H	A	H	A	H	A	A	B	H	H	A	B	H	A	A	A	H	H	H	A	H	B	H	A	A	B	H	A	A	A	A	A	H	A	A	H	B	A	A
AX-95685387_6A	6A	66.99	A	A	B	B	A	B	B	B	B	A	B	A	B	A	A	B	B	B	A	A	B	A	A	A	B	B	B	A	H	B	B	A	A	B	B	A	A	A	A	A	B	A	A	B	B	A	B
AX-94616450_6A	6A	68.66	A	A	A	H	A	H	A	B	B	A	B	A	H	A	A	B	B	B	A	A	B	A	A	A	B	H	B	A	H	B	H	A	A	B	B	A	A	A	A	A	B	A	A	B	B	A	B
AX-94968471_6A	6A	71.16	A	A	A	A	A	B	A	B	B	A	B	A	A	A	A	B	B	B	A	A	B	A	A	A	B	A	B	A	A	B	A	A	A	B	B	A	A	A	A	A	B	A	A	A	B	A	B
AX-95652681_6A	6A	83.35	B	A	B	B	A	B	B	B	B	B	B	A	A	A	H	B	B	H	B	A	B	A	A	B	B	A	A	B	B	B	B	A	B	A	B	A	A	A	A	A	A	A	A	B	A	A	A
AX-95244609_6A	6A	88.46	B	B	A	A	A	B	A	B	B	B	B	A	A	A	A	A	A	A	B	A	A	B	A	B	B	A	A	B	A	B	A	A	B	A	B	B	A	H	A	A	A	A	A	A	A	A	A
AX-95016894_6A	6A	90.4	B	B	A	A	A	B	A	B	B	B	B	A	A	A	A	A	A	A	B	A	A	B	B	B	B	A	A	A	A	B	A	A	B	A	B	B	A	A	A	A	A	A	A	A	A	A	A
AX-95653086_6A	6A	91.5	H	B	H	A	A	H	H	H	B	B	B	A	A	A	A	A	A	A	B	A	A	B	B	B	B	A	A	A	A	B	A	A	B	A	B	H	A	A	A	A	A	H	A	A	A	A	A
AX-95180977_6A	6A	93.14	B	H	H	A	A	H	H	H	H	B	B	A	A	A	A	A	A	A	B	A	A	H	B	B	H	A	A	A	A	H	A	A	B	A	B	H	A	A	A	A	A	H	A	A	A	A	A
AX-94418953_6A	6A	95.78	B	B	B	A	A	B	B	B	B	B	B	A	A	A	A	A	A	A	B	A	A	B	B	B	H	A	A	A	A	B	A	A	H	A	B	B	A	A	A	A	A	B	A	A	A	A	A
AX-94753130_6B	6A	96.46	B	B	B	A	A	B	B	B	B	B	B	A	A	A	A	A	A	A	B	A	A	B	B	B	B	A	A	A	A	B	A	A	B	A	B	B	A	A	A	A	A	H	A	A	A	A	A
AX-94491642_6A	6A	96.75	B	B	B	A	A	B	B	B	B	B	B	A	A	A	A	A	A	A	B	A	A	B	B	B	B	A	A	A	A	B	A	A	B	A	B	B	A	A	A	A	A	B	A	A	A	A	A
AX-94416011_6A	6A	96.87	B	B	B	A	A	B	B	B	B	B	B	A	A	A	A	A	A	A	B	A	A	B	B	B	B	A	A	A	A	B	A	A	B	A	B	B	A	A	A	A	A	H	A	A	A	A	A
AX-94898867_6A	6A	97.38	B	B	B	A	A	B	B	B	H	B	B	A	A	A	A	A	A	A	B	A	A	B	B	B	B	A	A	A	A	B	A	A	B	A	B	B	A	A	A	A	A	B	A	A	A	A	A
AX-94958829_6A	6A	97.79	B	B	B	A	A	B	B	B	B	B	B	A	A	A	A	A	A	A	B	A	A	B	B	B	B	A	A	A	A	B	A	A	B	A	B	B	A	A	A	A	A	B	A	A	A	A	A
AX-94532619_6A	6A	98.48	B	B	B	H	A	B	B	B	B	B	B	A	A	A	A	A	A	H	B	A	A	B	B	B	B	H	A	A	A	B	A	A	B	A	B	B	A	A	A	A	A	B	A	A	H	A	H
AX-95132163_6B	6A	98.87	B	B	B	A	A	B	B	B	B	B	B	H	A	A	A	A	A	H	B	A	A	B	B	B	B	A	A	A	A	B	A	A	B	A	B	B	H	A	A	A	A	B	H	A	A	A	A
AX-95188728_6A	6A	99.3	B	B	B	A	A	B	B	B	B	B	B	A	A	A	A	A	A	H	B	A	A	B	B	B	B	H	A	A	A	B	H	A	B	A	B	B	H	A	A	A	A	B	A	A	A	A	A
AX-94900530_6A	6A	99.85	B	B	B	A	A	B	B	B	B	B	B	A	A	A	H	A	A	A	B	A	A	B	B	B	B	A	A	A	A	B	A	A	B	H	B	B	H	A	A	A	A	B	A	A	A	A	A
AX-95147688_6A	6A	100.46	B	B	B	A	A	B	B	B	B	B	B	A	A	A	A	A	A	A	B	A	A	B	B	B	B	A	A	A	A	B	A	A	B	A	B	B	A	A	A	A	A	B	A	A	A	A	A
AX-94949506_6A	6A	101.35	B	B	B	A	A	B	B	B	B	B	B	A	A	A	A	A	A	A	B	A	A	B	B	B	B	A	A	A	A	B	A	A	B	A	B	B	A	A	A	A	A	B	A	A	A	A	A
AX-94593390_6D	6A	101.72	B	B	B	A	A	B	B	B	B	B	B	A	A	A	A	A	A	A	B	A	A	B	B	B	B	A	A	A	A	B	A	A	B	A	B	B	A	A	A	A	A	B	A	A	A	A	A
AX-94944719_6A	6A	101.97	B	B	B	A	A	B	B	B	B	B	B	A	A	A	A	A	A	A	B	A	A	B	B	B	B	A	A	A	A	B	A	A	B	A	B	B	A	A	A	A	A	B	A	A	A	A	A
AX-95095250_6D	6A	102.35	B	B	H	A	A	B	B	B	B	B	B	A	A	A	A	A	A	A	B	A	A	B	B	B	B	A	A	A	A	B	A	A	B	A	B	H	A	A	A	A	A	B	A	A	A	A	A
AX-95241264_6A	6A	103.14	H	B	B	A	A	B	H	B	B	B	B	A	A	A	A	A	A	A	B	A	A	B	H	B	B	A	A	A	A	B	A	A	B	A	B	B	A	A	A	A	A	B	A	A	A	A	A
AX-94950687_6D	6A	103.69	B	B	B	A	A	B	B	B	B	B	B	A	A	A	A	A	A	A	B	A	A	B	B	B	B	A	A	A	A	B	A	A	B	A	B	B	A	A	A	A	A	B	A	A	A	A	A
AX-94805944_6D	6A	103.69	B	B	B	A	A	B	B	B	B	B	B	A	A	A	A	A	A	A	B	A	A	B	B	B	B	A	A	A	A	B	A	A	B	A	B	B	A	A	A	A	A	B	A	A	A	A	A
AX-94788907_6A	6A	103.94	B	B	B	A	A	B	B	B	B	B	B	A	A	A	A	A	A	A	B	A	A	B	B	B	B	A	A	A	A	B	A	A	B	A	B	B	A	A	A	A	A	B	A	A	A	A	A
AX-94425917_6A	6A	104.19	B	B	B	A	A	B	B	B	B	B	B	A	A	A	A	A	A	A	B	A	A	B	B	B	B	A	A	A	A	H	A	A	B	A	B	B	A	A	A	A	A	B	A	A	A	A	A
AX-95140962_6A	6A	104.33	B	B	B	A	A	B	B	B	B	B	B	A	A	A	A	A	A	A	B	A	A	B	B	B	B	A	A	A	A	B	A	A	B	A	B	B	A	A	A	A	A	B	A	H	A	A	A
AX-95009451_6A	6A	104.8	B	B	B	H	A	B	B	B	B	B	B	H	H	A	A	A	A	A	B	A	A	B	B	B	B	A	A	A	A	B	A	A	B	A	B	B	A	H	A	A	A	B	A	A	A	A	A
AX-94765773_6A	6A	106.38	B	B	B	A	A	B	B	B	B	B	B	B	A	A	A	A	A	A	B	A	B	B	B	B	B	A	A	B	A	B	A	A	B	A	B	B	A	B	A	B	A	B	A	A	A	A	A
AX-94710098_6A	6A	107.43	B	B	B	A	A	B	B	B	B	B	B	A	A	A	A	A	A	A	B	A	A	B	B	B	B	A	A	A	A	B	A	A	B	A	B	B	A	A	A	B	A	B	A	A	A	A	A
AX-94645415_6A	6A	107.82	B	B	B	A	A	B	B	B	B	B	B	A	A	A	A	A	A	A	B	A	A	B	B	B	B	A	A	A	A	B	A	A	B	A	B	B	A	A	A	B	A	H	A	A	A	A	A
AX-95214702_6A	6A	108.88	B	H	B	A	A	B	B	B	B	B	B	A	A	A	A	A	A	A	B	H	H	B	B	B	B	A	A	A	H	B	A	A	B	A	B	B	A	A	A	B	A	B	A	A	A	H	A
AX-94611674_6A	6A	110.58	B	B	B	A	A	B	B	B	B	B	B	A	A	A	A	A	A	A	B	A	A	B	B	B	B	A	A	A	A	B	A	A	B	A	B	B	A	A	A	A	A	B	A	B	A	A	A
AX-94542485_6A	6A	111.51	H	B	B	A	A	H	B	B	B	B	B	A	A	A	A	A	A	A	B	A	A	B	B	B	B	A	A	A	A	B	A	A	H	A	B	B	A	A	A	A	A	H	A	B	A	A	A
AX-94857834_6A	6A	112.95	B	B	B	A	A	B	B	B	B	B	B	A	A	A	A	A	A	A	B	A	A	B	B	B	B	H	A	A	A	B	A	A	B	A	B	B	H	A	A	A	A	B	H	B	H	A	H
AX-94714243_6A	6A	113.64	B	B	B	A	A	B	B	B	B	B	B	A	A	A	A	A	A	A	B	A	A	B	B	B	B	A	A	A	A	B	A	A	B	A	B	B	A	A	A	A	A	B	A	B	A	A	A
AX-94488136_6A	6A	114.53	B	B	B	A	A	B	B	B	B	B	B	A	A	A	A	A	A	A	B	A	A	B	B	B	H	A	A	A	A	B	A	A	B	A	B	H	A	A	A	A	A	B	A	H	A	A	A
AX-94634087_6A	6A	116.81	B	H	H	A	A	B	B	B	H	H	H	A	A	A	A	A	A	A	H	A	A	B	B	H	H	A	A	A	A	H	A	A	H	A	H	H	A	A	A	A	A	H	A	H	A	A	A
AX-95153895_6A	6A	118.9	B	H	H	A	A	B	H	H	B	B	H	A	A	A	A	A	A	A	B	A	A	H	H	H	B	A	A	A	A	H	A	A	H	A	H	H	A	A	A	A	A	B	A	H	A	A	A
AX-94669289_6B	6B	0	A	H	B	B	H	H	B	H	B	H	H	H	H	A	A	H	A	H	B	B	A	H	H	H	H	B	H	H	H	B	B	H	B	B	H	H	B	H	H	B	H	A	A	B	H	H	B
AX-95120765_6B	6B	3.33	B	B	B	B	B	A	B	H	B	B	B	A	H	H	A	A	A	A	H	B	H	B	H	H	H	B	B	B	B	H	B	H	B	B	B	A	B	H	B	A	B	H	A	B	B	A	B
AX-94477761_6B	6B	7.47	B	H	H	B	B	H	H	H	B	H	B	A	B	B	A	H	H	H	B	B	H	H	H	A	H	H	B	B	B	H	B	H	H	H	B	A	H	H	H	H	H	A	A	H	B	A	H
AX-95132989_6B	6B	8.11	B	H	H	H	B	H	H	H	B	H	B	A	H	B	A	H	H	H	B	B	H	H	H	A	H	A	B	B	H	H	H	H	H	H	B	A	H	H	H	H	H	A	A	A	B	A	H
AX-94925503_6B	6B	9.9	B	B	B	H	B	H	B	H	B	B	B	A	H	B	A	H	H	H	B	B	B	H	B	A	H	A	B	B	H	H	H	B	B	B	B	A	B	H	B	H	B	A	A	A	B	A	B
AX-95684732_6B	6B	12.29	B	B	B	A	B	A	B	A	B	B	B	A	A	B	A	A	H	H	B	B	B	A	B	A	H	H	B	B	A	A	A	B	B	B	B	A	B	A	B	A	B	H	A	A	B	A	B
AX-95163344_6B	6B	12.88	B	B	B	A	B	A	B	A	B	B	B	A	A	B	A	A	A	H	B	B	B	A	B	A	A	A	B	B	A	A	A	B	B	B	B	A	B	A	B	A	B	H	A	A	B	A	B
AX-94975836_6B	6B	13.29	B	B	B	H	B	A	B	A	B	B	B	A	A	B	A	A	A	H	B	B	B	A	B	A	A	A	B	B	A	A	A	B	B	B	B	H	B	A	B	H	B	H	A	A	B	A	B
AX-94487637_6B	6B	13.62	B	B	B	A	B	A	B	A	B	B	B	A	A	B	A	A	A	A	B	B	B	A	B	A	A	A	B	B	A	A	A	B	B	B	B	A	B	A	B	A	B	H	A	A	B	A	B
AX-94815457_6B	6B	13.97	B	B	B	A	B	A	B	A	B	B	B	A	A	B	A	A	A	A	B	B	B	A	B	A	A	A	B	B	A	A	A	B	B	B	B	A	B	A	B	A	B	A	A	A	B	A	B
AX-94895597_6B	6B	14.35	B	B	B	A	B	A	B	H	B	B	B	A	A	B	A	A	A	A	B	B	B	A	B	A	A	A	B	B	A	A	A	B	B	B	B	A	B	A	B	A	B	A	A	A	B	A	B
AX-94995508_6B	6B	14.49	B	B	B	A	B	A	B	A	B	B	B	A	A	B	A	A	A	A	B	B	B	A	B	A	A	A	B	B	A	A	A	B	B	H	B	A	B	A	B	A	B	A	A	A	B	A	B
AX-95091629_6B	6B	15.22	B	H	B	A	B	A	B	A	B	B	H	A	A	B	A	A	A	A	B	B	B	A	B	A	A	A	B	B	A	A	A	B	B	B	B	A	B	A	B	A	B	A	A	A	B	A	B
AX-94891670_6B	6B	18.72	B	H	H	A	B	A	H	A	B	H	H	A	A	B	A	A	A	A	H	B	H	A	H	A	A	A	B	B	A	A	A	H	H	H	B	A	H	A	H	A	H	A	A	A	B	A	H
AX-94426619_6B	6B	21.18	B	B	H	A	B	A	B	A	H	H	H	A	A	B	A	A	A	A	B	H	B	A	H	A	A	A	B	H	A	A	A	H	H	H	B	A	H	A	B	A	H	A	A	A	H	A	H
AX-94626760_6B	6B	23.96	B	B	H	A	B	A	B	A	H	B	B	A	A	B	A	A	A	A	B	B	B	A	B	A	A	A	B	B	A	A	A	B	H	B	B	A	B	A	B	A	B	A	A	A	B	A	B
AX-94820782_6B	6B	24.97	B	B	B	A	B	A	B	A	B	B	B	A	A	B	A	A	A	A	B	B	B	A	B	A	A	A	B	B	A	A	A	B	B	B	B	A	B	A	B	A	B	A	A	A	B	A	B
AX-95024460_6B	6B	24.97	B	B	B	A	B	A	B	H	B	B	B	A	A	B	A	A	A	A	B	B	B	A	B	A	A	A	B	B	A	A	A	B	B	B	B	A	B	A	B	A	B	A	A	A	B	A	B
AX-94674637_6B	6B	25.09	B	B	B	A	B	A	B	A	B	B	B	A	A	B	A	A	A	A	B	B	B	A	B	A	A	A	B	B	A	A	A	B	B	B	B	A	B	A	B	A	B	A	A	A	B	A	B
AX-95255938_6B	6B	25.34	H	B	B	A	B	A	B	A	B	B	B	A	A	B	A	A	A	A	B	B	B	A	B	A	A	A	B	B	A	A	A	B	B	B	B	A	B	A	B	A	B	A	A	A	B	A	B
AX-95659028_6B	6B	25.6	B	B	B	A	B	A	B	A	B	B	B	A	A	B	A	A	A	A	B	B	B	A	B	A	A	A	B	B	A	A	A	B	B	B	B	A	B	A	B	A	B	A	A	A	B	A	B
AX-95090360_6B	6B	25.6	B	B	B	A	B	A	B	A	B	B	B	A	A	B	A	A	A	A	B	B	B	A	B	A	A	A	B	B	A	A	A	B	B	B	B	A	B	A	B	A	B	A	A	A	B	A	B
AX-94514841_6B	6B	25.6	B	B	B	A	B	A	B	A	B	B	B	A	A	B	A	A	A	A	B	B	B	A	B	A	A	A	B	B	A	A	A	B	B	B	B	A	B	A	B	A	B	A	A	A	B	A	B
AX-94463543_6B	6B	25.85	B	B	B	A	B	A	B	A	B	B	B	A	A	B	A	A	A	A	B	B	B	A	B	A	A	A	B	B	A	A	A	B	B	B	B	A	B	A	B	A	B	A	A	A	B	A	B
AX-94884607_6B	6B	25.85	B	B	B	A	B	A	B	A	B	B	B	A	A	B	A	A	A	A	B	B	B	A	B	A	A	A	B	B	A	A	A	B	B	B	B	A	B	H	B	A	B	A	A	A	B	A	B
AX-94738358_6B	6B	26.24	B	B	B	A	B	A	B	A	B	B	B	A	A	B	A	A	A	A	B	B	A	A	B	A	A	A	B	B	A	A	A	B	B	B	B	A	B	A	B	A	B	A	A	A	B	A	B
AX-95256646_6B	6B	26.89	B	B	B	A	B	A	B	A	B	B	B	A	A	B	A	A	A	A	B	B	A	A	B	A	A	A	B	B	A	A	A	B	B	B	B	A	B	A	B	A	B	A	A	B	B	A	B
AX-94406711_6B	6B	27.02	B	B	B	A	B	A	B	A	B	B	B	A	A	B	A	A	A	A	B	B	A	A	B	A	A	A	B	B	A	A	A	B	B	B	B	A	B	A	B	A	B	A	A	B	B	A	B
AX-94450378_6B	6B	29.4	B	B	A	A	B	A	A	A	B	B	B	A	A	B	A	A	B	A	B	B	A	A	B	A	A	A	B	B	A	A	A	B	A	B	B	A	A	A	H	A	B	A	A	B	B	A	B
AX-94537931_6B	6B	31.12	B	B	A	A	B	A	A	H	B	B	B	A	A	B	A	A	B	A	B	B	A	A	B	A	A	A	B	B	A	A	A	B	A	B	B	A	A	A	B	A	B	A	A	B	B	A	A
AX-94606720_6B	6B	32.41	B	B	B	A	B	A	B	A	B	B	B	A	A	B	A	A	B	A	B	B	A	A	B	A	A	A	B	B	A	A	A	B	A	B	B	A	A	A	B	A	B	A	A	B	B	A	A
AX-94739546_6B	6B	32.54	B	B	B	A	B	A	B	A	B	B	B	A	A	B	A	A	B	A	B	B	A	A	B	A	A	A	B	B	A	A	A	B	A	B	B	A	A	A	B	A	B	A	A	B	B	A	A
AX-94943227_6B	6B	32.79	B	B	B	A	B	A	B	A	B	B	B	A	A	B	A	A	B	A	B	B	A	A	B	A	A	A	B	B	A	A	A	B	A	B	B	A	A	A	B	A	B	A	A	B	B	A	A
AX-94679404_6B	6B	33.89	B	B	B	B	B	A	B	A	B	B	B	A	B	B	A	A	B	A	B	B	A	A	B	A	A	B	B	B	B	A	B	B	A	B	B	A	A	A	B	A	B	A	A	B	B	A	A
AX-94936782_6D	6B	34.39	B	B	B	B	B	A	B	A	B	B	B	A	B	B	A	A	B	A	B	B	A	A	B	A	A	B	B	B	B	A	B	B	A	B	B	A	A	A	B	A	B	A	A	H	B	A	A
AX-95247237_6B	6B	34.63	B	B	B	B	B	A	B	A	B	B	B	A	B	B	A	A	B	A	B	B	A	A	B	A	A	B	B	B	B	A	B	B	A	B	B	A	A	A	B	A	B	A	A	B	B	A	A
AX-95260695_6B	6B	34.75	B	B	B	B	B	A	B	A	B	B	B	A	B	B	A	A	B	A	B	B	A	A	B	A	A	B	B	B	B	A	B	B	A	B	B	A	A	A	B	A	B	A	A	B	B	A	A
AX-94750601	6B	35.04	B	B	B	B	B	A	B	A	B	B	B	A	B	B	A	A	B	A	B	B	A	A	B	A	A	B	B	B	B	A	B	B	A	B	B	A	A	A	B	A	B	H	A	B	B	A	A
AX-94793478_6B	6B	36.81	B	B	B	B	B	A	B	A	B	B	B	A	B	H	A	A	B	A	B	B	H	A	B	A	A	B	B	B	B	A	B	B	A	B	B	A	A	H	B	A	B	A	A	B	B	A	B
AX-95234332_6B	6B	40.73	B	B	B	H	B	A	B	A	B	H	B	A	H	B	A	A	A	A	B	B	B	A	B	A	A	H	B	B	B	A	B	B	H	B	B	A	B	A	B	A	B	A	A	B	B	A	B
AX-94505646_6B	6B	42.85	B	B	B	B	B	A	B	A	B	B	B	A	B	B	A	A	A	A	B	B	B	A	B	A	A	B	B	B	B	A	B	B	B	B	B	A	B	A	B	A	B	A	A	B	B	A	B
AX-94401211_6B	6B	42.85	B	B	B	B	B	A	B	A	B	B	B	A	B	B	A	A	A	A	B	B	B	A	B	A	A	B	B	B	B	A	B	B	B	B	B	A	B	A	B	A	B	A	A	B	B	A	B
AX-95108818_6B	6B	43.11	B	B	B	B	B	A	B	A	B	B	B	A	H	B	A	A	A	A	B	B	B	A	B	A	A	B	B	B	B	A	B	B	B	B	B	A	B	A	B	A	B	A	A	B	B	A	B
AX-94737130_6A	6B	43.89	B	B	B	B	B	A	B	A	B	B	B	A	H	B	A	A	A	A	B	B	B	A	B	A	A	B	B	B	B	A	B	B	B	B	B	A	B	A	B	A	B	A	A	A	B	A	B
AX-94664157_6B	6B	44.01	B	B	B	B	B	A	B	A	B	B	B	A	B	B	A	A	A	A	B	B	B	A	B	A	A	B	B	B	B	A	B	B	B	B	B	A	B	A	B	A	B	A	A	A	B	A	B
AX-94422340_6B	6B	44.01	B	B	B	B	B	A	B	A	B	B	B	A	B	B	A	A	A	A	B	B	B	A	B	A	A	B	B	B	B	A	B	B	B	B	B	A	B	A	B	A	B	A	A	A	B	A	B
AX-95090893_6B	6B	44.13	B	B	B	B	B	A	B	A	B	B	B	A	B	B	A	A	A	A	B	B	B	A	B	A	A	B	B	B	B	A	B	B	B	B	B	A	H	A	B	A	B	A	A	A	B	A	B
AX-94416076_6B	6B	47.96	H	H	H	B	H	A	H	A	H	H	B	A	B	B	A	A	A	A	H	B	B	A	H	A	A	B	H	B	B	A	B	H	H	B	B	A	H	A	B	A	B	A	A	A	B	A	H
AX-94399387_6B	6B	51.34	B	B	B	B	B	A	B	A	B	B	B	A	B	B	A	A	A	A	H	B	B	A	B	A	A	B	B	B	B	A	B	B	B	B	B	A	B	A	B	A	B	A	A	A	B	A	B
AX-94737383_6B	6B	52.22	B	B	B	B	B	A	B	A	B	B	B	A	B	B	A	A	A	A	B	B	B	A	B	A	A	B	B	B	B	A	B	B	B	B	B	A	B	A	B	A	B	A	A	B	B	A	B
AX-95215527_7A	6B	52.62	B	B	H	B	B	A	H	A	B	B	B	A	B	B	A	A	A	A	B	B	B	A	B	A	A	B	B	B	B	A	B	B	B	B	B	A	B	A	B	A	B	H	A	B	B	A	B
AX-94472415_6B	6B	53.26	B	B	B	B	B	A	B	A	B	B	B	A	B	B	A	H	A	H	B	B	B	A	B	A	A	B	B	B	B	A	B	B	B	B	B	A	B	A	B	A	B	A	A	B	B	A	B
AX-95097189_6B	6B	53.85	B	B	B	B	B	A	B	A	B	B	B	A	B	B	A	A	A	A	B	B	B	A	B	A	A	B	B	B	B	A	B	B	B	B	B	A	B	A	B	A	B	A	A	B	B	A	B
AX-94410001_6B	6B	54.79	B	B	B	B	B	A	B	A	B	B	B	A	B	B	A	A	A	A	B	B	B	B	B	A	A	B	B	B	B	A	B	B	B	B	B	A	B	A	B	A	B	A	A	B	B	A	B
AX-94526471_6B	6B	55.79	B	B	B	B	B	A	B	A	B	B	B	A	B	B	A	A	A	A	B	B	B	B	B	A	A	B	B	B	B	A	B	B	B	B	B	A	H	A	B	A	B	A	A	B	B	A	B
AX-94627269_6B	6B	56.1	B	B	B	B	B	A	B	A	B	B	B	A	B	B	A	A	A	A	B	B	B	B	B	A	A	B	B	B	B	A	B	B	B	B	B	A	B	A	B	A	B	A	A	B	B	A	B
AX-94420874_6B	6B	56.98	B	B	B	B	B	A	B	A	B	B	B	A	B	B	A	A	A	A	B	B	B	B	B	A	A	B	B	B	B	A	B	B	B	B	B	A	B	A	B	A	B	A	A	B	B	A	B
AX-94507773_6B	6B	57.95	B	B	B	B	B	A	B	A	B	B	B	A	B	B	A	A	A	A	B	B	B	B	B	A	A	B	B	B	B	A	B	B	B	B	B	A	B	A	B	A	B	A	A	B	B	A	B
AX-95151682_6B	6B	58.2	B	B	B	B	B	A	B	A	B	B	B	A	B	B	A	A	A	A	B	B	B	B	B	A	A	B	B	B	B	A	B	B	B	B	B	A	B	A	B	A	B	A	A	B	B	A	B
AX-94469500_6B	6B	58.55	B	B	A	B	B	A	A	A	B	B	B	A	B	B	A	A	A	A	B	B	B	B	B	A	A	B	B	B	B	A	B	B	B	B	B	A	B	A	B	A	H	A	A	B	B	A	B
AX-94913143_6B	6B	59.5	B	H	H	B	B	A	B	A	B	B	B	A	B	B	A	A	A	A	B	B	B	B	B	A	A	B	B	B	B	A	B	B	B	B	B	A	B	A	B	A	H	A	A	B	B	A	B
AX-94998519_6B	6B	61.73	H	H	H	H	B	A	B	A	B	H	H	A	B	H	A	A	A	A	B	H	B	H	B	A	A	B	H	B	B	A	B	B	B	H	H	A	H	A	B	A	B	A	H	B	B	A	B
AX-95069307_6B	6B	63.9	B	B	B	B	B	A	B	A	B	B	B	A	B	B	A	A	A	A	B	B	B	B	B	A	A	B	B	B	B	A	B	B	B	B	B	A	B	A	B	A	B	H	A	B	B	A	B
AX-94877455_6B	6B	64.16	B	B	B	B	B	A	B	A	B	B	B	H	B	B	H	A	A	A	B	B	B	B	B	A	A	B	B	B	B	A	B	B	B	B	B	H	B	A	B	A	B	H	H	B	B	H	B
AX-94895480_6B	6B	64.51	B	B	B	B	B	A	B	A	B	B	B	A	B	B	A	A	A	A	B	B	B	B	B	A	A	B	B	B	B	A	B	B	B	B	B	A	B	A	B	A	B	H	A	B	B	A	B
AX-94581144_6B	6B	64.78	B	B	B	B	B	A	B	A	B	B	B	A	B	B	A	A	A	A	B	B	B	B	B	A	A	B	B	B	B	A	B	B	B	B	B	A	B	A	B	A	B	A	A	B	B	A	B
AX-94867667_6B	6B	65.36	B	B	B	B	B	A	B	A	B	B	B	A	B	B	A	A	A	A	B	B	B	B	B	H	A	B	B	B	B	A	B	B	B	B	B	A	B	A	B	A	B	A	A	B	B	A	B
AX-94538577_6B	6B	66.06	B	B	B	B	B	A	B	A	B	B	B	A	B	B	A	A	A	A	B	B	B	B	B	A	A	B	B	B	B	A	B	B	B	B	B	A	B	A	B	A	B	A	A	B	B	A	B
AX-94831586_6B	6B	66.46	B	B	B	B	B	A	B	A	B	B	B	A	B	B	A	A	A	A	B	B	B	B	B	A	A	B	B	B	B	A	B	B	B	B	B	A	B	A	B	A	B	A	A	B	B	A	B
AX-95183088_6B	6B	66.73	B	B	B	B	B	A	B	A	B	B	B	A	B	B	A	A	A	A	B	B	B	B	B	A	A	B	B	B	B	A	B	B	B	B	B	A	B	A	B	A	B	A	A	B	B	A	B
AX-95202144_6B	6B	66.85	B	B	B	B	B	A	B	A	B	B	B	A	B	B	A	A	A	A	B	B	B	B	B	A	A	B	B	B	B	A	B	B	B	B	B	A	B	A	B	A	B	A	A	B	B	A	B
AX-94645515_6B	6B	66.85	B	B	B	B	B	A	B	A	B	B	B	A	B	B	A	A	A	A	B	B	B	B	B	A	A	B	B	B	B	A	B	B	B	B	B	A	B	A	B	A	B	A	A	B	B	A	B
AX-94820735_6B	6B	66.97	B	B	B	B	B	A	B	A	B	B	B	A	B	B	A	A	A	A	B	B	B	B	B	A	A	B	B	B	B	A	B	B	B	B	B	A	B	A	B	A	B	A	A	B	B	A	B
AX-94923474_6B	6B	66.97	B	B	B	B	B	A	B	A	B	B	B	A	B	B	A	A	A	A	B	B	B	B	B	A	A	B	B	B	B	A	B	B	B	B	B	A	B	A	B	A	B	A	A	B	B	A	B
AX-94516403_6B	6B	67.09	B	B	B	B	B	A	B	A	B	B	B	A	B	B	A	A	A	A	B	B	B	B	B	A	A	B	B	B	B	A	B	B	B	B	B	A	B	A	B	A	B	A	A	B	B	A	B
AX-94542706_6B	6B	67.2	B	B	B	B	B	A	B	A	B	B	B	A	B	B	A	A	A	A	B	B	B	B	B	A	A	B	B	B	B	A	B	B	B	B	B	A	B	A	B	A	B	A	A	B	B	A	B
AX-95201372_6B	6B	67.31	B	B	B	B	B	A	B	A	B	B	B	A	B	B	A	A	A	A	B	B	B	B	B	A	A	B	B	B	B	A	B	B	B	B	B	A	B	A	B	A	B	A	A	B	B	A	B
AX-95630097_6B	6B	67.42	B	B	B	B	B	A	B	A	B	B	B	A	B	B	A	A	A	A	B	B	B	B	B	A	A	B	B	B	B	A	B	B	B	B	B	A	B	A	B	A	B	A	A	B	B	A	B
AX-94892620_6B	6B	67.42	B	B	B	B	B	A	B	A	B	B	B	A	B	B	A	A	A	A	B	B	B	B	B	A	A	B	B	B	B	A	B	B	B	B	B	A	B	A	B	A	B	A	A	B	B	A	B
AX-94654909_6B	6B	67.54	B	B	B	B	B	A	B	A	B	B	B	A	B	B	A	A	A	A	B	B	B	B	B	A	A	B	B	B	B	A	B	B	B	B	B	A	B	A	B	A	B	A	A	B	B	A	B
AX-94756292_6B	6B	67.65	B	B	B	B	B	A	B	A	B	B	B	A	B	B	A	A	A	A	B	B	B	B	B	A	A	B	B	B	B	A	B	B	B	B	B	A	B	A	B	A	B	A	A	B	B	A	B
AX-95170623_6B	6B	67.65	B	B	B	B	B	A	B	A	B	B	B	A	B	B	A	A	A	A	B	B	B	B	B	A	A	B	B	B	B	A	B	B	B	B	B	A	B	A	B	A	B	A	A	B	B	A	B
AX-94385138_6B	6B	67.65	B	B	B	B	B	A	B	A	B	B	B	A	B	B	A	A	A	A	B	B	B	B	B	A	A	B	B	B	B	A	B	B	B	B	B	A	B	A	B	A	B	A	A	B	B	A	B
AX-94484457_6B	6B	67.65	B	B	B	B	B	A	B	A	B	B	B	A	B	B	A	A	A	A	B	B	B	B	B	A	A	B	B	B	B	A	B	B	B	B	B	A	B	A	B	A	B	A	A	B	B	A	B
AX-94624630_6B	6B	67.65	B	B	B	B	B	A	B	A	B	B	B	A	B	B	A	A	A	A	B	B	B	B	B	A	A	B	B	B	B	A	B	B	B	B	B	A	B	A	B	A	B	A	A	B	B	A	B
AX-95109641_6B	6B	67.65	B	B	B	B	B	A	B	A	B	B	B	A	B	B	A	H	A	A	B	B	B	B	B	A	A	B	B	B	B	A	B	B	B	B	B	A	B	A	B	A	B	A	A	B	B	A	B
AX-95022924_6B	6B	67.77	B	B	B	B	B	A	B	A	B	B	B	A	B	B	A	A	A	A	B	B	B	B	B	A	A	B	B	B	B	A	B	B	B	B	B	A	B	A	B	A	B	A	A	B	B	A	B
AX-94393816_6B	6B	67.89	B	B	B	B	B	A	B	A	B	B	B	A	B	B	A	A	A	A	B	B	B	B	B	A	A	B	B	B	B	A	B	B	B	B	B	A	B	A	B	A	B	A	A	B	B	A	B
AX-94400920_6B	6B	68.25	B	B	B	B	B	A	B	A	B	B	B	A	B	B	A	A	A	A	B	H	B	B	B	A	A	B	B	B	B	A	B	B	B	B	B	A	B	A	B	A	B	A	A	B	B	A	B
AX-94467818_6B	6B	69.82	B	B	B	B	B	H	B	H	B	B	B	A	B	B	A	H	A	A	B	B	B	B	B	A	A	B	B	B	B	H	B	B	H	B	B	A	B	A	B	A	B	A	A	B	B	A	B
AX-94404743_6B	6B	70.96	B	B	B	B	B	A	B	H	B	B	B	H	B	B	A	H	A	H	B	B	B	B	B	H	A	B	B	B	B	H	B	B	B	B	B	A	B	A	B	A	B	A	A	B	B	A	B
AX-95139918_6B	6B	71.5	B	B	B	B	B	H	B	H	B	B	B	A	B	B	A	H	A	H	B	B	B	B	B	H	A	B	B	B	B	A	B	B	B	B	B	A	B	A	B	A	B	A	H	B	B	H	B
AX-94708675_6B	6B	72.24	B	B	B	B	B	H	B	H	B	B	B	A	B	B	A	A	A	A	B	B	B	B	B	A	A	B	B	B	B	A	B	B	B	B	B	A	B	A	B	A	B	A	A	B	B	A	B
AX-94518192_6B	6B	72.75	B	B	B	B	B	A	B	A	B	B	B	A	B	B	A	A	A	A	B	B	B	B	B	A	A	B	B	B	B	A	B	B	B	B	B	A	B	A	B	A	B	A	A	B	B	A	B
AX-94395064_6B	6B	72.75	B	B	B	B	B	A	B	A	B	B	B	A	B	B	A	A	A	A	B	B	B	B	B	A	A	B	B	B	B	A	B	B	B	B	B	A	B	A	B	A	B	A	A	B	B	A	B
AX-95084487_6B	6B	72.75	B	B	B	B	B	A	B	A	B	B	B	A	B	B	A	A	A	A	B	B	B	B	B	A	A	B	B	B	B	A	B	B	B	B	B	A	B	A	B	A	B	A	A	B	B	A	B
AX-94994562_6B	6B	72.75	B	B	B	B	B	A	B	A	B	B	B	A	B	B	A	A	A	A	B	B	B	B	B	A	A	B	B	B	B	A	B	B	B	B	B	A	B	A	B	A	B	A	A	B	B	A	B
AX-95252437_6B	6B	72.75	B	B	B	B	B	A	B	A	B	B	B	A	B	B	A	A	A	A	B	B	B	B	B	A	A	B	B	B	B	A	B	B	B	B	B	A	B	A	B	A	B	A	A	B	B	A	B
AX-95154560_6B	6B	73	B	B	B	B	B	A	B	A	B	B	B	A	B	B	A	A	A	A	B	B	B	B	B	A	A	B	B	B	B	A	B	B	B	B	B	A	B	A	B	A	B	A	A	B	B	A	B
AX-95256822_6B	6B	73.25	B	B	B	B	B	A	B	A	B	B	B	A	B	B	A	A	A	A	B	B	B	B	B	A	A	B	B	B	B	A	B	B	B	B	B	A	B	A	B	A	B	A	A	B	B	A	B
AX-94732269_6B	6B	73.25	B	B	B	B	B	A	B	A	B	B	B	A	B	B	A	A	A	A	B	B	B	B	B	A	A	B	B	B	B	A	B	B	B	B	B	A	B	A	B	A	B	A	A	B	B	A	B
AX-95153032_6B	6B	73.5	B	B	B	B	B	A	B	A	B	B	B	A	B	B	A	A	A	A	B	B	B	B	B	A	A	B	B	B	B	A	B	B	B	B	B	A	B	A	B	A	B	A	A	B	B	A	B
AX-94517421_6B	6B	73.63	B	B	B	B	B	A	B	A	B	B	B	A	B	B	A	A	A	A	B	B	B	B	B	A	A	B	B	B	B	A	B	B	B	B	B	A	B	A	B	A	B	A	A	B	B	A	B
AX-94603303_6B	6B	73.76	B	B	B	B	B	A	B	A	B	B	B	A	B	B	A	A	A	A	B	B	B	B	B	A	A	B	B	B	B	A	B	B	B	B	B	A	B	A	B	A	B	A	A	B	B	A	B
AX-94660326_6B	6B	73.76	B	B	B	B	B	A	B	A	B	B	B	A	B	B	A	A	A	A	B	B	B	B	B	A	A	B	B	B	B	A	B	B	B	B	B	A	B	A	B	A	B	A	A	B	B	A	B
AX-94437800_6B	6B	73.89	B	B	B	B	B	A	B	A	B	B	B	A	B	B	A	A	A	A	B	B	B	B	B	A	A	B	B	B	B	A	B	B	B	B	B	A	B	A	B	A	B	A	A	B	B	A	B
AX-94780062_6B	6B	74.02	B	B	B	B	B	A	B	A	B	B	B	A	B	B	A	A	A	A	B	B	B	B	B	A	A	B	B	B	B	A	B	B	B	B	B	A	B	A	B	A	B	A	A	B	B	A	B
AX-95188301_6B	6B	74.02	B	B	B	B	B	A	B	A	B	B	B	A	B	B	A	A	A	A	B	B	B	B	B	A	A	B	B	B	B	A	B	B	B	B	B	A	B	A	B	A	B	A	A	B	B	A	B
AX-94789435_6B	6B	74.27	B	B	B	B	B	A	B	A	B	B	B	A	B	B	A	A	A	A	B	B	B	B	B	A	A	B	B	B	B	A	B	B	B	B	H	A	B	A	B	A	B	A	A	B	B	A	B
AX-94506776_6B	6B	74.52	B	B	B	B	B	A	B	A	B	B	B	A	B	B	A	A	A	A	B	B	B	B	B	A	A	B	B	B	B	A	B	B	B	B	B	A	B	A	B	A	B	A	A	B	B	A	B
AX-94745460_6B	6B	74.65	B	B	B	B	B	A	B	A	B	B	B	A	B	B	A	A	A	A	B	B	B	B	B	A	A	B	B	B	B	A	B	B	B	B	B	A	B	A	B	A	B	H	A	B	B	A	B
AX-95240571_6B	6B	74.77	B	B	B	B	B	A	B	A	B	B	B	A	B	B	A	A	A	A	B	B	B	B	B	A	A	B	B	B	B	A	B	B	B	B	B	A	B	A	B	A	B	A	A	B	B	A	B
AX-94415863_6B	6B	75.02	B	B	B	B	B	A	B	A	B	B	B	A	B	B	A	A	A	A	B	B	B	B	B	A	A	B	B	B	B	A	B	B	B	B	B	A	B	A	B	A	B	A	A	B	B	A	B
AX-95207458_5A	6B	75.15	B	B	B	B	B	A	B	A	B	B	B	A	B	B	A	A	A	H	B	B	B	B	B	A	A	B	B	B	B	A	B	B	B	B	B	A	B	A	B	A	B	A	A	B	B	A	B
AX-95105308_6B	6B	75.54	B	B	B	B	B	A	B	A	B	B	B	A	B	B	A	A	A	A	B	B	B	B	B	A	A	B	B	B	B	A	B	B	B	B	B	A	B	A	B	A	B	A	A	H	H	A	B
AX-94431101_6B	6B	75.9	B	B	B	B	B	A	B	A	B	B	B	A	B	B	A	A	A	A	B	B	B	B	B	A	A	B	B	B	B	A	B	B	B	B	B	A	B	A	B	A	B	A	A	B	B	A	B
AX-94385743_6B	6B	76.15	B	B	B	B	B	A	B	A	B	B	B	A	B	B	A	A	A	A	B	B	B	B	B	A	A	B	B	B	B	A	B	B	B	B	B	A	B	A	B	H	B	A	A	B	B	A	B
AX-94428181_6D	6B	76.39	B	B	B	B	B	A	B	A	B	B	B	A	B	B	A	A	A	A	B	B	B	B	B	A	A	B	B	B	B	A	B	B	B	B	B	A	B	A	B	A	B	A	A	B	B	A	B
AX-94769161_6B	6B	76.76	B	B	B	B	B	A	B	A	B	B	B	A	B	H	A	A	A	A	B	B	B	B	B	A	A	B	B	B	B	A	B	B	B	B	B	A	B	A	B	A	B	A	A	B	B	A	B
AX-94846296_6B	6B	77.01	B	B	B	B	B	A	B	A	B	B	B	A	B	B	A	A	A	A	B	B	B	B	B	A	A	B	B	B	B	A	B	B	B	B	B	A	B	A	B	A	B	A	A	B	B	A	B
AX-94971010_6B	6B	77.14	B	B	B	B	B	A	B	A	B	B	B	A	B	B	A	A	H	A	B	B	B	B	B	A	A	B	B	B	B	A	B	B	B	B	B	A	B	A	B	A	B	A	A	B	B	A	B
AX-94523827_6B	6B	77.43	B	B	B	B	B	A	B	A	B	B	B	A	B	B	A	H	H	A	B	B	B	B	B	A	H	B	B	B	B	A	B	B	B	B	B	A	B	A	B	A	B	A	A	B	B	A	B
AX-94714050_6B	6B	77.71	B	B	B	B	B	A	B	A	B	B	B	A	B	B	A	A	A	A	B	B	B	B	B	A	A	B	B	B	B	A	B	B	B	B	B	A	B	A	B	A	B	A	A	B	B	A	B
AX-94685011_6B	6B	77.83	B	B	B	B	B	A	B	A	B	B	B	A	B	B	A	A	A	A	B	B	B	B	B	A	A	B	B	B	B	A	B	B	B	B	B	A	B	A	B	A	B	A	A	B	B	A	B
AX-95090596_6B	6B	77.83	B	B	B	B	B	A	B	H	B	B	B	A	B	B	A	A	A	A	B	B	B	B	B	A	A	B	B	B	B	A	B	B	B	B	B	A	B	A	B	A	B	A	A	B	B	A	B
AX-95244232_6B	6B	77.95	B	B	B	B	B	A	B	A	B	B	B	A	B	B	A	A	A	A	B	B	B	B	B	A	A	B	B	B	B	A	B	B	B	B	B	A	B	A	B	A	B	A	A	B	B	A	B
AX-94639525_6B	6B	78.07	B	B	B	B	B	A	B	A	B	B	B	A	B	H	A	A	A	A	B	B	B	B	B	A	A	B	B	B	B	A	B	B	B	B	B	A	B	A	B	A	B	A	A	B	B	A	B
AX-95069655_6B	6B	78.18	B	B	B	B	B	A	B	A	B	B	B	A	B	B	A	A	A	A	B	B	B	B	B	A	A	B	B	B	B	A	B	B	B	B	B	A	B	A	B	A	B	A	A	B	B	A	B
AX-94695383_6B	6B	78.18	B	B	B	B	B	A	B	A	B	B	B	A	B	B	A	A	A	A	B	B	B	B	B	A	A	B	B	B	B	A	B	B	B	B	B	A	B	A	B	A	B	A	A	B	B	A	B
AX-94839736_6B	6B	78.18	B	B	B	B	B	A	B	A	B	B	B	A	B	B	A	A	A	A	B	B	B	B	B	A	A	B	B	B	B	A	B	B	B	B	B	A	B	A	B	A	B	A	A	B	B	A	B
AX-94602689_6B	6B	78.53	B	B	B	B	B	A	B	A	B	B	H	A	H	B	A	A	A	A	B	B	B	B	B	A	A	B	B	B	B	A	B	B	B	B	B	A	B	A	B	A	B	A	A	B	B	A	B
AX-95181453_6B	6B	79.01	B	B	H	B	B	A	B	A	B	B	B	A	H	B	A	A	A	A	B	B	B	B	B	A	A	B	B	B	B	A	B	B	B	B	B	A	B	A	B	A	B	A	A	B	B	A	B
AX-94397230_6B	6B	80.29	B	B	B	A	B	A	B	H	B	B	B	A	A	B	A	A	A	A	B	B	B	B	B	A	A	A	B	B	A	A	A	B	B	B	B	A	B	A	B	A	B	A	A	B	B	A	B
AX-94632983_6B	6B	81.59	B	B	B	B	B	A	B	A	B	B	B	A	H	B	A	A	A	A	B	B	B	B	B	A	A	B	B	B	B	A	B	B	B	B	B	A	B	A	B	A	B	A	A	B	B	A	B
AX-94396809_6B	6B	83.3	B	B	B	B	B	A	B	A	B	B	B	A	H	B	A	A	A	A	B	B	B	B	H	A	A	H	B	B	B	A	B	B	B	B	B	A	H	A	H	A	B	A	A	H	H	A	H
AX-94440576_6B	6B	85.71	B	H	H	B	B	A	H	A	B	H	H	A	H	B	A	A	A	A	B	B	H	H	H	A	A	H	B	B	B	A	H	B	H	B	B	A	H	A	H	A	H	A	A	B	H	A	H
AX-94477700_6B	6B	88.2	B	B	H	H	B	A	B	A	H	H	B	A	B	B	A	A	A	A	B	B	B	B	H	A	A	H	B	H	B	A	H	H	B	B	B	A	H	A	B	A	B	A	A	B	H	A	H
AX-94510067_6B	6B	90.41	B	B	B	H	B	A	B	A	B	H	H	A	H	B	A	A	A	A	B	B	B	B	B	A	A	H	B	B	B	A	H	B	B	B	B	A	B	A	B	A	B	A	A	H	B	A	B
AX-94424491_6B	6B	91.62	B	B	H	H	B	A	H	A	B	B	B	A	H	B	A	A	A	A	B	B	B	B	B	A	A	H	B	B	H	A	H	B	B	B	B	A	B	A	B	A	B	A	A	H	B	A	B
AX-94850721_6B	6B	91.78	B	B	H	H	B	A	H	A	B	B	B	A	H	B	A	A	A	A	B	B	B	B	B	A	A	H	B	B	H	A	H	B	B	B	B	A	B	A	B	A	B	A	A	H	B	A	B
AX-95202867_6B	6B	92.74	B	B	A	H	B	H	A	H	B	B	B	A	H	B	A	A	A	A	B	B	B	B	B	A	H	H	B	B	H	H	H	B	B	B	B	H	B	H	B	H	B	A	A	H	B	A	B
AX-94606245_6B	6B	94.66	B	B	A	A	B	A	A	A	B	B	B	A	H	B	A	A	A	H	B	B	B	B	B	A	H	A	B	B	A	A	A	B	B	B	B	A	B	A	B	H	B	A	A	H	B	A	B
AX-94978113_6B	6B	95.25	B	B	A	A	B	A	A	A	B	B	B	A	A	B	A	A	A	H	B	B	B	B	B	A	H	A	B	B	A	A	A	B	B	B	B	A	B	A	B	A	B	A	A	A	B	A	B
AX-95192062_6B	6B	95.38	B	B	A	A	B	A	A	A	B	B	B	A	A	B	A	A	A	H	B	B	B	B	B	A	H	A	B	B	A	A	A	B	B	B	B	A	B	A	B	A	B	H	A	A	B	A	B
AX-94426967_6B	6B	95.5	B	B	A	A	B	A	A	A	B	B	B	A	A	B	A	A	A	H	B	B	B	B	B	A	A	A	B	B	A	A	A	B	B	B	B	A	B	A	B	A	B	A	A	A	B	A	B
AX-94556884_6B	6B	96.95	B	B	A	A	B	A	A	A	B	B	B	A	A	B	A	A	A	A	B	B	B	H	B	A	A	A	B	H	A	A	A	B	B	B	B	A	H	A	B	A	H	A	A	A	B	A	H
AX-94536292_6B	6B	98.16	B	B	A	A	B	A	A	A	B	B	B	A	A	B	A	A	A	A	B	B	B	B	B	A	A	A	B	B	A	A	A	B	B	B	B	A	B	A	B	A	B	A	A	A	B	A	B
AX-94496131_6B	6B	98.16	B	B	A	A	B	A	A	A	B	B	B	A	A	B	H	A	A	A	B	B	B	B	B	A	A	A	B	B	A	A	A	B	B	B	B	A	B	A	B	A	B	A	A	A	B	A	B
AX-94727835_6B	6B	98.29	B	B	A	A	B	A	A	A	B	B	B	A	H	B	A	A	A	A	B	B	B	B	B	A	A	A	B	B	A	A	A	B	B	B	B	A	B	A	B	A	B	A	A	A	B	A	B
AX-94477019_6B	6B	98.29	B	B	A	A	B	A	A	A	B	B	B	A	H	B	A	A	A	A	B	B	B	B	B	A	A	A	B	B	A	A	A	B	B	B	B	A	B	A	B	A	B	A	A	A	B	A	B
AX-95165124_6B	6B	98.42	B	B	A	A	B	A	A	A	B	B	B	A	A	B	A	A	A	A	B	B	B	B	B	A	A	A	B	B	A	A	A	B	B	B	B	A	B	A	B	A	B	H	A	A	B	A	B
AX-95079784_6B	6B	98.42	B	B	A	A	B	A	A	A	B	B	B	A	A	B	A	A	A	A	B	B	B	B	B	A	A	A	B	B	A	A	A	B	B	B	B	A	B	A	B	A	B	A	A	A	B	A	B
AX-94421640_6B	6B	98.56	B	B	A	A	B	A	A	A	B	B	B	A	A	B	A	A	A	A	B	B	B	B	B	A	A	A	B	B	H	A	A	B	B	B	B	A	B	A	B	A	B	A	A	A	B	A	B
AX-95180705_6B	6B	99.24	B	B	A	A	B	A	A	A	B	B	B	A	A	B	A	A	A	H	B	B	B	B	B	A	H	A	B	B	A	A	A	B	B	B	B	A	B	A	B	A	B	A	H	A	B	A	B
AX-94985583_6B	6B	99.68	B	B	H	A	B	A	A	A	B	B	B	A	A	B	A	A	A	H	B	B	B	B	B	A	A	A	B	B	A	A	A	B	B	B	B	A	B	A	B	A	B	H	A	A	B	A	B
AX-94430560_6B	6B	100.12	B	B	A	A	B	A	A	H	B	B	B	A	A	B	A	A	A	A	B	B	B	B	B	A	A	A	B	B	A	A	A	B	B	B	B	A	B	A	B	A	B	A	H	A	B	A	B
AX-94408589_6B	6B	100.43	B	B	A	A	B	A	A	A	B	B	B	H	A	B	A	A	A	A	B	B	B	B	B	A	A	A	B	B	A	A	A	B	B	B	B	A	B	A	B	A	B	A	A	A	B	A	B
AX-94972695_6D	6B	100.94	H	H	A	A	B	A	A	A	B	B	B	A	A	B	A	A	A	A	B	B	B	B	B	A	A	A	B	B	A	A	A	B	B	B	B	A	B	A	B	A	B	A	A	A	B	A	B
AX-94469865_6B	6B	101.17	B	B	A	A	B	A	A	A	B	B	B	A	A	B	A	A	A	A	B	B	B	B	B	A	A	A	B	B	A	A	A	B	B	B	B	A	B	A	B	A	B	A	A	A	B	A	B
AX-95209252_6B	6B	101.3	B	B	A	A	B	A	A	A	B	B	B	A	A	B	A	A	A	A	B	B	B	B	B	A	A	A	B	B	A	A	A	B	B	B	B	A	B	A	B	A	B	A	A	A	B	A	B
AX-94611761_6B	6B	101.55	B	B	A	A	B	A	A	A	B	B	B	A	A	B	A	A	A	A	B	B	B	B	B	A	A	A	B	B	A	A	A	B	B	B	B	A	B	A	B	A	B	A	A	A	B	A	B
AX-94632676_6B	6B	101.55	B	B	A	A	B	A	A	A	B	B	B	A	A	B	A	A	A	A	B	B	B	B	B	A	A	A	B	B	A	A	A	B	B	B	B	A	B	A	B	A	B	A	A	A	B	A	B
AX-95679476_6B	6B	101.55	B	B	A	A	B	A	A	A	B	B	B	A	A	B	A	A	A	A	B	B	B	B	B	A	A	A	B	B	A	A	A	B	B	B	B	A	B	A	B	A	B	A	A	A	B	A	B
AX-95083199_6B	6B	101.55	B	B	A	A	B	A	A	A	B	B	B	A	A	B	A	A	A	A	B	B	B	B	B	A	A	A	B	B	A	A	A	B	B	B	B	A	B	A	B	A	B	A	A	A	B	A	B
AX-95225646_6B	6B	101.55	B	B	A	A	B	A	A	A	B	B	B	A	A	B	A	A	A	A	B	B	B	B	B	A	A	A	B	B	A	A	A	B	B	B	B	A	B	A	B	A	B	A	A	A	B	A	B
AX-94812249_6B	6B	101.55	B	B	A	A	B	A	A	A	B	B	B	A	A	B	A	A	A	A	B	B	B	B	B	A	A	A	B	B	A	A	A	B	B	B	B	A	B	A	B	A	B	A	A	A	B	A	B
AX-94415664_6B	6B	101.55	B	B	A	A	B	A	A	A	B	B	B	A	A	B	A	A	A	A	B	B	B	B	B	A	A	A	B	B	A	A	A	B	B	B	B	A	B	A	B	A	B	A	A	A	B	A	B
AX-94824806_6B	6B	101.55	B	B	A	A	B	A	A	A	B	B	B	A	A	B	A	A	A	A	B	B	B	B	B	A	A	A	B	B	A	A	A	B	B	B	B	A	B	A	B	A	B	A	A	A	B	A	B
AX-95073653_6B	6B	101.55	B	B	A	A	B	A	A	A	B	B	B	A	A	B	A	A	A	A	B	B	B	B	B	A	A	A	B	B	A	A	A	B	B	B	B	A	B	A	B	A	B	A	A	A	B	A	B
AX-94402464_6B	6B	101.55	B	B	A	A	B	A	A	A	B	B	B	A	A	B	A	A	A	A	B	B	B	B	B	A	A	A	B	B	A	A	A	B	B	B	B	A	B	A	B	A	B	A	A	A	B	A	B
AX-94475561_6B	6B	101.55	B	B	A	A	B	A	A	A	B	B	B	A	A	B	A	A	A	A	B	B	B	B	B	A	A	A	B	B	A	A	A	B	B	B	B	A	B	A	B	A	B	A	A	A	B	A	B
AX-94632889_6B	6B	101.55	B	B	A	A	B	A	A	A	B	B	B	A	A	B	A	A	A	A	B	B	B	B	B	A	A	A	B	B	A	A	A	B	B	B	B	A	B	A	B	A	B	A	A	A	B	A	B
AX-95018807_6B	6B	101.81	B	B	A	A	B	A	A	A	B	B	B	A	A	B	A	A	A	A	B	B	B	B	B	A	A	A	B	B	A	A	A	B	B	B	B	A	B	A	B	A	B	A	A	A	B	A	B
AX-94438815_6B	6B	101.81	B	B	A	A	B	A	A	A	B	B	B	A	A	B	A	A	A	A	B	B	B	B	B	A	A	A	B	B	A	A	A	B	B	B	B	A	B	A	B	A	B	A	A	A	B	A	B
AX-95221776_6B	6B	101.81	B	B	A	A	B	A	A	A	B	B	B	A	A	B	A	A	A	A	B	B	B	B	B	A	A	A	B	B	A	A	A	B	B	B	B	A	B	A	B	A	B	A	A	A	B	A	B
AX-94667227_6B	6B	101.93	B	B	A	A	B	A	A	A	B	B	B	A	A	B	A	A	A	A	B	B	B	B	B	A	A	A	B	B	A	A	A	B	B	B	B	A	B	A	B	A	B	A	A	A	B	A	B
AX-94548361_6B	6B	101.93	B	B	A	A	B	A	A	A	B	B	B	A	A	B	A	A	A	A	B	B	B	B	B	A	A	A	B	B	A	A	A	B	B	B	B	A	B	A	B	A	B	A	A	A	B	A	B
AX-94438966_6B	6B	101.93	B	B	A	A	B	A	A	A	B	B	B	A	A	B	A	A	A	A	B	B	B	B	B	A	A	A	B	B	A	A	A	B	B	B	B	A	B	A	B	A	B	A	A	A	B	A	B
AX-95232832_6B	6B	101.93	B	B	A	A	B	A	A	A	B	B	B	A	A	B	A	A	A	A	B	B	B	B	B	A	A	A	B	B	A	A	A	B	B	B	B	A	B	A	B	A	B	A	A	A	B	A	B
AX-95173549_6B	6B	101.93	B	B	A	A	B	A	A	A	B	B	B	A	A	B	A	A	A	A	B	B	B	B	B	A	A	A	B	B	A	A	A	B	B	B	B	A	B	A	B	A	B	A	A	A	B	A	B
AX-95630614_6B	6B	101.93	B	B	A	A	B	A	A	A	B	B	B	A	A	B	A	A	A	A	B	B	B	B	B	A	A	A	B	B	A	A	A	B	B	B	B	A	B	A	B	A	B	A	A	A	B	A	B
AX-94908658_6B	6B	101.93	B	B	A	A	B	A	A	A	B	B	B	A	A	B	A	A	A	A	B	B	B	B	B	A	A	A	B	B	A	A	A	B	B	B	B	A	B	A	B	A	B	A	A	A	B	A	B
AX-94446555_6B	6B	102.52	B	H	A	A	B	A	A	A	B	B	B	A	A	B	A	A	A	A	B	B	B	B	B	A	A	A	B	B	A	A	A	B	B	B	B	A	B	A	B	A	B	A	A	A	B	A	B
AX-94508988	6B	103.44	B	B	A	A	B	A	A	A	B	B	B	A	A	B	A	A	A	A	B	B	B	B	B	A	A	A	B	B	A	A	A	B	B	B	B	A	B	A	B	A	H	A	A	A	H	A	H
AX-94474579_6B	6B	104.38	B	B	A	A	B	A	A	A	B	B	B	A	A	B	A	A	A	A	B	B	A	B	B	A	A	A	B	B	A	A	A	B	B	B	B	A	B	A	B	A	B	A	A	A	B	A	B
AX-94712929	6B	104.83	B	B	A	A	B	A	A	A	H	H	B	A	A	B	A	A	A	A	B	B	A	B	B	A	A	A	B	B	A	A	A	B	B	B	B	A	B	A	B	A	B	A	A	A	B	A	B
AX-95094525_6B	6B	105.08	B	B	A	H	B	A	A	A	B	B	B	A	A	B	A	A	A	A	B	B	A	B	B	A	A	A	B	B	A	A	A	B	B	B	B	A	B	A	B	A	B	A	A	A	B	A	B
AX-95182634_6B	6B	105.25	B	B	A	A	B	A	A	A	B	B	B	A	A	B	A	A	A	H	B	B	A	B	B	A	A	A	B	B	A	A	A	B	B	B	B	A	B	A	B	H	B	A	H	H	B	A	B
AX-94589414_6B	6B	105.43	B	B	A	A	B	A	A	A	B	B	B	A	A	B	A	A	A	A	B	B	A	B	B	A	A	A	B	B	A	H	A	B	B	B	B	A	B	A	B	A	B	A	A	A	B	A	B
AX-94943407_6B	6B	106.46	B	B	A	A	B	A	A	A	B	B	H	A	A	B	A	A	A	A	H	B	A	B	B	A	A	A	B	B	A	A	A	B	B	H	B	A	H	A	B	A	B	A	A	A	B	A	B
AX-94396834_6B	6B	107.89	B	A	A	A	B	A	A	A	H	B	B	A	A	B	A	A	A	A	H	B	A	B	B	A	A	A	B	B	A	A	A	B	B	B	B	A	B	A	B	A	B	A	A	A	B	A	B
AX-94462840_6D	6B	108.74	B	A	A	A	B	A	A	A	B	B	B	A	A	B	A	A	A	A	B	B	A	B	B	A	A	A	B	B	A	A	A	B	B	B	B	A	B	A	B	A	B	A	A	A	B	A	B
AX-94531254_6B	6B	108.74	B	A	A	A	B	A	A	A	B	B	B	A	A	B	A	A	A	A	B	B	A	B	B	A	A	A	B	B	A	A	A	B	B	B	B	A	B	A	B	A	B	A	A	A	B	A	B
AX-94480745_6B	6B	108.74	B	A	A	A	B	A	A	A	B	B	B	A	A	B	A	A	A	A	B	B	A	B	B	A	A	A	B	B	A	A	A	B	B	B	B	A	B	A	B	A	B	A	A	A	B	A	B
AX-95155169_6B	6B	108.74	B	A	A	A	B	A	A	A	B	B	B	A	A	B	A	A	A	A	B	B	A	B	B	A	A	A	B	B	A	A	A	B	B	B	B	A	B	A	B	A	B	A	A	A	B	A	B
AX-94542881_6B	6B	108.74	B	A	A	A	B	A	A	A	B	B	B	A	A	B	A	A	A	A	B	B	A	B	B	A	A	A	B	B	A	A	A	B	B	B	B	A	B	A	B	A	B	A	A	A	B	A	B
AX-94536265_6B	6B	108.74	B	A	A	A	B	A	A	A	B	B	B	A	A	B	A	A	A	A	B	B	A	B	B	A	A	A	B	B	A	A	A	B	B	B	B	A	B	A	B	A	B	A	A	A	B	A	B
AX-94461579_6B	6B	108.74	B	A	A	A	B	A	A	A	B	B	B	A	A	B	A	A	A	A	B	B	A	B	B	A	A	A	B	B	A	A	A	B	B	B	B	A	B	A	B	A	B	A	A	A	B	A	B
AX-95652829_6B	6B	108.74	B	A	A	A	B	A	A	A	B	B	B	A	A	B	A	A	A	A	B	B	A	B	B	A	A	A	B	B	A	A	A	B	B	B	B	A	B	A	B	A	B	A	A	A	B	A	B
AX-94726995_6B	6B	108.74	B	A	A	A	B	A	A	A	B	B	B	A	A	B	A	A	A	A	B	B	A	B	B	A	A	A	B	B	A	A	A	B	B	B	B	A	B	A	B	A	B	A	A	A	B	A	B
AX-94471990_6B	6B	108.74	B	A	A	A	B	A	A	A	B	B	B	A	A	B	A	A	A	A	B	B	A	B	B	A	A	A	B	B	A	A	A	B	B	B	B	A	B	A	B	A	B	A	A	A	B	A	B
AX-95133497_6B	6B	108.74	B	A	A	A	B	A	A	A	B	B	B	A	A	B	A	A	A	A	B	B	A	B	B	A	A	A	B	B	A	A	A	B	B	B	B	A	B	A	B	A	B	A	A	A	B	A	B
AX-94937357_6B	6B	108.74	B	A	A	A	B	A	A	A	B	B	B	A	A	B	A	A	A	A	B	B	A	B	B	A	A	A	B	B	A	A	A	B	B	B	B	A	B	A	B	A	B	A	A	A	B	A	B
AX-94451759_6B	6B	108.74	B	A	A	A	B	A	A	A	B	B	B	A	A	B	A	A	A	A	B	B	A	B	B	A	A	A	B	B	A	A	A	B	B	B	B	A	B	A	B	A	B	A	A	A	B	A	B
AX-95203033_6B	6B	108.74	B	A	A	A	B	A	A	A	B	B	B	A	A	B	A	A	A	A	B	B	A	B	B	A	A	A	B	B	A	A	A	B	B	B	B	A	B	A	B	A	B	A	A	A	B	A	B
AX-94396696_6B	6B	108.74	B	A	A	A	B	A	A	A	B	B	B	A	A	B	A	A	A	A	B	B	A	B	B	A	A	A	B	B	A	A	A	B	B	B	B	A	B	A	B	A	B	A	A	A	B	A	B
AX-94713726_6B	6B	108.74	B	A	A	A	B	A	A	A	B	B	B	A	A	B	A	A	A	A	B	B	A	B	B	A	A	A	B	B	A	A	A	B	B	B	B	A	B	A	B	A	B	H	A	A	B	A	B
AX-94710605_6B	6B	108.74	B	A	A	A	B	A	A	A	B	B	B	A	A	B	A	A	A	A	B	B	A	B	B	A	A	A	B	B	A	A	A	B	B	B	B	A	B	A	B	A	B	A	A	A	B	A	B
AX-94805269_6B	6B	108.74	B	A	A	A	B	A	A	A	B	B	B	A	A	B	A	A	A	A	B	B	A	B	B	A	A	A	B	B	A	A	A	B	B	B	B	A	B	A	B	A	B	A	A	A	B	A	B
AX-94933582_6B	6B	108.74	B	A	A	A	B	A	A	A	B	B	B	A	A	B	A	A	A	A	B	B	A	B	B	A	A	A	B	B	A	A	A	B	B	B	B	A	B	A	B	A	B	A	A	A	B	A	B
AX-94774307_6B	6B	108.74	B	A	A	A	B	A	A	A	B	B	B	A	A	B	A	A	A	A	B	B	A	B	B	A	A	A	B	B	A	A	A	B	B	B	B	A	B	A	B	A	B	A	A	A	B	A	B
AX-94612890_6B	6B	108.74	B	A	A	A	B	A	A	A	B	B	B	A	A	B	A	A	A	A	B	B	A	B	B	A	A	A	B	B	A	A	A	B	B	B	B	A	B	A	B	A	B	A	A	A	B	A	B
AX-94975377_6B	6B	108.74	B	A	A	A	B	A	A	A	B	B	B	A	A	B	A	A	A	A	B	B	A	B	B	A	A	A	B	B	A	A	A	B	B	B	B	A	B	A	B	A	B	A	A	A	B	A	B
AX-95148325_6B	6B	108.74	B	A	A	A	B	A	A	A	B	B	B	A	A	B	A	A	A	A	B	B	A	B	B	A	A	A	B	B	A	A	A	B	B	B	B	A	B	A	B	A	B	A	A	A	B	A	B
AX-94534246_6B	6B	108.74	B	A	A	A	B	A	A	A	B	B	B	A	A	B	A	A	A	A	B	B	A	B	B	A	A	A	B	B	A	A	A	B	B	B	B	A	B	A	B	A	B	A	A	A	B	A	B
AX-95242846_6B	6B	108.74	B	A	A	A	B	A	A	A	B	B	B	A	A	B	A	A	A	A	B	B	A	B	B	A	A	A	B	B	A	A	A	B	B	B	B	A	B	A	B	A	B	A	A	A	B	A	B
AX-95121576_6B	6B	108.86	B	A	A	A	B	A	A	A	B	B	B	A	A	B	A	A	A	A	B	B	A	B	B	A	A	A	B	B	A	A	A	B	B	B	B	A	B	A	B	A	B	A	A	A	B	A	B
AX-95215114_6B	6B	108.97	B	A	A	A	B	A	A	A	B	B	B	A	A	B	A	A	A	A	B	B	A	B	B	A	A	A	B	B	A	A	A	B	B	B	B	A	B	A	B	A	B	A	A	A	B	A	B
AX-95086436_6B	6B	108.97	B	A	A	A	B	A	A	A	B	B	B	A	A	B	A	A	A	A	B	B	A	B	B	A	A	A	B	B	A	A	A	B	B	B	B	A	B	A	B	A	B	A	A	A	B	A	B
AX-95630458_6B	6B	108.97	B	A	A	A	B	A	A	A	B	B	B	A	A	B	A	A	A	A	B	B	A	B	B	A	A	A	B	B	A	A	A	B	B	B	B	A	B	A	B	A	B	A	A	A	B	A	B
AX-94673458_5B	6B	108.97	B	A	A	A	B	A	A	A	B	B	B	A	A	B	A	A	A	A	B	B	A	B	B	A	A	A	B	B	A	A	A	B	B	B	B	A	B	A	B	A	B	A	A	A	B	A	B
AX-94553397_1B	6B	108.97	B	A	A	A	B	A	A	A	B	B	B	A	A	B	A	A	A	A	B	B	A	B	B	A	A	A	B	B	A	A	A	B	B	B	B	A	B	A	B	A	B	A	A	A	B	A	B
AX-95167728_1B	6B	108.97	B	A	A	A	B	A	A	A	B	B	B	A	A	B	A	A	A	A	B	B	A	B	B	A	A	A	B	B	A	A	A	B	B	B	B	A	B	A	B	A	B	A	A	A	B	A	B
AX-95181898_6B	6B	110.17	B	A	A	H	B	A	A	H	B	B	B	A	A	B	H	H	A	A	B	B	A	B	B	A	A	H	B	B	A	H	A	B	B	B	B	A	B	A	B	A	B	A	A	A	H	A	B
AX-94547118_6B	6B	111.68	B	A	A	A	B	A	A	A	B	B	B	A	A	B	A	A	A	A	B	B	A	B	B	A	A	A	B	B	A	A	A	B	B	B	B	A	H	A	B	A	B	A	A	A	H	A	H
AX-94674712_6B	6B	112.29	B	A	A	A	B	A	A	A	B	B	B	A	A	B	A	A	A	A	B	B	A	B	B	A	A	A	B	B	A	A	A	B	B	B	B	A	H	A	B	A	B	A	A	A	B	A	H
AX-95145220_6D	6B	113.19	B	H	A	A	B	A	A	A	B	B	B	A	A	B	A	A	A	A	B	B	A	B	B	A	A	A	B	B	A	A	A	B	B	B	B	A	B	A	B	A	B	A	A	A	B	A	B
AX-94690961_6B	6B	113.71	B	H	A	A	B	A	A	A	B	B	B	A	A	B	A	A	A	A	B	B	A	B	B	A	H	A	B	B	A	A	A	B	B	B	B	A	B	A	B	A	B	A	A	A	B	A	B
AX-94988670_6B	6B	113.99	B	A	A	A	B	A	A	A	B	B	B	A	A	B	A	A	A	A	B	B	A	B	B	A	A	A	B	B	A	A	A	B	B	B	B	A	B	A	B	A	B	H	A	A	B	A	B
AX-94451495_6B	6B	113.99	B	A	A	A	B	A	A	A	B	B	B	A	A	B	A	A	A	A	B	B	A	B	B	A	A	A	B	B	A	A	A	B	B	B	B	A	B	A	B	A	B	A	A	A	B	A	B
AX-95652828_6B	6B	114.11	B	A	A	A	B	A	A	A	B	B	B	A	A	B	A	A	A	A	B	B	A	B	B	A	A	A	B	B	A	A	A	B	B	B	B	A	B	A	B	A	B	A	A	A	B	A	B
AX-94516327_6B	6B	114.23	B	A	A	A	B	A	A	A	B	B	B	A	A	B	A	A	A	A	B	B	A	B	B	A	A	A	B	B	A	A	A	B	B	B	B	A	B	A	B	A	B	A	A	A	B	A	B
AX-94896306_6B	6B	114.34	B	A	A	A	B	A	A	A	B	B	B	A	A	B	A	A	A	A	B	B	A	B	B	A	A	A	B	B	A	A	A	B	B	B	B	A	B	A	B	A	B	A	A	A	B	A	B
AX-94404431_6B	6B	114.34	B	A	A	A	B	A	A	A	B	B	B	A	A	B	A	A	A	A	B	B	A	B	B	A	A	A	B	B	A	A	A	B	B	B	B	A	B	A	B	A	B	A	A	A	B	A	B
AX-94388625_6B	6B	114.34	B	A	A	A	B	A	A	A	B	B	B	A	A	B	A	A	A	A	B	B	A	B	B	A	A	A	B	B	A	A	A	B	B	B	B	A	B	A	B	A	B	A	A	A	B	A	B
AX-94756372_6B	6B	114.34	B	A	A	A	B	A	A	A	B	B	B	A	A	B	A	A	A	A	B	B	A	B	B	A	A	A	B	B	A	A	A	B	B	B	B	A	B	A	B	A	B	A	A	A	B	A	B
AX-94973433_6B	6B	114.34	B	A	A	A	B	A	A	A	B	B	B	A	A	B	A	A	A	A	B	B	A	B	B	A	A	A	B	B	A	A	A	B	B	B	B	A	B	A	B	A	B	A	A	A	B	A	B
AX-94998023_6B	6B	114.34	B	A	A	A	B	A	A	A	B	B	B	A	A	B	A	A	A	A	B	B	A	B	B	A	A	A	B	B	A	A	A	B	B	B	B	A	B	A	B	A	B	A	A	A	B	A	B
AX-94576511_6B	6B	116.9	B	A	A	A	B	A	A	A	B	B	B	B	A	B	A	A	A	A	B	B	B	B	B	A	A	A	B	B	A	A	A	A	B	B	B	A	B	A	B	A	B	A	H	A	B	A	B
AX-95217910_6B	6B	117.7	B	A	B	A	B	A	B	A	B	B	B	A	A	B	A	A	A	A	B	B	B	B	B	A	A	A	B	B	A	A	A	A	B	B	B	A	A	A	B	A	B	A	H	A	B	A	B
AX-94550996_6B	6B	118.81	B	A	A	A	A	A	A	A	B	B	B	A	A	B	A	A	A	A	B	B	B	B	B	A	A	A	B	B	B	A	A	A	B	B	B	A	A	A	B	A	B	A	H	B	B	A	B
AX-95156239_6B	6B	121.62	B	A	B	B	B	A	B	A	B	B	B	A	B	B	A	A	A	A	B	B	B	B	B	A	H	B	B	B	B	A	B	A	B	B	B	A	B	A	B	A	B	A	A	B	B	A	B
AX-94650166_6B	6B	122.65	B	A	B	B	B	A	B	A	B	B	B	A	B	B	A	A	A	A	B	B	A	B	B	A	A	B	B	B	B	A	B	A	B	B	B	H	B	A	B	A	B	A	A	B	B	A	B
AX-94974391_6B	6B	122.65	B	A	B	B	B	A	B	A	B	B	B	A	B	B	A	A	A	A	B	B	A	B	B	A	A	B	B	B	B	A	B	A	B	B	B	A	B	A	B	A	B	A	A	B	B	A	B
AX-94406470_6B	6B	123.83	B	A	B	B	B	A	B	A	B	B	B	A	B	B	A	A	A	A	B	B	A	B	B	A	A	B	B	B	B	A	B	A	B	B	B	A	B	A	B	A	B	A	A	H	B	A	B
AX-94445001_6B	6B	124.8	B	A	B	B	B	A	B	A	B	B	B	A	B	B	A	A	A	A	B	B	A	B	B	A	A	B	B	B	B	A	B	A	B	B	B	A	H	A	B	A	B	A	A	H	B	A	B
AX-95210974_6B	6B	126.87	B	A	H	B	B	A	B	A	B	H	H	A	B	B	A	A	A	A	B	H	A	B	B	A	A	B	B	H	B	A	B	A	H	H	H	A	H	A	B	A	H	A	A	H	H	A	B
AX-94581179_6D	6B	130.37	B	A	B	B	B	A	B	A	H	B	B	A	B	B	A	A	A	A	B	B	A	B	B	A	A	H	B	B	B	A	B	A	H	H	B	A	B	A	B	A	H	A	A	B	B	A	B
AX-94459292_6B	6B	131.26	H	A	B	B	B	A	B	A	H	B	B	A	B	B	A	A	A	A	H	H	A	B	B	A	A	H	H	B	B	A	B	B	H	H	B	A	B	A	B	A	H	A	A	B	B	A	B
AX-94711490_6B	6B	134.88	H	A	B	B	H	A	B	A	B	B	B	A	B	B	A	A	A	A	B	B	A	B	B	A	A	B	B	B	B	A	B	A	B	B	B	A	B	A	B	A	B	A	A	B	B	A	B
AX-95121720_6B	6B	135.72	B	A	B	B	B	A	B	A	B	B	B	A	B	B	A	A	A	A	B	B	A	B	B	A	A	B	B	B	B	A	B	A	B	B	B	A	B	A	B	A	B	A	A	B	B	A	B
AX-95630712_6B	6B	136.25	B	H	B	B	B	A	B	A	B	B	B	A	B	B	A	A	A	A	B	B	A	B	B	A	H	B	B	B	B	A	B	A	B	B	B	A	B	A	B	A	B	A	A	B	B	A	B
AX-94419429_6B	6B	137.01	B	B	B	B	B	A	B	A	B	B	B	A	B	B	A	A	H	H	B	B	A	B	B	A	H	B	B	B	H	A	B	B	B	B	B	A	B	A	B	A	B	A	A	B	B	A	B
AX-95087310_6B	6B	137.67	B	B	B	B	B	A	B	A	B	B	B	A	B	B	A	A	A	A	B	B	A	B	B	A	A	B	B	B	B	A	B	B	B	B	B	A	B	A	B	A	B	A	A	B	B	H	B
AX-94965669_6B	6B	137.95	B	B	B	B	B	A	B	A	B	B	B	A	B	B	A	A	A	A	B	B	A	B	B	A	A	B	B	B	B	A	B	B	B	B	B	A	B	A	B	A	B	H	A	B	B	A	B
AX-94451078_6B	6B	138.09	B	B	B	B	B	A	B	A	B	B	B	A	B	B	A	A	A	A	B	B	A	B	B	A	A	B	B	B	B	A	B	B	B	B	B	A	B	A	B	A	B	A	A	B	B	A	B
AX-95102079_6B	6B	138.09	B	B	B	B	B	A	B	A	B	B	B	A	B	B	A	A	A	A	B	B	A	B	B	A	A	B	B	B	B	A	B	B	B	B	B	A	B	A	B	A	B	A	A	B	B	A	B
AX-94776164_6B	6B	138.52	B	A	B	B	B	A	B	A	B	B	B	A	B	B	A	A	A	A	B	B	A	B	B	A	A	B	B	B	B	A	B	B	B	B	B	A	B	A	B	A	B	A	A	B	B	A	B
AX-94639843_6B	6B	139.32	B	A	B	B	B	A	B	A	B	B	B	A	B	B	A	A	A	A	B	B	A	B	B	A	A	B	B	B	B	A	B	A	B	B	B	A	H	A	B	A	B	H	A	H	H	A	B
AX-94405010_6B	6B	139.94	B	A	B	B	B	A	B	A	B	B	B	A	B	B	A	A	A	A	B	B	A	B	B	A	A	B	B	B	B	A	B	A	B	B	B	A	B	A	B	A	B	H	A	B	B	A	B
AX-94744360_6B	6B	140.07	B	A	B	B	B	A	B	A	B	B	B	A	B	B	A	A	A	A	B	B	A	B	B	A	A	B	B	B	B	A	B	A	B	B	B	A	B	A	B	A	B	H	A	B	B	A	B
AX-94504609_6B	6B	140.19	B	A	B	B	B	A	B	A	B	B	B	A	B	B	A	A	A	A	B	B	A	B	B	A	A	B	B	B	B	H	B	A	B	B	B	A	B	A	B	A	B	A	A	B	B	H	B
AX-94934922_6B	6B	140.32	B	A	B	B	B	A	B	A	B	B	B	A	B	B	A	A	A	A	B	B	A	B	B	A	A	B	B	B	B	A	B	A	B	B	B	A	B	A	B	A	B	H	A	B	B	H	B
AX-94444707_6B	6B	140.45	B	A	B	B	B	A	B	A	B	B	B	A	B	B	A	A	A	A	B	B	A	B	B	A	A	B	B	B	B	A	B	A	B	B	B	A	B	A	B	A	B	H	H	B	B	A	B
AX-94827412_6B	6B	140.84	B	A	B	B	B	A	B	A	B	B	B	A	B	H	A	A	A	A	B	B	A	B	B	A	A	B	B	B	B	A	B	A	B	B	B	A	B	A	B	A	B	A	A	B	B	A	B
AX-95260375_6B	6B	141.35	B	A	B	B	B	A	B	A	B	B	B	A	B	B	A	A	A	A	B	B	A	B	B	A	A	B	B	B	B	A	B	A	B	B	B	A	H	A	B	A	B	A	A	B	B	A	B
AX-95252432_6B	6B	142.2	B	A	B	B	B	A	B	A	B	B	B	A	B	B	A	A	A	A	B	B	A	B	B	A	A	H	B	H	B	A	B	A	B	B	B	A	B	A	B	A	B	A	A	B	B	A	H
AX-95194270_6B	6B	143.21	B	A	B	B	B	A	B	A	B	B	B	A	B	B	A	A	A	A	B	B	A	B	B	A	A	B	B	B	B	A	B	A	B	B	B	A	B	A	B	A	B	A	A	B	B	A	B
AX-94472971_6B	6B	143.34	B	A	B	B	B	A	B	A	B	B	B	A	B	B	A	A	A	A	B	B	A	B	B	A	A	B	B	B	B	A	B	A	B	B	B	A	B	A	B	A	B	A	A	B	B	A	B
AX-94750560_6B	6B	143.34	B	A	B	B	B	A	B	A	B	B	B	A	B	B	A	A	A	A	B	B	A	B	B	A	A	B	B	B	B	A	B	H	B	B	B	A	B	A	B	A	B	A	A	B	B	A	B
AX-95120637_6B	6B	143.46	B	A	B	B	B	A	B	A	B	B	B	A	B	B	A	A	A	A	B	B	A	B	B	A	A	B	B	B	B	A	B	A	B	B	B	H	B	A	B	A	B	A	A	B	B	A	B
AX-95255155	6B	143.85	B	A	B	B	B	A	B	A	B	B	B	A	B	B	A	A	A	A	B	B	A	B	B	H	A	B	B	B	B	A	B	A	B	B	B	H	B	H	B	A	B	A	A	B	B	A	B
AX-94717533	6B	144.86	B	A	B	B	B	A	B	H	B	B	B	A	B	B	A	A	A	A	B	B	A	B	B	H	A	B	B	B	B	H	B	A	B	B	B	H	B	A	B	A	B	A	A	B	B	A	B
AX-94409253_6B	6B	145.68	B	H	B	B	B	A	B	H	B	B	B	H	B	B	A	H	A	H	B	B	A	B	B	H	A	B	B	B	B	H	B	H	B	B	B	H	B	A	B	A	B	A	H	B	B	H	B
AX-94990762_6B	6B	146.78	B	H	B	B	B	H	B	A	B	B	B	H	B	B	H	H	H	H	B	B	A	B	B	A	H	B	B	B	B	A	B	A	B	B	B	H	B	A	B	A	B	A	H	B	B	A	B
AX-94821898_6B	6B	147.85	B	H	B	B	B	H	B	H	B	B	B	H	B	B	A	H	H	H	B	B	A	B	B	H	H	B	B	B	B	H	B	A	B	B	B	H	B	A	B	H	B	H	A	B	B	A	B
AX-95210466_6B	6B	152.45	B	H	H	H	A	H	H	H	H	B	B	A	B	A	A	A	A	H	B	B	A	H	B	B	H	H	B	B	B	B	B	B	B	B	B	H	H	A	B	H	A	H	A	B	H	B	B
AX-94554589_6B	6B	156.02	B	H	B	B	A	A	B	A	A	B	A	A	B	A	A	A	A	B	B	B	A	A	B	B	A	B	B	B	B	B	B	B	B	B	B	H	A	A	B	A	A	A	A	B	B	B	B
AX-95250669_4D	6B	156.92	B	A	B	B	A	A	B	A	A	B	B	A	H	A	A	A	A	B	B	B	A	A	B	B	A	B	B	B	B	B	B	B	B	B	B	A	A	A	H	A	A	A	A	B	B	B	B
AX-95147988_6B	6B	157.8	B	A	H	B	A	A	H	A	A	B	B	A	B	A	A	A	A	B	B	B	A	A	B	B	A	B	B	B	B	B	B	B	B	B	B	A	A	A	B	A	A	A	A	B	B	B	B
AX-94772500_6B	6B	161.09	A	A	A	B	A	A	A	A	H	B	B	A	B	A	H	A	A	B	B	A	A	A	B	B	A	B	B	B	B	A	B	B	B	A	B	A	A	A	B	A	A	H	A	B	A	B	A
AX-94676072_6D	6D1	0	A	A	A	B	B	A	A	A	B	B	B	B	B	B	A	A	B	B	A	A	A	B	A	A	B	B	A	B	B	A	A	B	B	B	A	B	B	A	B	A	B	A	H	B	A	A	B
AX-94577175_6D	6D1	1.16	A	A	B	B	B	A	B	A	B	B	B	B	B	B	A	A	B	B	A	A	A	B	A	A	B	B	A	B	B	A	A	B	B	B	A	B	B	H	B	A	B	B	B	B	A	A	B
AX-94460578_6D	6D1	1.3	A	A	B	B	B	A	B	A	B	B	B	B	B	B	A	A	B	B	A	A	A	B	A	A	B	B	A	B	B	A	A	B	B	B	A	B	B	A	B	A	B	B	H	B	A	A	B
AX-94615671	6D1	2.18	A	A	B	B	B	A	B	A	B	B	B	B	B	B	A	A	B	B	A	A	A	B	A	A	B	B	A	B	B	A	B	B	B	B	A	B	B	A	B	A	B	B	B	B	A	A	B
AX-94915427_6D	6D1	2.9	A	A	B	B	B	A	B	A	B	B	B	B	B	B	A	A	B	B	A	A	A	B	A	A	B	B	B	B	B	A	B	B	B	B	A	B	B	A	B	A	B	B	H	B	A	A	B
AX-94662815_6D	6D2	0	B	H	H	B	H	B	H	H	B	B	H	H	B	B	H	B	B	B	B	B	B	H	H	H	B	H	B	H	B	H	H	H	H	H	H	H	B	H	B	B	H	B	H	H	B	B	B
AX-94841369_6D	6D2	5.22	B	B	H	B	A	B	H	H	B	B	H	A	B	B	A	B	B	B	B	B	B	H	H	H	B	A	B	H	B	H	A	A	H	A	H	H	B	H	B	B	A	H	H	A	B	B	B
AX-94421293_6D	6D2	7.47	B	B	A	B	A	B	A	A	B	B	A	A	B	B	A	B	B	B	B	B	B	A	A	A	B	A	B	A	B	A	A	A	A	A	A	A	B	A	B	B	A	A	H	A	B	B	B
AX-95221167_6D	6D2	8.33	B	A	A	B	A	B	A	A	B	B	A	A	B	B	A	B	B	B	B	B	B	A	A	A	B	A	B	A	B	A	A	A	A	A	A	A	B	A	B	B	A	B	H	A	B	B	B
AX-94533650_6D	6D2	8.33	B	A	A	B	A	B	A	A	B	B	A	A	B	B	A	B	B	B	B	B	B	A	A	A	B	A	B	A	B	A	A	A	A	A	A	A	B	A	B	B	A	B	H	A	B	B	B
AX-94406752_6D	6D2	8.33	B	A	A	B	A	B	A	A	B	B	A	A	B	B	A	B	B	B	B	B	B	A	A	A	B	A	B	A	B	A	A	A	A	A	A	A	B	A	B	B	A	B	H	A	B	B	B
AX-94412825_6D	6D2	8.33	B	A	A	B	A	B	A	A	B	B	A	A	B	B	A	B	B	B	B	B	B	A	A	A	B	A	B	A	B	A	A	A	A	A	A	A	B	A	B	B	A	B	H	A	B	B	B
AX-94567100_6D	6D2	8.33	B	A	A	B	A	B	A	A	B	B	A	A	B	B	A	B	B	B	B	B	B	A	A	A	B	A	B	A	B	A	A	A	A	A	A	A	B	A	B	B	A	B	H	A	B	B	B
AX-94466572_6D	6D2	8.59	B	A	A	B	A	B	A	A	B	B	A	A	B	B	A	B	B	B	B	B	B	A	A	A	B	A	B	H	B	A	A	A	A	A	A	H	B	A	B	B	A	B	H	A	B	B	B
AX-94724839_6D	6D2	8.87	B	A	A	B	A	B	A	A	B	B	A	A	B	B	A	B	B	B	B	B	B	A	A	A	B	A	B	A	B	A	A	A	H	A	H	A	B	A	B	B	A	B	H	A	B	B	B
AX-94613678_6D	6D2	9.26	B	A	A	B	A	B	A	A	B	B	A	A	B	B	A	B	B	B	B	B	B	A	A	A	B	A	B	A	B	A	A	A	A	A	A	A	B	A	B	B	A	B	H	A	B	B	B
AX-94413428_6D	6D2	9.39	B	A	A	B	A	B	A	A	B	B	A	A	B	B	A	B	B	B	B	B	B	A	A	A	B	A	B	A	B	A	A	A	A	A	A	A	B	A	B	B	A	B	H	A	B	B	B
AX-95259848_6D	6D2	9.85	H	A	A	B	A	B	A	A	B	H	A	A	B	B	A	B	B	B	B	B	B	A	A	A	B	A	B	A	B	A	A	A	A	A	A	A	B	A	B	B	A	B	H	A	B	B	B
AX-94653461_6D	6D2	10.09	B	A	A	B	A	B	A	A	B	B	A	A	B	B	A	B	B	B	B	B	B	A	A	A	B	A	B	A	B	A	A	A	A	A	A	A	B	A	B	B	A	B	H	A	B	B	B
AX-94757955_6D	6D2	10.09	B	A	A	B	A	B	A	A	B	B	A	A	B	B	A	B	B	B	B	B	B	A	A	A	B	A	B	A	B	A	A	A	A	A	A	A	B	A	B	B	A	B	H	A	B	B	B
AX-95130119_6D	6D2	10.09	B	A	A	B	A	B	A	A	B	B	A	A	B	B	A	B	B	B	B	B	B	A	A	A	B	A	B	A	B	A	A	A	A	A	A	A	B	A	B	B	A	B	H	A	B	B	B
AX-94434807_6D	6D2	10.09	B	A	A	B	A	B	A	A	B	B	A	A	B	B	A	B	B	B	B	B	B	A	A	A	B	A	B	A	B	A	A	A	A	A	A	A	B	A	B	B	A	B	H	A	B	B	B
AX-94382080_6D	6D2	10.09	B	A	A	B	A	B	A	A	B	B	A	A	B	B	A	B	B	B	B	B	B	A	A	A	B	A	B	A	B	A	A	A	A	A	A	A	B	A	B	B	A	B	H	A	B	B	B
AX-94449510_6D	6D2	10.09	B	A	A	B	A	B	A	A	B	B	A	A	B	B	A	B	B	B	B	B	B	A	A	A	B	A	B	A	B	A	A	A	A	A	A	A	B	A	B	B	A	B	H	A	B	B	B
AX-95120751_6D	6D2	10.09	B	A	A	B	A	B	A	A	B	B	A	A	B	B	A	B	B	B	B	B	B	A	A	A	B	A	B	A	B	A	A	A	A	A	A	A	B	A	B	B	A	B	H	A	B	B	B
AX-94910271_6D	6D2	10.09	B	A	A	B	A	B	A	A	B	B	A	A	B	B	A	B	B	B	B	B	B	A	A	A	B	A	B	A	B	A	A	A	A	A	A	A	B	A	B	B	A	B	H	A	B	B	B
AX-95132819_6D	6D2	10.09	B	A	A	B	A	B	A	A	B	B	A	A	B	B	A	B	B	B	B	B	B	A	A	A	B	A	B	A	B	A	A	A	A	A	A	A	B	A	B	B	A	B	H	A	B	B	B
AX-94921095_6D	6D2	10.09	B	A	A	B	A	B	A	A	B	B	A	A	B	B	A	B	B	B	B	B	B	A	A	A	B	A	B	A	B	A	A	A	A	A	A	A	B	A	B	B	A	B	H	A	B	B	B
AX-95156582_6D	6D2	12.05	B	A	A	H	A	H	A	A	H	B	A	A	B	B	A	B	B	H	B	B	B	A	A	A	H	A	B	A	B	H	A	A	A	A	A	A	H	A	B	H	A	B	H	A	H	B	H
AX-95197613_6D	6D2	15.66	B	A	A	H	A	B	A	A	B	B	A	A	H	H	A	H	H	H	B	H	H	A	A	A	B	A	H	A	H	A	A	A	A	A	A	A	H	A	H	H	A	B	A	A	H	H	H
AX-94912596_6D	6D2	20.87	B	H	A	H	A	B	A	H	B	B	H	A	H	H	A	H	H	H	B	H	H	H	H	H	B	A	H	A	H	H	A	A	H	A	H	H	H	A	H	H	A	B	A	H	H	H	H
AX-94621634_7A	7A	0	A	B	H	B	B	H	H	B	A	A	A	H	H	H	A	A	A	H	H	A	B	H	H	A	A	H	A	A	H	A	A	H	A	H	H	A	A	B	H	A	A	A	A	B	H	B	A
AX-94454991_7A	7A	4.32	A	B	A	A	B	B	A	B	A	A	A	B	A	A	A	A	A	B	B	A	H	B	B	H	A	A	B	A	A	A	A	H	A	H	B	A	A	H	A	A	A	H	H	A	B	H	A
AX-94482222_7A	7A	6.92	A	B	A	A	B	B	A	B	A	A	A	B	A	A	A	A	A	B	B	A	B	B	B	B	A	A	B	A	A	A	A	B	A	B	B	A	A	B	A	A	A	B	B	A	B	B	A
AX-94586475_7A	7A	7.39	A	B	A	A	B	B	A	B	A	A	A	B	A	A	A	A	A	B	B	A	B	B	B	B	A	A	B	A	A	A	H	B	A	B	B	A	A	B	A	A	A	B	B	A	B	B	A
AX-94695788_7A	7A	10.58	A	B	B	B	B	B	B	B	A	A	A	B	B	B	A	A	A	B	B	A	B	B	B	A	A	H	A	A	H	A	A	H	A	H	B	A	A	H	H	A	A	H	B	B	B	B	A
AX-95172628_7A	7A	12.12	A	B	B	B	B	B	B	B	A	A	A	B	B	B	A	A	A	B	B	A	B	B	B	A	A	B	A	A	B	H	A	B	A	B	B	A	A	B	B	A	A	A	A	B	B	B	A
AX-95019600_7D	7A	13.01	A	B	B	B	B	B	B	B	A	A	A	B	B	B	A	A	A	B	B	A	B	B	B	A	A	B	A	A	B	A	A	B	A	B	B	A	A	B	B	A	A	B	B	B	B	B	A
AX-94608390_7A	7A	13.82	A	B	B	B	B	B	B	B	A	A	A	B	B	B	A	A	A	B	B	A	B	B	B	A	A	B	A	A	B	A	B	B	A	B	H	A	A	B	B	A	A	B	B	B	B	B	A
AX-94802595_7A	7A	14.37	A	B	B	B	B	B	B	B	A	A	A	B	B	B	A	A	A	B	B	A	B	B	B	A	A	B	A	A	B	A	B	B	A	B	B	A	H	B	B	A	A	B	B	B	B	B	A
AX-94680305_7A	7A	20.32	A	A	H	B	B	B	H	B	A	A	A	A	B	A	A	B	B	B	B	A	B	B	B	B	A	B	B	A	B	A	B	B	A	B	B	A	A	A	B	A	B	A	B	B	B	B	A
AX-95177031_7A	7A	20.56	A	A	H	B	B	B	H	B	A	A	A	A	B	A	A	B	B	B	B	A	B	B	B	B	A	B	B	H	B	A	B	B	A	B	B	H	H	A	B	A	B	A	B	B	B	B	H
AX-95257547_4A	7A	21.32	A	A	A	B	B	B	A	B	A	A	A	A	B	A	A	A	B	B	B	A	A	B	B	B	A	B	B	A	B	A	B	B	A	B	B	A	A	A	B	A	B	A	B	B	B	B	A
AX-95249973_7A	7A	21.59	A	A	A	B	B	B	A	B	A	A	A	A	B	A	A	A	B	B	B	A	A	B	B	B	A	B	B	A	B	A	B	B	A	B	B	A	A	A	A	A	B	A	B	B	B	B	A
AX-94634249_7A	7A	22.11	A	A	H	B	B	B	H	B	A	A	A	A	B	A	A	A	B	B	B	A	A	B	B	B	A	B	B	A	B	A	B	B	A	B	B	A	A	A	B	A	B	A	B	B	B	B	A
AX-94528723_7A	7A	22.76	A	A	B	B	B	B	B	B	A	A	A	A	B	A	A	A	B	B	B	A	A	B	B	B	H	B	B	A	B	A	B	B	H	B	B	A	A	A	B	A	B	A	B	B	B	B	A
AX-94709247_7A	7A	25.38	A	A	B	A	B	B	B	B	A	A	A	A	A	A	A	B	B	B	B	A	A	B	B	B	A	B	B	B	B	A	A	B	A	B	B	A	A	A	B	A	B	A	B	B	B	B	A
AX-94412117_7A	7A	28.45	A	A	B	A	B	B	B	A	A	A	A	A	A	A	A	B	A	B	B	A	A	B	B	B	A	A	B	B	A	A	A	B	A	B	B	A	B	A	B	A	B	B	A	A	B	B	A
AX-95222097_7A	7A	29.01	A	A	B	A	B	B	B	B	A	A	A	A	H	A	A	B	A	B	B	A	A	B	B	B	A	A	B	B	A	A	A	B	A	B	B	A	B	A	B	A	B	B	A	A	B	B	A
AX-94714854_7A	7A	29.58	A	A	B	A	B	B	B	B	A	A	A	A	A	A	A	B	A	B	B	B	B	B	B	B	A	A	B	B	A	A	A	B	A	B	B	A	B	A	B	A	B	A	A	A	B	B	A
AX-94651589_7A	7A	30.71	A	A	B	A	B	B	B	B	A	A	A	A	A	A	A	B	A	B	B	B	B	B	B	B	H	A	B	B	A	A	H	B	A	B	B	A	B	A	B	A	B	B	A	B	B	B	A
AX-94546468_7A	7A	35.23	A	A	B	A	H	H	B	H	A	A	A	A	A	A	A	H	A	H	H	B	B	B	B	H	A	A	H	B	A	A	A	H	A	B	B	A	B	A	B	A	H	B	A	B	H	H	A
AX-94576833_7A	7A	39.75	A	A	A	A	B	B	A	B	A	A	A	A	A	A	A	B	A	B	B	B	B	B	B	B	A	A	B	B	A	A	A	B	A	B	B	A	B	A	B	A	B	B	A	B	B	B	A
AX-94738953_7A	7A	40.53	A	A	H	A	B	B	H	B	A	A	A	A	A	A	A	B	A	B	B	B	B	B	B	B	A	A	B	B	A	A	A	B	A	B	B	A	B	A	B	A	B	H	A	B	B	B	A
AX-94806305_7A	7A	43.43	A	A	B	H	B	B	B	B	A	A	A	A	H	A	A	B	A	B	B	B	B	B	B	B	A	H	B	B	H	A	H	B	A	A	B	A	B	A	B	A	B	H	B	H	B	B	A
AX-94599554_7A	7A	46.51	A	A	A	B	B	B	A	B	A	A	A	A	B	A	A	H	A	B	B	B	B	B	B	H	A	B	B	B	B	A	B	B	A	B	B	A	B	A	B	A	B	B	B	B	B	B	A
AX-94878859_7A	7A	47.4	A	A	A	B	B	B	A	B	A	A	A	A	B	A	A	B	A	B	B	B	B	B	B	B	A	B	B	B	B	A	B	B	A	B	B	A	B	A	B	A	H	H	B	B	B	B	A
AX-94571901_7A	7A	48.87	A	A	A	B	B	B	A	B	A	A	A	A	B	A	A	B	A	B	B	B	B	B	B	B	A	B	B	B	B	A	B	B	A	B	B	A	B	A	B	A	B	A	B	H	B	B	A
AX-95203148_7A	7A	49.9	A	A	H	H	B	B	A	B	A	A	A	A	B	A	A	B	A	B	B	B	B	B	B	B	A	B	B	B	B	A	B	B	A	B	B	A	B	A	B	A	B	A	B	A	B	B	A
AX-94634453_7A	7A	50.64	A	A	B	H	B	B	B	B	A	A	A	A	B	A	A	B	A	B	B	B	B	B	B	B	A	B	B	B	B	A	B	B	A	B	B	A	B	A	B	A	B	A	B	A	B	B	A
AX-94819132_7A	7A	51.13	A	A	B	B	B	B	B	B	A	A	A	A	B	A	A	B	A	B	B	B	B	B	B	B	A	B	B	B	B	A	B	B	A	B	B	A	B	A	B	A	B	A	B	A	B	B	A
AX-94464719_7A	7A	55.61	H	H	B	B	B	B	B	B	H	H	H	H	B	A	H	B	H	B	B	B	B	B	B	B	H	B	B	B	B	H	B	B	H	B	B	A	B	A	B	H	B	H	B	H	B	B	A
AX-94876823_7A	7A	58.93	A	A	B	B	B	B	B	B	A	A	A	A	B	A	A	B	A	B	B	B	B	B	B	B	A	B	B	B	B	A	B	B	A	B	B	A	B	A	B	H	B	A	B	A	B	B	H
AX-94599448_7A	7A	60.08	A	A	B	B	B	B	B	B	A	A	A	A	B	A	A	B	A	B	B	B	B	B	B	B	A	B	B	B	B	A	B	B	A	B	B	A	B	A	B	A	B	A	B	A	B	B	A
AX-95121939_7A	7A	60.34	A	A	B	B	B	B	B	B	A	A	A	A	H	A	A	B	A	B	B	B	B	B	B	B	A	B	B	B	B	A	B	B	A	B	B	A	B	A	B	A	B	A	B	A	B	B	A
AX-94664110_7A	7A	61.46	A	A	B	A	B	B	B	B	A	A	A	A	A	A	A	B	A	B	B	B	B	B	B	B	A	A	B	B	A	A	A	B	A	B	B	A	B	A	B	A	B	A	B	A	B	B	A
AX-94410467_7A	7A	61.46	A	A	B	A	B	B	B	B	A	A	A	A	A	A	A	B	A	B	B	B	B	B	B	B	A	A	B	B	A	A	A	B	A	B	B	A	B	A	B	A	B	A	B	A	B	B	A
AX-94680658_7A	7A	62.36	A	A	A	A	B	B	A	B	A	A	A	A	A	A	A	B	A	B	B	B	B	B	B	B	A	A	B	B	A	A	A	B	A	B	B	A	H	A	H	A	B	A	B	A	B	B	A
AX-94848039_7D	7A	63.24	A	A	A	A	B	B	A	B	A	A	A	A	A	A	A	B	A	B	B	B	B	B	B	B	A	A	B	B	A	A	A	B	A	B	B	A	B	A	B	A	B	A	A	A	B	B	A
AX-94519290_7A	7A	63.49	A	A	A	A	B	B	A	B	A	A	A	A	A	A	A	B	A	B	B	B	B	B	B	B	A	A	B	B	A	A	A	B	A	B	B	A	B	A	B	A	B	A	A	A	B	B	A
AX-94671951_7A	7A	67.15	H	A	A	H	B	B	A	B	H	A	A	A	A	A	A	B	H	B	B	B	B	B	B	B	A	A	B	B	A	H	A	B	A	B	B	A	B	H	B	H	B	A	A	H	B	B	A
AX-94688295_7A	7A	70.14	H	A	H	A	B	B	H	B	H	A	A	A	A	A	A	B	H	B	H	H	H	H	H	B	H	A	B	B	A	A	A	B	A	B	B	A	H	A	H	H	B	A	H	H	H	H	A
AX-94627425_7A	7A	70.58	H	A	H	A	B	B	H	B	H	A	A	A	A	A	A	B	H	B	H	H	H	H	H	B	A	A	B	B	A	H	A	B	A	B	B	A	H	A	H	H	H	A	B	A	H	H	A
AX-94381852_7A	7A	71.7	A	A	H	A	B	B	H	B	A	A	A	A	A	A	A	B	A	B	H	H	H	H	H	B	A	A	B	B	A	A	A	B	A	B	B	A	H	A	H	A	H	A	B	A	H	H	A
AX-94941565_7A	7A	77.61	A	H	A	A	H	A	A	H	A	H	A	A	A	A	A	B	H	A	A	A	A	A	A	H	A	A	H	A	A	A	A	A	H	A	A	A	A	H	A	H	A	A	B	A	A	H	H
AX-95186225_7A	7A	81.78	A	B	A	A	B	A	A	B	A	B	A	A	A	A	A	B	B	A	A	A	A	A	A	B	A	A	B	A	A	A	A	A	B	A	A	A	A	B	A	B	A	A	B	A	A	B	B
AX-94416806	7A	82.17	A	B	A	A	B	A	A	B	A	B	A	A	A	A	A	B	B	A	A	A	A	A	A	B	A	A	B	A	A	A	A	A	B	A	A	A	A	B	A	B	A	A	H	A	A	B	B
AX-94554795_7A	7A	82.82	A	B	A	A	B	A	A	B	A	B	A	A	A	A	A	B	B	A	A	A	A	A	A	B	A	A	B	A	A	A	A	A	B	A	A	A	A	B	A	B	A	A	B	A	A	B	B
AX-94495179_7A	7A	83.63	A	B	H	H	B	A	H	B	A	B	A	A	A	A	A	B	B	A	A	H	H	A	A	B	A	A	B	A	A	A	A	A	B	A	A	A	A	B	A	B	A	A	B	A	A	B	B
AX-94500433_7A	7A	85.29	A	B	B	B	B	A	B	B	A	B	A	A	A	A	A	B	B	A	A	A	B	A	A	B	A	A	B	A	A	A	A	A	B	A	A	A	A	B	A	B	A	A	B	H	A	H	B
AX-94660748_7A	7A	85.8	A	B	B	B	B	A	B	B	A	B	A	A	A	A	A	B	B	A	A	A	B	A	A	B	A	A	B	A	A	A	A	A	B	A	A	A	A	A	A	B	A	A	B	B	A	B	B
AX-94459904_7A	7A	85.8	A	B	B	B	B	A	B	B	A	B	A	A	A	A	A	B	B	A	A	A	B	A	A	B	A	A	B	A	A	A	A	A	B	A	A	A	A	A	A	B	A	H	B	B	A	B	B
AX-94665528_7A	7A	86.05	A	B	B	B	B	A	B	B	A	B	A	A	A	A	A	B	B	A	A	A	B	A	A	B	A	A	B	A	A	A	A	A	B	A	A	A	A	B	A	B	A	A	B	B	A	B	B
AX-94508208_7A	7A	86.05	A	B	B	B	B	A	B	B	A	B	A	A	A	A	A	B	B	A	A	A	B	A	A	B	A	A	B	A	A	A	A	A	B	A	A	A	A	B	A	B	A	A	B	B	A	B	B
AX-94877191_7A	7A	86.05	A	B	B	B	B	A	B	B	A	B	A	A	A	A	A	B	B	A	A	A	B	A	A	B	A	A	B	A	A	A	A	A	B	A	A	A	A	B	A	B	A	A	B	B	A	B	B
AX-94612471_7A	7A	86.18	A	B	B	B	B	A	B	B	A	B	A	A	A	A	A	B	B	A	A	A	B	A	A	B	A	A	B	A	A	A	A	A	B	A	A	A	A	B	A	B	A	A	B	B	A	B	B
AX-94502860_7A	7A	86.58	A	B	B	B	B	A	B	B	A	B	A	A	A	A	H	B	B	A	A	A	B	A	A	B	A	A	B	A	A	A	A	A	B	A	A	A	A	B	A	B	A	A	B	B	A	B	B
AX-95199741_7A	7A	86.85	A	B	B	B	B	A	B	B	A	B	A	A	A	A	A	B	B	A	A	A	B	A	A	B	A	A	B	A	A	A	A	A	B	A	A	A	A	B	B	B	A	A	B	B	A	B	B
AX-94729762_7A	7A	87.49	A	B	B	B	B	A	B	B	A	B	A	A	H	A	A	B	B	A	A	A	B	A	A	B	A	A	B	A	H	A	A	A	B	A	A	A	A	B	B	B	A	A	B	B	A	B	B
AX-95111713_7A	7A	90.57	A	A	B	B	B	A	B	B	A	B	A	A	B	B	A	B	B	A	A	A	B	A	A	B	A	B	A	B	B	A	B	A	B	A	A	A	A	A	A	B	A	A	B	B	A	B	B
AX-94709904_7A	7A	90.57	A	A	B	B	B	A	B	B	A	B	A	A	B	B	A	B	B	A	A	A	B	A	A	B	A	B	A	B	B	A	B	A	B	A	A	A	A	A	A	B	A	A	B	B	A	B	B
AX-94566972_7A	7A	90.82	A	A	H	B	B	A	B	B	A	B	A	A	B	B	A	B	B	A	A	A	B	A	A	B	A	B	A	B	B	A	B	A	B	A	A	A	A	A	A	B	A	A	B	B	A	B	B
AX-94704962_7B	7B	0	B	B	A	B	B	B	A	B	B	B	B	B	B	A	A	B	A	B	B	A	B	B	B	B	B	B	B	B	B	A	B	B	B	B	B	A	A	A	B	B	B	A	B	B	B	B	B
AX-94561310_7B	7B	5.73	B	B	A	A	B	B	A	B	B	B	A	A	B	A	A	A	A	B	B	A	B	B	A	H	B	A	A	B	A	A	B	B	A	A	B	A	A	A	B	B	B	A	B	B	B	B	B
AX-94596992_7B	7B	7.23	B	B	A	A	B	B	A	B	B	B	A	A	B	A	A	A	A	B	B	A	B	B	A	A	B	A	A	B	A	A	B	B	A	A	B	A	A	A	B	B	B	A	B	B	B	B	B
AX-95632798	7B	8.13	B	B	A	A	B	B	A	B	B	B	A	A	B	A	A	A	A	B	B	A	A	H	A	A	B	A	A	B	A	A	B	B	A	A	B	A	A	A	B	B	B	A	B	B	B	B	B
AX-94434258_7B	7B	9.29	B	B	A	B	B	B	A	B	B	B	A	A	B	A	A	A	A	B	B	A	B	B	A	A	A	A	A	B	A	H	B	B	A	A	B	B	A	A	B	B	B	A	B	B	B	B	B
AX-94436329_7B	7B	9.44	B	B	A	B	B	B	A	B	B	B	A	A	B	A	A	A	A	B	H	A	B	B	A	A	A	A	A	B	A	A	B	B	A	A	B	B	A	A	B	B	B	A	B	B	B	B	B
AX-94757751_7B	7B	12.66	H	B	A	B	H	B	A	H	B	H	A	A	B	A	A	A	A	B	B	A	B	B	A	A	A	A	A	H	A	A	B	H	A	A	B	B	A	A	H	H	H	A	H	B	B	B	H
AX-95192986_7B	7B	16	B	B	A	B	B	B	A	B	B	B	A	A	B	A	A	A	A	B	B	A	B	B	A	A	A	A	A	B	A	A	B	B	A	A	B	B	H	A	B	B	B	A	B	B	B	B	B
AX-94393539_7B	7B	16.44	B	B	A	B	B	B	A	B	B	B	A	A	H	A	A	A	A	B	B	A	B	B	A	A	A	A	A	B	A	A	B	B	A	A	B	B	A	A	B	B	B	A	B	B	B	B	B
AX-94927347	7B	16.88	B	B	A	B	B	B	A	B	B	B	A	A	B	A	A	A	A	B	B	A	B	B	A	H	A	A	A	B	A	A	B	B	A	A	B	B	A	A	B	B	B	A	B	B	B	B	B
AX-94488627_7B	7B	17.47	H	B	A	A	B	B	A	B	B	B	A	A	B	A	A	A	A	B	B	A	B	B	A	A	A	A	A	B	A	A	B	B	A	A	B	B	A	A	B	B	B	A	B	A	B	B	B
AX-94627249_7B	7B	18.58	B	B	B	B	B	B	B	B	B	B	A	A	B	A	A	A	A	B	B	A	B	B	A	A	A	A	A	B	A	A	B	B	A	A	B	B	A	A	B	B	B	A	B	A	B	B	B
AX-94534096_7B	7B	20.97	B	B	B	B	B	B	B	H	B	B	A	A	H	A	A	A	A	B	B	A	B	B	A	A	A	B	A	B	B	A	H	H	A	A	B	B	A	A	B	B	B	A	B	B	B	B	B
AX-94448136_7B	7B	22.38	B	B	B	B	B	B	B	B	B	B	A	A	B	A	A	A	A	B	B	A	B	B	A	A	A	H	A	B	B	A	H	B	A	A	B	B	A	A	B	B	B	A	B	B	B	B	B
AX-94599278_7B	7B	22.89	B	B	B	B	B	B	B	B	B	B	A	A	B	A	A	A	A	B	B	A	B	B	A	A	A	B	A	B	B	A	B	B	A	A	B	B	A	A	B	B	B	H	B	B	B	B	B
AX-95250222	7B	22.89	B	B	B	B	B	B	B	B	B	B	A	A	B	A	A	A	A	B	B	A	B	B	A	A	A	B	A	B	B	A	B	B	A	A	B	B	A	A	B	B	B	H	B	B	B	B	B
AX-94543454_7B	7B	23.14	B	B	B	B	B	B	B	B	B	B	A	A	H	A	A	A	A	B	B	A	B	B	A	A	A	B	A	B	B	A	B	B	A	A	B	B	A	A	B	B	B	A	B	B	B	B	B
AX-94443411_5B	7B	23.39	B	B	B	B	B	B	B	B	B	B	A	A	B	A	A	A	A	B	B	A	B	B	A	A	A	B	A	B	B	A	B	B	A	A	B	B	A	A	B	B	B	A	B	B	B	B	B
AX-94639837_7B	7B	23.54	B	B	B	B	B	B	B	B	B	B	A	A	B	A	A	A	A	B	B	A	B	B	A	A	A	B	A	B	B	A	B	B	A	A	B	B	H	A	B	B	B	A	B	B	B	B	B
AX-94712417	7B	23.69	B	B	B	B	B	B	B	B	B	B	A	A	B	A	A	A	A	B	B	A	B	B	A	A	A	B	A	B	B	A	B	B	A	A	B	B	A	A	B	B	B	A	B	B	B	B	B
AX-94405992	7B	23.69	B	B	B	B	B	B	B	B	B	B	A	A	B	A	A	A	A	B	B	A	B	B	A	A	A	B	A	B	B	A	B	B	A	A	B	B	A	A	B	B	B	A	B	B	B	B	B
AX-94681274_7A	7B	23.69	B	B	B	B	B	B	B	B	B	B	A	A	B	A	A	A	A	B	B	A	B	B	A	A	A	B	A	B	B	A	B	B	A	A	B	B	A	A	B	B	B	A	B	B	B	B	B
AX-94505624_7D	7B	23.81	B	B	B	B	B	B	B	B	B	B	A	A	B	A	A	A	A	B	B	A	B	B	A	A	A	B	A	B	B	A	B	B	A	A	B	B	A	A	B	B	B	A	B	B	B	B	B
AX-95214723_7B	7B	24.18	B	B	B	B	B	B	B	B	B	B	A	A	H	A	A	A	A	B	B	A	B	B	A	A	A	B	A	B	B	A	B	B	A	A	B	B	A	A	B	B	B	A	B	B	B	B	B
AX-94720111_7B	7B	24.83	B	B	B	B	B	H	B	B	B	B	A	A	B	A	A	A	A	B	B	A	B	B	A	A	A	B	A	B	B	H	B	B	A	A	B	B	H	A	B	B	B	A	B	B	B	B	B
AX-94519677_7B	7B	26.18	B	B	A	B	B	B	A	B	B	B	A	A	B	A	A	A	A	B	B	A	B	B	A	A	A	B	A	B	B	A	B	B	A	A	B	B	H	A	B	B	B	A	H	B	B	B	H
AX-94989472_7B	7B	27.39	B	B	A	B	B	B	A	B	B	B	A	A	B	A	A	A	A	B	B	A	B	B	A	A	A	B	A	B	B	A	B	B	A	A	B	B	A	A	B	H	B	A	B	B	B	B	B
AX-95131036_7B	7B	28.89	B	B	A	B	B	B	A	B	B	B	A	A	B	A	A	A	A	B	B	H	B	B	A	H	A	B	H	B	B	A	B	B	A	A	B	B	A	A	B	B	B	A	B	B	B	B	B
AX-95107992_7B	7B	33.21	B	B	B	B	B	B	B	A	B	A	A	A	B	A	A	A	A	B	B	B	B	B	A	A	B	B	A	B	B	A	B	B	B	A	B	A	A	A	A	A	B	A	B	B	B	A	B
AX-95072534_7B	7B	35.36	B	B	B	A	B	B	B	A	B	A	A	B	B	A	A	A	A	A	B	B	B	B	A	A	A	A	A	B	A	A	B	B	B	A	B	A	A	A	A	A	B	A	H	B	A	A	B
AX-94647729_7B	7B	37.48	B	B	B	A	B	B	B	A	B	A	A	A	B	A	A	A	A	B	B	B	B	B	A	A	B	A	A	B	A	A	B	B	B	A	B	A	A	A	A	A	B	A	B	B	B	A	B
AX-94522739_7B	7B	40.35	B	B	A	A	B	B	A	B	B	B	A	A	B	A	A	A	A	B	B	A	B	B	A	A	B	A	A	B	A	A	B	B	H	A	B	A	A	A	A	B	B	H	B	B	B	B	B
AX-94533004_7B	7B	40.91	B	B	A	A	B	B	A	B	B	B	A	A	B	A	A	A	A	B	B	A	B	B	A	A	B	A	A	B	A	A	B	B	A	A	B	A	A	A	A	B	B	A	B	B	B	B	B
AX-94400790_7B	7B	41.04	B	B	A	A	B	B	A	B	B	B	A	A	B	A	A	A	A	B	B	A	B	B	A	A	B	A	A	B	A	A	B	B	A	A	B	H	A	A	A	B	B	A	B	B	B	B	B
AX-94498117_7B	7B	47.78	B	H	A	A	B	B	A	B	B	B	B	B	A	A	A	H	B	B	B	A	B	B	B	H	H	A	A	B	A	B	H	B	A	A	A	B	A	A	A	B	B	A	H	H	B	B	B
AX-95226602_7B	7B	50.46	B	B	A	B	B	B	A	B	B	B	B	B	A	A	A	A	B	B	B	A	B	B	B	A	H	B	A	B	B	B	H	B	A	A	A	H	A	A	A	H	B	A	H	H	H	H	B
AX-94483561_7B	7B	51.55	B	B	A	B	B	B	A	B	B	B	B	B	A	A	A	A	B	B	B	A	B	B	B	A	A	B	A	B	B	B	A	B	A	A	A	B	A	A	A	B	B	A	H	B	B	B	B
AX-94458155_7B	7B	51.79	B	B	A	B	B	B	A	B	B	B	B	B	A	A	A	A	B	B	B	A	B	B	B	A	A	B	A	B	B	B	B	B	A	A	A	B	A	A	A	B	B	A	H	B	B	B	B
AX-94614600_7D	7B	51.96	B	B	A	B	B	B	A	B	B	B	B	B	A	A	H	A	B	B	B	A	B	B	B	A	B	B	H	B	B	B	B	B	H	H	A	B	H	A	A	B	B	A	H	B	B	B	B
AX-95122304_7B	7B	52.12	B	B	A	B	B	B	A	B	B	B	B	B	A	A	A	A	B	B	B	A	B	B	B	A	B	B	A	B	B	B	B	B	A	A	A	B	A	A	A	B	B	A	H	B	B	B	B
AX-95244112_7B	7B	52.4	B	B	A	B	A	B	H	B	B	B	B	B	A	A	A	A	B	B	B	A	B	B	B	A	B	B	A	B	B	B	B	B	A	A	A	B	A	A	A	B	B	A	H	B	B	B	B
AX-94420814_7B	7B	52.79	A	B	H	B	A	B	H	B	B	B	B	B	A	A	A	A	B	B	B	A	B	B	B	A	B	B	A	B	B	B	B	B	A	A	A	B	A	A	A	B	B	A	H	B	B	B	B
AX-94543537_7B	7B	55.67	A	B	B	H	A	B	B	H	B	H	B	H	A	A	A	A	B	H	B	A	B	B	H	A	B	H	A	B	B	H	H	H	A	A	A	B	A	A	A	H	B	A	H	B	H	H	H
AX-95108084_7B	7B	58.31	A	B	B	B	A	B	B	B	B	B	B	B	A	A	A	A	B	B	B	A	B	B	B	A	B	B	A	B	B	B	B	B	A	A	A	B	A	A	A	B	B	A	H	B	B	B	B
AX-94616771_7B	7B	58.31	A	B	B	B	A	B	B	B	B	B	B	B	A	A	A	A	B	B	B	A	B	B	B	A	B	B	A	B	B	B	B	B	A	A	A	B	A	A	A	B	B	A	H	B	B	B	B
AX-95629972_7B	7B	58.31	A	B	B	B	A	B	B	B	B	B	B	B	A	A	A	A	B	B	B	A	B	B	B	A	B	B	A	B	B	B	B	B	A	A	A	B	A	A	A	B	B	A	H	B	B	B	B
AX-94662201_7B	7B	58.31	A	B	B	B	A	B	B	B	B	B	B	B	A	A	A	A	B	B	B	A	B	B	B	A	B	B	A	B	B	B	B	B	A	A	A	B	A	A	A	B	B	A	H	B	B	B	B
AX-94570195_7B	7B	58.31	A	B	B	B	A	B	B	B	B	B	B	B	A	A	A	A	B	B	B	A	B	B	B	A	B	B	A	B	B	B	B	B	A	A	A	B	A	A	A	B	B	A	H	B	B	B	B
AX-95186281_7B	7B	58.43	H	B	B	B	A	B	B	B	B	B	B	B	A	A	A	A	B	B	B	A	B	B	B	A	B	B	A	B	B	B	B	B	H	A	A	B	A	A	A	B	B	A	H	B	B	B	B
AX-95085427_7B	7B	58.43	A	B	B	B	A	B	B	B	B	B	B	B	A	A	A	A	B	B	B	A	B	B	B	A	B	B	A	B	B	B	B	B	A	A	A	B	A	A	A	B	B	A	H	B	B	B	B
AX-95087874_7B	7B	58.43	A	B	B	B	A	B	B	B	B	B	B	B	A	A	A	A	B	B	B	A	B	B	B	A	B	B	A	B	B	B	B	B	A	A	A	B	A	A	A	B	B	A	H	B	B	B	B
AX-94544611_7B	7B	58.43	A	B	B	B	A	B	B	B	B	B	B	B	A	A	A	A	B	B	B	A	B	B	B	A	B	B	A	B	B	B	B	B	A	A	A	B	A	A	A	B	B	A	H	B	B	B	B
AX-94397806_7B	7B	58.56	A	B	B	B	A	B	B	B	B	B	B	B	A	A	A	A	B	B	B	A	B	B	B	A	B	B	A	B	B	B	B	B	A	A	A	B	A	A	A	B	B	A	H	B	B	B	B
AX-94565969_7B	7B	58.93	A	B	A	B	A	B	A	B	B	B	B	B	A	A	A	A	B	B	B	A	B	B	B	A	B	B	A	B	B	B	B	B	A	A	A	B	A	A	A	B	B	A	H	B	B	B	B
AX-95245878_7B	7B	59.05	A	B	A	B	A	B	A	B	B	B	B	B	A	A	A	A	B	B	B	A	B	B	B	A	B	B	A	B	B	B	B	B	A	A	A	B	A	A	A	B	B	A	H	B	B	B	B
AX-95157119_7B	7B	59.3	A	B	A	B	A	B	A	B	B	B	B	B	A	A	A	A	B	B	B	A	B	B	B	A	B	B	A	B	B	B	B	B	A	A	A	B	A	A	A	B	B	A	B	B	B	B	B
AX-94438488_7B	7B	59.83	B	B	A	B	A	B	A	B	B	B	B	B	A	A	A	A	B	B	B	A	B	B	B	A	B	B	A	B	B	B	B	B	A	A	A	B	A	A	A	B	B	A	H	B	B	B	B
AX-94985384_7B	7B	59.83	B	B	A	B	A	B	A	B	B	B	B	B	A	A	A	A	B	B	B	A	B	B	B	A	B	B	A	B	B	B	B	B	A	A	A	B	A	A	A	B	B	A	H	B	B	B	B
AX-95021317_7B	7B	59.83	B	B	A	B	A	B	A	B	B	B	B	B	A	A	A	A	B	B	B	A	B	B	B	A	B	B	A	B	B	B	B	B	A	A	A	B	A	A	A	B	B	A	H	B	B	B	B
AX-95227897_7B	7B	59.83	B	B	A	B	A	B	A	B	B	B	B	B	A	A	A	A	B	B	B	A	B	B	B	A	B	B	A	B	B	B	B	B	A	A	A	B	A	A	A	B	B	A	H	B	B	B	B
AX-94987511_7B	7B	60.08	B	B	A	B	B	B	A	B	B	B	B	B	A	A	A	A	B	B	B	A	B	B	B	A	B	B	A	B	B	B	B	B	A	A	A	B	A	A	A	B	B	A	H	B	B	B	B
AX-94876990_7B	7B	60.08	B	B	A	B	B	B	A	B	B	B	B	B	A	A	A	A	B	B	B	A	B	B	B	A	B	B	A	B	B	B	B	B	A	A	A	B	A	A	A	B	B	A	H	B	B	B	B
AX-94569423_7B	7B	60.21	B	B	A	B	B	B	A	B	B	B	B	B	A	A	A	A	B	B	B	A	B	B	B	A	B	B	A	B	B	B	B	B	A	A	A	B	A	A	A	B	B	A	H	B	B	B	B
AX-94674756_7B	7B	61.02	B	B	A	A	B	B	A	B	B	B	B	B	A	A	A	A	B	B	B	A	B	B	B	A	B	A	A	B	A	B	A	B	A	A	A	B	A	A	A	B	B	A	H	A	B	B	B
AX-95658630_7B	7B	61.41	B	B	A	A	B	B	A	B	B	B	B	B	A	A	A	A	B	B	B	A	B	B	B	A	B	A	A	B	A	B	A	B	A	A	A	B	A	A	A	B	B	A	H	A	B	B	B
AX-94429568_7B	7B	61.93	B	B	A	A	B	B	A	B	B	B	B	B	A	A	A	A	B	B	B	A	B	B	B	A	B	A	A	B	A	B	A	B	A	A	A	B	A	A	A	B	B	A	H	A	B	B	B
AX-94465240_7B	7B	61.93	B	B	A	A	B	B	A	B	B	B	B	B	A	A	A	A	B	B	B	A	B	B	B	A	B	A	A	B	A	B	A	B	A	A	A	B	A	A	A	B	B	A	H	A	B	B	B
AX-95197569_7B	7B	64.68	B	H	H	H	H	B	H	B	B	B	B	B	A	B	A	A	B	A	B	A	B	B	B	A	B	A	A	B	A	B	A	B	B	A	A	B	B	B	A	A	B	A	A	A	B	B	B
AX-95186295_7B	7B	66.52	B	A	H	A	A	B	H	B	B	B	B	B	H	B	A	A	B	A	B	A	B	B	B	A	B	A	A	B	H	B	H	B	B	A	A	B	B	B	A	A	B	A	A	H	B	B	B
AX-95111195_7B	7B	67.76	B	A	A	A	A	B	A	B	B	B	B	B	H	A	A	A	B	A	B	A	H	B	B	A	B	H	A	B	H	B	H	B	B	A	A	B	B	B	A	A	B	H	A	A	B	B	B
AX-94763484_7B	7B	69.61	B	A	A	H	A	B	H	B	B	B	B	B	B	A	A	A	B	A	B	A	H	B	B	A	B	B	A	B	B	B	B	B	B	A	A	B	A	B	A	A	B	B	A	H	B	B	B
AX-94986137_7B	7B	73.78	B	A	B	B	A	B	B	B	B	B	B	B	H	A	H	H	B	H	B	A	B	B	B	H	B	B	A	B	B	B	B	B	H	H	H	B	H	B	A	H	B	B	H	B	B	B	B
AX-94796657_7B	7B	77.3	B	A	H	B	A	B	H	B	B	B	B	B	H	A	A	A	B	A	B	A	B	B	B	A	B	B	A	B	B	B	B	B	A	A	A	B	A	B	A	A	B	H	A	B	B	B	B
AX-94807717_7B	7B	78.8	B	A	A	B	A	H	A	B	H	B	B	B	B	A	A	A	B	A	B	A	B	B	B	A	B	B	A	B	B	B	B	B	A	A	A	B	A	B	A	A	H	B	A	B	B	H	B
AX-95101523_7B	7B	79.86	B	A	A	B	A	B	A	B	B	B	B	B	B	A	H	A	B	A	B	A	B	B	B	A	B	B	A	B	B	B	B	B	B	A	H	B	A	B	A	A	B	B	A	B	B	B	B
AX-94753212_7B	7B	80.29	B	A	A	B	A	B	A	B	B	B	B	B	B	A	A	A	B	A	B	A	B	B	B	A	B	B	A	B	B	B	B	B	B	A	A	B	B	B	A	A	B	B	H	B	B	B	B
AX-95078054_7B	7B	80.42	B	A	A	B	A	B	A	B	B	B	B	B	B	A	A	A	B	A	B	A	B	H	B	A	B	B	A	B	B	B	B	B	B	A	A	B	B	B	A	A	B	B	A	B	B	B	B
AX-94430584_7B	7B	80.67	B	A	A	B	A	B	A	B	B	B	B	B	B	A	A	A	B	A	B	A	B	B	B	A	B	B	A	B	B	B	B	B	B	A	A	B	B	B	A	A	B	B	A	B	B	B	B
AX-94759517_7B	7B	81.08	B	A	A	B	A	B	A	B	B	B	B	B	B	A	A	A	B	A	B	A	H	B	B	A	B	B	A	B	B	B	B	B	B	A	A	B	B	B	A	A	B	B	A	B	B	B	B
AX-94457292_7B	7B	81.81	B	A	A	B	A	B	A	B	B	B	B	B	B	B	A	A	B	A	B	A	B	B	B	A	B	B	A	B	B	B	B	B	B	A	A	B	B	B	A	A	B	A	A	B	B	B	B
AX-94727938_7B	7B	82.24	B	A	B	B	A	B	B	B	B	B	B	B	H	B	A	A	B	A	B	A	B	B	B	A	B	B	A	B	B	B	B	B	B	A	A	B	B	B	A	A	B	A	A	B	B	B	B
AX-94701970_7B	7B	82.62	B	A	B	B	A	B	B	B	B	B	H	B	B	B	A	A	B	A	B	A	B	B	B	A	B	B	A	B	B	B	B	B	B	A	A	B	B	B	A	A	B	A	A	B	B	B	B
AX-94475399_7B	7B	83.74	A	B	B	B	A	B	B	B	B	B	B	B	B	A	A	A	B	A	B	A	B	B	B	A	B	B	A	B	B	B	B	B	A	A	A	B	A	B	A	B	B	A	A	B	B	B	B
AX-94457721_7B	7B	84.13	A	B	B	B	A	B	B	B	B	B	B	B	B	A	A	A	B	A	B	A	B	B	B	A	B	B	A	B	H	B	B	B	A	A	A	B	A	B	A	B	B	A	A	B	B	B	B
AX-94936573_7B	7B	84.38	A	B	B	B	A	B	B	B	B	B	B	B	B	A	A	A	B	A	B	A	B	B	B	A	B	B	A	B	B	B	B	B	A	A	A	B	A	B	A	B	B	A	A	B	B	B	B
AX-94798474_7B	7B	86.48	A	B	B	A	A	B	B	B	B	B	B	B	B	A	A	A	B	A	B	A	B	B	B	H	B	A	A	B	A	B	A	B	H	A	A	B	A	B	A	B	B	A	A	A	B	B	B
AX-95004702_7B	7B	89.2	A	B	H	H	A	B	H	B	B	B	B	B	H	A	A	A	B	A	B	A	B	B	B	A	B	H	A	B	H	B	H	B	A	A	A	B	A	B	A	B	B	A	A	H	B	B	B
AX-94505212_7B	7B	89.46	A	B	H	H	A	B	A	B	B	B	B	B	H	A	A	A	B	A	B	A	H	B	B	A	B	H	A	B	H	B	H	B	A	A	A	B	A	B	A	B	B	A	A	H	B	B	B
AX-94498540_7B	7B	90.5	A	B	A	B	A	B	A	B	B	B	B	B	A	A	A	A	B	A	B	A	B	B	B	A	B	H	A	B	H	B	B	B	A	A	A	B	A	B	A	B	B	A	A	H	B	B	B
AX-95091816_7B	7B	91.64	A	B	A	A	A	B	A	B	B	B	B	B	A	A	A	A	B	A	B	A	B	B	B	A	B	A	A	B	A	B	A	B	A	A	A	B	A	B	A	B	B	A	H	A	B	B	B
AX-94996590_7B	7B	92.12	A	B	A	A	A	B	A	B	B	B	B	B	A	A	A	A	B	A	B	A	B	B	B	A	B	A	A	B	A	B	A	B	A	A	A	B	A	B	A	B	B	A	A	A	B	B	B
AX-95127476_7B	7B	92.38	A	B	A	A	A	B	A	B	H	B	B	B	A	A	A	A	B	A	B	A	B	B	B	A	B	A	A	B	A	B	A	B	A	A	A	B	A	B	A	B	B	A	A	A	B	B	B
AX-94831749_7B	7B	92.63	A	B	A	A	A	B	A	B	B	B	B	B	A	A	A	A	B	A	B	A	B	B	B	A	B	A	A	B	A	B	A	B	A	A	A	H	A	B	A	B	B	A	A	A	B	B	B
AX-94448021_7B	7B	92.75	A	B	A	A	A	B	A	B	B	B	B	B	A	A	A	A	B	A	B	A	B	B	B	A	B	A	A	B	A	B	A	B	A	A	A	B	A	B	A	B	B	A	A	A	B	B	B
AX-95172452_7B	7B	92.75	A	B	A	A	H	B	A	B	B	B	B	B	A	A	A	A	B	A	B	A	B	B	B	A	B	A	A	B	A	B	A	B	A	A	A	B	A	B	A	B	B	A	A	A	B	B	B
AX-94500197_7B	7B	93	A	B	A	A	A	B	A	B	B	B	B	B	A	A	A	A	B	A	B	A	B	B	B	A	B	A	A	B	A	B	A	B	A	A	A	B	A	B	A	H	B	A	A	A	B	B	H
AX-95134989_7B	7B	93.51	A	B	A	A	A	B	A	B	B	B	B	B	A	A	A	A	B	A	B	A	B	B	B	A	B	A	A	B	A	B	A	H	A	A	A	B	A	B	A	B	B	A	A	A	H	B	B
AX-95003886_7B	7B	94.75	A	H	A	A	A	B	A	B	B	B	H	B	A	H	A	H	B	A	B	A	B	B	B	A	B	A	A	B	A	B	A	B	A	A	A	B	A	B	A	B	B	H	A	A	H	B	B
AX-95193172_7B	7B	96.09	A	B	H	A	A	B	H	B	B	B	B	B	A	A	A	A	B	A	B	A	B	B	B	A	B	A	A	B	A	B	A	B	A	A	A	B	A	B	A	B	B	H	A	A	B	B	B
AX-94423701_7B	7B	96.73	H	B	H	A	H	B	A	B	B	B	B	H	H	A	A	A	B	A	B	A	B	B	B	A	B	A	A	B	A	B	A	B	A	A	A	B	A	B	A	B	B	H	A	A	B	B	B
AX-95072022_7B	7B	98.3	H	B	H	A	H	B	A	B	B	B	B	B	H	A	A	H	B	H	B	A	B	B	B	A	B	A	A	B	A	B	A	B	A	A	A	B	A	B	A	B	B	A	A	H	B	B	B
AX-94539930_7B	7B	102.36	H	H	A	A	A	B	A	B	B	H	B	B	A	B	A	A	H	A	H	H	H	B	B	H	B	A	A	B	A	H	A	H	A	H	H	B	A	B	A	B	B	A	H	A	B	H	H
AX-94454498_7B	7B	105.69	H	H	H	A	H	B	H	B	H	H	H	H	H	A	A	H	H	H	B	H	B	B	B	H	H	A	H	B	A	H	A	B	A	H	H	H	H	H	H	H	B	H	A	A	B	B	H
AX-95632383_7B	7B	108.93	H	H	B	B	H	H	B	B	H	B	H	H	A	A	A	H	B	A	H	A	B	H	H	H	H	H	H	H	H	H	H	H	H	A	A	H	A	B	A	H	H	H	H	H	H	B	B
AX-95154446_7D	7D1	0	B	A	B	B	B	B	B	A	B	A	B	B	A	B	A	B	B	A	A	B	B	B	B	B	A	A	B	B	B	A	A	A	B	A	B	A	A	B	A	B	B	B	H	H	A	A	A
AX-94774504_7D	7D1	5.01	B	A	A	B	B	B	A	A	B	A	B	B	B	A	A	A	B	A	A	B	A	B	B	B	A	B	B	B	B	A	B	A	B	A	B	A	A	B	A	B	B	A	A	B	A	B	A
AX-94504972_7D	7D1	14.19	B	B	B	B	A	A	B	A	B	A	A	A	B	B	A	A	B	A	A	B	A	B	B	B	A	B	B	B	B	A	B	A	B	B	B	B	A	B	B	B	A	A	B	B	A	B	A
AX-94653866_7D	7D1	14.53	B	B	B	B	A	A	B	A	B	A	A	A	B	B	A	A	B	A	B	B	A	B	B	B	A	B	B	B	B	A	B	A	B	B	B	B	A	B	B	B	A	A	B	B	A	B	A
AX-95152265_7D	7D1	15.71	B	B	B	B	H	H	B	A	B	A	A	A	B	B	A	A	B	A	H	B	A	B	B	B	H	B	B	B	B	A	B	A	B	B	B	B	A	B	B	B	H	H	B	B	A	B	A
AX-94478084_7D	7D1	17.96	B	B	B	B	A	A	B	A	B	A	A	A	B	B	A	A	B	H	B	B	A	B	B	B	H	B	B	B	B	A	B	A	B	B	B	B	A	B	B	B	H	H	B	B	A	B	A
AX-95094597_7D	7D1	21.57	B	B	B	B	A	A	B	H	B	H	H	H	B	B	A	H	B	H	B	B	H	B	B	B	H	B	B	B	B	A	B	A	B	B	B	B	A	B	B	B	H	H	B	B	A	B	H
AX-94982970_7D	7D1	34.77	H	B	B	H	H	A	B	H	B	B	B	A	A	A	A	B	B	B	B	B	B	B	B	A	B	B	A	B	A	A	B	A	B	A	B	B	B	B	B	A	A	H	A	A	A	A	A
AX-95682013_7D	7D1	35.65	A	B	B	A	A	A	B	A	B	B	B	A	A	A	A	B	B	B	B	B	B	B	B	A	B	B	A	B	A	A	B	A	B	A	B	B	B	B	B	A	A	H	A	A	A	A	A
AX-95137812_7D	7D1	35.65	A	B	B	A	A	A	B	A	B	B	B	A	A	A	A	B	B	B	B	B	B	B	B	A	B	B	A	B	A	A	B	A	B	A	B	B	B	B	B	A	A	H	A	A	A	A	A
AX-94663462_7D	7D1	36.29	A	B	H	A	A	A	H	A	B	B	B	A	A	A	A	B	B	B	B	B	B	B	B	A	B	H	A	B	A	A	H	A	B	A	B	B	B	B	B	A	A	A	A	A	A	A	A
AX-94534780_7D	7D1	36.67	A	B	H	A	A	A	B	A	B	B	B	A	A	A	A	B	B	B	B	B	B	B	B	A	B	B	A	B	A	A	H	A	B	A	B	B	B	B	B	A	A	A	A	A	A	A	A
AX-94662063_7D	7D1	38.01	A	H	B	A	A	A	B	A	H	B	B	A	A	A	A	B	B	H	B	B	B	B	B	A	B	B	A	B	A	A	B	A	B	A	B	B	B	B	B	A	A	A	A	A	A	A	A
AX-94457522_7D	7D1	39.12	A	B	B	A	A	A	B	A	B	B	B	A	A	A	A	B	B	B	B	B	B	B	B	A	B	B	A	B	A	A	B	A	B	A	B	B	B	B	B	A	A	A	A	A	A	A	A
AX-95222073_7D	7D1	39.12	A	B	B	A	A	A	B	A	B	B	B	A	A	A	A	B	B	B	B	B	B	B	B	A	B	B	A	B	A	A	B	A	B	A	B	B	B	B	B	A	A	A	A	A	A	A	A
AX-94886380_7B	7D1	39.37	A	B	B	A	A	A	B	A	B	B	B	A	A	A	H	B	B	B	B	B	B	B	B	A	B	B	A	B	A	A	B	A	B	A	B	B	B	B	B	A	A	A	A	A	A	A	A
AX-94858914_7D	7D1	39.89	A	B	B	A	A	A	B	A	B	B	B	A	A	A	A	B	B	B	B	B	B	B	B	A	B	B	A	B	A	A	B	A	B	A	B	B	B	B	B	A	A	A	A	A	A	A	A
AX-95202175_7D	7D1	44.27	H	H	B	H	A	H	B	H	B	B	B	H	H	H	A	H	B	B	B	H	H	B	B	A	B	B	A	B	A	H	B	H	B	A	H	B	B	B	H	A	H	A	A	H	H	H	H
AX-94565706_7D	7D1	48.91	H	H	H	H	A	H	H	H	B	B	B	H	H	H	A	H	B	H	B	H	B	B	B	A	B	B	A	B	A	H	B	H	B	A	H	B	B	B	H	A	H	A	H	H	H	H	H
AX-94736889_7D	7D2	0	B	A	A	B	B	B	A	B	A	B	A	B	B	A	A	A	B	B	A	A	A	B	A	A	B	B	A	B	B	B	B	A	A	A	B	A	B	A	B	B	B	A	H	B	B	A	B
AX-95202787_7D	7D2	0.4	B	A	A	B	B	B	A	B	A	B	A	B	B	A	A	A	B	B	A	A	A	B	A	A	B	B	A	B	B	B	B	A	A	A	B	A	B	A	B	B	B	A	H	B	B	A	B
AX-94763311_7D	7D2	1.36	B	A	A	H	B	B	A	B	A	B	A	B	H	A	A	A	B	B	A	A	A	B	A	A	B	H	A	B	B	B	B	A	A	A	B	A	B	A	B	B	B	A	A	H	B	A	B
AX-94617192_7D	7D2	1.89	B	A	A	A	B	B	A	B	A	B	A	B	A	A	A	A	B	B	A	A	A	B	A	A	B	B	A	B	B	B	B	A	A	A	B	A	B	A	B	B	B	A	A	A	B	A	B
AX-95258972_7D	7D2	1.97	B	A	A	A	B	B	A	B	A	B	A	B	A	A	A	A	B	B	A	A	A	B	A	A	B	B	A	B	B	B	B	A	A	A	B	A	B	A	B	B	B	A	A	A	B	A	B
AX-94757449_7D	7D2	2.72	B	A	A	A	B	B	A	B	A	B	A	B	A	A	A	A	B	B	A	A	A	B	A	A	B	A	A	B	A	B	A	A	A	A	B	A	B	A	B	B	B	A	A	A	B	A	B
AX-94930280_7D	7D2	2.72	B	A	A	A	B	B	A	B	A	B	A	B	A	A	A	A	B	B	A	A	A	B	A	A	B	A	A	B	A	B	A	A	A	A	B	A	B	A	B	B	B	A	A	A	B	A	B
[truncated: 68 more columns]

## Sheet: MalHer_Axiom_SSR_and_DART map
MalHer	Chr	cM	MalHer_0001	MalHer_0002	MalHer_0003	MalHer_0004	MalHer_0005	MalHer_0006	MalHer_0007	MalHer_0008	MalHer_0009	MalHer_0010	MalHer_0011	MalHer_0012	MalHer_0013	MalHer_0014	MalHer_0015	MalHer_0016	MalHer_0017	MalHer_0018	MalHer_0019	MalHer_0020	MalHer_0021	MalHer_0022	MalHer_0023	MalHer_0024	MalHer_0025	MalHer_0026	MalHer_0027	MalHer_0028	MalHer_0029	MalHer_0030	MalHer_0031	MalHer_0032	MalHer_0033	MalHer_0034	MalHer_0035	MalHer_0036	MalHer_0037	MalHer_0038	MalHer_0039	MalHer_0040	MalHer_0041	MalHer_0042	MalHer_0043	MalHer_0044	MalHer_0045	MalHer_0046	MalHer_0047
gdm33_1ABD	1A	0	A	A	-	-	A	A	-	B	A	A	B	B	B	A	B	B	A	A	B	A	A	A	B	B	B	-	B	A	-	A	-	B	B	B	A	A	A	A	A	B	H	-	B	-	B	A	A
AX-95161614_1A	1A	0.85	B	A	A	B	A	A	A	B	A	A	B	B	B	A	A	B	A	A	B	A	A	A	B	B	B	B	B	A	B	A	A	B	B	B	A	A	A	A	A	B	B	A	B	B	B	A	A
AX-95153822_1A	1A	1.35	B	A	A	B	A	A	A	B	A	A	B	B	B	A	A	B	A	A	B	A	A	A	B	B	B	B	B	A	B	A	B	B	B	B	A	A	A	A	A	B	B	A	B	B	B	A	A
AX-94647973_1A	1A	1.45	B	A	A	B	A	A	A	B	A	A	B	B	B	A	A	B	A	A	B	A	A	A	B	B	B	B	B	A	B	A	B	B	B	B	A	A	A	A	A	B	B	A	B	B	B	A	A
AX-95201538_1A	1A	5.68	B	A	B	B	A	A	B	B	B	A	B	B	B	H	A	B	B	B	B	B	A	A	A	B	B	B	B	B	B	B	B	B	B	B	B	A	A	A	A	A	B	A	B	B	A	A	B
AX-94407450_6B	1A	5.79	B	A	B	B	A	A	B	B	B	A	B	B	B	A	A	B	B	B	B	B	A	A	A	B	B	B	B	B	B	B	B	B	B	B	B	A	A	A	A	A	B	H	B	B	A	A	B
AX-94501544_1A	1A	5.99	B	A	B	B	A	A	B	B	B	A	B	B	B	A	A	B	B	B	B	B	A	A	A	B	B	B	B	B	B	B	B	B	B	B	B	A	A	A	A	A	B	A	B	B	A	A	B
AX-94682405_1A	1A	6.34	B	A	B	B	A	A	B	B	B	A	B	B	B	A	A	B	B	B	B	B	A	A	A	B	B	B	B	B	B	B	B	B	B	A	B	A	A	A	A	A	B	A	B	B	A	A	B
AX-95657280_1A	1A	7.99	B	A	A	B	A	A	A	A	B	B	B	B	B	H	A	B	B	B	B	B	A	A	A	A	B	B	B	B	B	B	B	B	B	A	B	A	A	B	A	A	B	A	A	B	A	A	B
AX-94581035_1A	1A	8.51	B	A	A	A	A	A	A	A	B	B	B	B	B	H	A	B	B	B	B	B	A	A	A	A	B	A	B	B	B	B	B	B	B	A	B	A	A	B	A	A	B	A	A	B	A	A	B
AX-95124961_1A	1A	8.73	B	A	A	A	A	A	A	A	B	B	B	B	B	A	A	B	B	B	B	B	A	A	A	A	B	A	B	H	B	B	B	B	B	A	B	A	A	B	A	A	B	A	A	B	A	A	B
AX-94443744_1A	1A	8.78	B	A	A	A	A	A	A	A	B	B	B	B	B	A	A	B	B	B	B	B	A	A	A	A	B	A	B	B	B	B	B	B	B	A	B	A	A	B	A	A	B	A	A	B	A	A	B
AX-95244785_1A	1A	8.9	B	A	A	A	A	A	A	A	B	B	B	B	H	A	A	B	B	B	B	B	A	A	A	A	B	A	B	B	B	B	B	B	B	A	B	A	A	B	A	A	B	A	A	B	A	A	B
AX-94877635_1A	1A	9.21	B	A	A	A	A	A	A	A	B	B	B	B	H	A	A	B	B	B	B	B	A	A	A	A	B	A	B	B	B	B	H	B	B	A	B	A	A	B	A	A	B	A	A	B	A	A	B
wPt-7014_3D	1A	10.41	-	-	-	-	A	A	-	A	B	B	B	B	A	A	B	B	-	B	B	B	A	-	-	A	B	-	B	B	-	B	-	B	B	A	B	A	A	B	B	-	B	-	A	-	A	-	B
psp3151_1A	1A	11.57	A	A	-	-	A	A	-	A	B	B	B	B	A	A	B	B	B	B	B	B	A	A	A	A	B	-	H	B	-	B	-	B	B	A	B	A	A	B	A	A	B	-	A	-	A	B	B
AX-94637077_1A	1A	12.92	B	A	A	H	A	A	A	A	B	B	B	B	B	H	A	B	B	B	B	B	A	A	A	A	B	H	B	B	B	B	B	B	B	A	B	H	A	B	A	A	B	H	A	B	A	B	B
AX-95167796_1A	1A	15.23	B	H	H	H	A	H	H	A	B	B	B	B	B	A	H	B	B	B	B	B	H	H	H	A	B	H	B	B	B	B	B	B	B	A	B	H	A	B	A	A	B	A	H	B	H	H	B
AX-94615199_1A	1A	18.43	B	H	A	B	A	H	H	H	B	B	B	B	B	A	H	B	B	B	B	B	H	A	H	H	B	B	B	B	B	B	B	B	B	H	B	A	H	B	H	H	B	H	H	B	H	B	B
wPt-4989_1A	1A	26.68	A	A	-	-	B	B	-	B	B	B	B	-	A	B	B	B	B	B	B	B	B	-	B	A	B	-	-	A	-	A	-	A	B	A	B	B	A	A	A	-	A	-	-	-	B	-	-
wPt-8347_1A	1A	31.89	B	A	-	-	B	B	-	A	B	B	B	B	-	B	B	B	A	B	B	B	A	-	A	A	B	-	B	-	-	B	-	B	B	A	A	A	A	B	A	-	A	-	B	-	A	-	B
wPt-5374_2B1A	1A	32.03	B	A	-	-	-	-	-	A	B	B	B	B	-	B	B	B	A	B	B	B	A	-	A	A	B	-	B	B	-	B	-	B	B	A	A	A	A	B	A	-	A	-	B	-	A	-	B
gwm357_1A	1A	32.3	B	A	-	-	B	B	-	A	B	B	B	B	A	B	B	B	A	B	B	B	A	A	A	A	B	-	B	B	-	B	-	B	B	A	A	A	A	B	A	A	A	-	B	-	A	B	B
wPt-7030_1A2B	1A	32.3	B	A	-	-	B	B	-	A	B	B	B	B	-	B	B	B	A	B	B	B	A	-	A	A	B	-	B	B	-	B	-	B	B	A	A	A	A	B	A	-	A	-	B	-	A	-	B
wPt-4765_1A2B	1A	32.3	B	A	-	-	B	B	-	A	B	B	B	B	A	-	B	B	A	B	B	B	A	-	A	A	B	-	B	B	-	-	-	B	B	A	A	A	A	B	A	-	A	-	B	-	A	-	B
AX-94831368_1A	1A	33.29	B	A	A	A	B	B	A	A	B	B	B	B	B	A	A	B	A	B	B	B	A	A	A	A	B	A	B	B	B	B	A	B	B	A	A	A	H	B	A	A	A	A	B	H	A	B	B
AX-94421623_1A	1A	33.93	B	A	A	A	B	B	A	A	B	B	B	B	B	A	A	B	A	B	B	B	A	A	A	A	B	A	B	B	B	H	A	B	B	B	A	A	A	B	A	A	A	A	B	A	A	B	B
AX-94929127_1A	1A	34.33	B	H	H	H	B	B	H	A	B	B	B	B	B	A	A	B	A	B	B	B	A	A	A	A	B	A	B	B	B	B	A	B	B	B	A	A	A	B	A	A	A	A	B	A	A	B	B
AX-94977002_1A	1A	34.78	B	A	A	A	B	B	A	A	B	B	B	B	B	A	A	B	A	B	B	B	A	H	A	A	B	A	B	B	B	B	A	B	B	B	A	A	A	B	A	A	A	A	B	A	A	B	B
gwm135_1A	1A	35.8	B	A	-	-	B	B	-	A	B	B	B	B	B	B	B	B	A	B	B	B	A	B	A	A	B	-	B	B	-	B	-	B	B	B	A	B	A	B	A	A	A	-	B	-	B	B	B
AX-94609379_1A	1A	36.64	B	A	A	B	B	B	A	A	B	B	B	B	B	A	A	B	A	B	B	B	A	A	A	A	B	B	B	B	B	B	B	B	B	B	A	A	A	B	A	A	A	A	B	B	B	B	B
AX-95134433_1A	1A	37.66	H	A	A	H	B	H	A	A	B	H	B	B	B	A	A	H	A	B	B	B	A	A	A	A	B	B	B	B	B	B	B	B	B	A	A	A	A	B	A	A	A	A	B	B	A	B	B
AX-94644800_1A	1A	39.21	H	A	A	H	B	B	A	A	H	H	H	B	H	A	A	B	A	H	B	B	A	A	A	A	B	H	B	B	B	B	B	B	B	H	A	A	A	B	A	A	A	A	B	B	B	B	B
AX-95629957_1A	1A	41.18	B	A	A	B	B	B	A	A	B	B	H	B	H	A	A	B	A	H	H	B	A	A	A	A	H	B	H	B	B	B	B	B	H	H	A	A	A	B	A	A	A	A	B	H	B	B	B
AX-94428309_1A	1A	43.75	B	A	A	H	B	B	A	A	H	B	B	B	B	A	A	B	A	H	H	B	A	A	A	A	H	H	B	B	B	B	B	B	H	H	A	A	A	B	A	A	A	A	B	B	B	B	H
AX-94796020_1A	1A	45.68	B	A	A	B	B	B	A	A	B	B	B	B	B	A	A	B	A	B	B	B	A	A	A	A	B	B	B	B	B	B	B	B	B	B	A	A	A	B	A	A	A	A	B	B	H	B	B
AX-94583334_1A	1A	45.8	B	A	A	B	B	B	A	A	B	B	B	B	B	A	A	B	A	B	B	B	A	A	A	A	B	B	B	B	B	B	B	B	B	B	A	A	A	B	A	A	A	A	B	B	B	B	B
AX-95069018_1A	1A	46.38	B	A	A	B	B	B	A	A	B	B	B	B	H	A	A	B	A	B	B	B	A	A	A	A	B	B	B	B	B	B	H	H	B	B	A	A	A	B	A	A	A	A	B	B	H	B	H
AX-94415357_1A	1A	46.86	B	A	A	B	B	B	A	A	B	B	B	B	B	A	A	B	A	B	B	B	A	A	A	A	B	B	B	B	B	B	B	B	B	B	A	H	A	B	A	A	A	A	B	B	B	B	B
AX-94755260_1A	1A	47.56	H	A	H	B	B	B	H	A	B	B	B	B	B	H	H	B	A	B	H	B	A	A	H	A	B	B	B	B	B	B	B	B	B	B	A	A	A	B	A	A	A	A	B	B	B	B	B
AX-95654600_1A	1A	49.04	B	B	B	B	B	B	B	A	B	B	B	B	B	A	A	B	A	B	B	B	H	A	A	A	B	B	B	B	B	B	B	B	B	B	A	A	A	B	A	A	A	A	B	B	B	B	B
AX-94521226_1A	1A	49.13	B	B	B	B	B	B	B	A	B	B	B	B	B	A	A	B	A	B	B	B	A	A	A	A	B	B	B	B	B	B	B	B	B	B	A	A	A	B	A	A	A	A	B	B	B	B	B
AX-95660012_1A	1A	49.13	B	B	B	B	B	B	B	A	B	B	B	B	B	A	A	B	A	B	B	B	A	A	A	A	B	B	B	B	B	B	H	B	B	B	A	A	A	B	A	A	A	A	B	B	B	B	B
AX-94824939_1A	1A	49.35	B	B	B	B	B	B	B	H	B	B	B	B	B	A	A	B	A	B	B	B	A	A	A	A	B	B	B	B	B	B	B	B	B	B	A	A	H	B	A	A	A	A	B	B	B	B	B
AX-94462123_1A	1A	50	B	B	B	B	B	B	B	A	B	B	B	B	B	A	H	B	A	B	B	B	A	H	H	A	B	B	B	B	B	B	B	B	B	B	A	H	A	B	A	A	H	H	B	B	B	B	B
AX-94644377_1A	1A	52.2	B	B	B	H	B	B	B	H	B	B	B	B	B	A	H	B	H	B	B	B	A	H	H	H	B	H	B	B	B	B	H	B	B	B	A	H	H	B	H	H	H	H	B	A	B	B	B
AX-95188181_1A	1A	53.99	B	B	B	A	B	B	B	A	B	B	B	B	B	A	A	B	A	B	B	B	A	A	A	A	B	A	B	B	B	B	A	B	B	B	A	A	A	B	A	A	A	A	B	A	B	B	B
AX-94786460_1A	1A	54.29	B	B	B	A	B	B	B	A	B	B	B	B	B	A	A	B	A	B	B	B	H	A	A	A	B	A	B	B	B	B	A	A	B	B	A	A	A	B	A	A	A	A	B	A	B	B	B
AX-95083535_1A	1A	54.29	B	B	B	A	B	B	B	A	B	B	B	B	B	A	A	B	A	B	B	B	H	A	A	A	B	A	B	B	B	B	A	A	B	B	A	A	A	B	A	A	A	A	B	A	B	B	B
AX-95258395	1A	54.29	B	B	B	A	B	B	B	A	B	B	B	B	B	A	A	B	A	B	B	B	H	A	A	A	B	A	B	B	B	B	A	A	B	B	A	A	A	B	A	A	A	A	B	A	B	B	B
AX-94586921_1A	1A	54.59	B	B	B	A	B	B	B	A	A	A	B	B	B	A	A	B	A	B	B	B	H	A	A	A	B	A	B	B	B	B	A	A	B	B	A	A	A	B	A	A	A	A	B	A	B	B	B
AX-94718117_1A	1A	54.59	B	B	B	A	B	B	B	A	A	A	B	B	B	A	A	B	A	B	B	B	H	A	A	A	B	A	B	B	B	B	A	A	B	B	A	A	A	B	A	A	A	A	B	A	B	B	B
AX-95632782_1A	1A	54.59	B	B	B	A	B	B	B	A	A	A	B	B	B	A	A	B	A	B	B	B	H	A	A	A	B	A	B	B	B	B	A	A	B	B	A	A	A	B	A	A	A	A	B	A	B	B	B
AX-94706964_1A	1A	54.59	B	B	B	A	B	B	B	A	A	A	B	B	B	A	A	B	A	B	B	B	H	A	A	A	B	A	B	B	B	B	A	A	B	B	A	A	A	B	A	A	A	A	B	A	B	B	B
AX-95159805_1A	1A	54.59	B	B	B	A	B	B	B	A	A	A	B	B	B	A	A	B	A	B	B	B	H	A	A	A	B	A	B	B	H	B	A	A	B	B	A	A	A	B	A	A	A	A	B	A	B	B	B
AX-94826839_1A	1A	54.71	B	B	B	A	B	B	B	A	A	A	B	B	B	A	A	B	A	B	B	B	H	A	A	A	B	A	B	B	B	B	A	A	B	B	A	A	A	B	A	A	A	A	B	A	B	B	B
wmc312_1A	1A	55.32	B	B	-	-	B	B	-	A	A	A	B	B	B	B	-	B	A	B	B	B	A	A	A	A	B	-	B	B	-	B	-	A	B	B	A	A	A	B	A	A	A	-	B	-	B	B	B
AX-94769932_1A	1A	56	B	B	B	B	B	B	B	A	A	A	B	B	B	A	A	B	A	B	B	B	H	A	A	A	B	B	B	B	B	B	B	A	B	B	A	A	A	B	A	A	A	A	B	B	B	B	B
AX-95631320_1A	1A	56.95	B	B	B	B	B	B	B	A	H	H	B	B	B	A	A	B	A	B	B	B	H	A	A	A	B	B	B	B	B	B	B	A	B	B	H	A	A	B	A	H	H	H	B	B	B	B	B
AX-94473981_1A	1A	59.72	B	B	B	B	B	B	B	H	H	H	B	B	H	A	A	B	A	B	B	B	A	H	A	A	B	B	H	B	H	B	B	H	B	B	H	A	H	H	H	H	H	A	B	B	B	B	B
AX-94502624_1A	1A	61.87	B	B	B	B	B	B	B	A	A	A	B	B	A	A	A	B	A	B	B	B	A	A	A	A	B	B	A	B	A	B	B	A	B	B	A	A	A	A	A	A	A	H	B	B	B	B	B
AX-94491186_1A	1A	63.11	B	B	A	H	B	B	A	A	A	A	B	B	A	A	A	B	A	B	B	B	A	A	A	A	B	H	A	B	H	B	H	A	B	B	A	A	A	A	A	A	A	A	B	A	H	B	B
AX-95159844_1A	1A	63.77	B	B	H	A	B	B	B	A	A	A	B	B	A	A	A	B	A	B	B	B	A	A	A	A	B	A	A	B	A	B	A	A	B	B	A	A	A	A	A	A	A	A	B	A	B	B	B
AX-94616748_1A	1A	63.97	B	B	B	A	B	B	B	A	A	A	B	B	A	A	A	B	A	A	B	B	A	A	A	A	B	A	A	B	A	B	A	A	B	B	A	A	A	A	A	A	A	A	B	A	B	B	B
AX-95657284_1A	1A	63.97	B	H	B	A	B	B	B	A	A	A	B	B	A	A	A	B	A	A	B	B	A	A	A	A	B	A	A	B	A	B	A	A	B	B	A	A	A	A	A	A	A	A	B	A	B	B	B
AX-94976474_1A	1A	64.88	B	B	A	A	B	B	A	B	A	A	B	B	H	H	A	B	A	A	B	B	A	B	A	A	A	A	A	B	A	B	A	A	B	B	A	A	A	A	A	A	A	A	B	A	B	B	B
AX-94690269_1A	1A	67.26	H	B	B	A	B	B	B	B	A	A	H	H	A	A	A	H	A	A	B	B	A	B	A	A	A	A	A	B	A	B	A	A	B	B	A	A	A	A	A	A	A	A	H	A	B	H	B
AX-95652764_1A	1A	70.69	H	H	B	A	B	B	H	H	A	A	A	B	A	A	A	B	A	A	H	H	A	A	A	A	A	A	A	H	A	H	A	A	H	H	A	A	A	A	A	B	A	A	H	A	H	H	H
AX-94534146_1A	1A	73.51	B	B	B	A	B	B	B	B	A	A	A	B	A	A	A	B	A	A	B	B	A	A	A	A	A	A	A	B	A	B	A	A	B	B	A	A	A	A	A	B	A	A	B	A	B	B	B
AX-94992551_1A	1A	73.51	B	B	B	A	B	B	B	B	A	A	A	B	A	A	A	B	A	A	B	B	A	A	A	A	A	A	A	H	A	B	A	A	B	B	A	A	A	A	A	B	A	A	B	A	B	B	B
AX-94709271_1A	1A	73.57	B	B	B	A	B	B	B	B	A	A	A	B	A	A	A	B	A	A	B	B	A	A	A	A	A	A	A	B	A	B	A	A	B	B	A	A	A	A	A	B	A	A	B	A	B	B	B
AX-94694721_1A	1A	74.06	B	B	B	A	B	B	B	B	A	H	A	B	A	A	A	B	A	A	B	B	A	A	A	A	A	H	A	B	A	B	A	A	B	B	A	H	A	A	A	B	A	A	B	A	B	B	B
AX-94777053_1A	1A	76.43	B	B	B	H	A	B	B	B	A	A	A	B	B	A	A	B	A	A	B	B	A	A	A	A	A	B	A	B	B	B	B	A	B	A	A	A	A	B	A	B	A	A	B	B	B	B	A
AX-95186761_1A	1A	76.43	B	B	B	B	A	B	B	B	A	A	A	B	B	A	A	B	A	A	B	B	H	A	A	A	A	B	A	B	B	B	B	A	B	A	A	A	A	B	A	B	A	A	B	B	B	B	A
wmc59_1A	1A	77.96	B	B	-	-	A	B	-	B	A	A	A	B	B	B	B	B	A	A	B	H	A	A	A	A	B	-	A	B	-	B	-	A	B	H	A	A	A	B	A	B	A	-	B	-	B	B	A
cfa2219_1A	1A	78.7	B	B	-	-	B	B	-	B	A	A	A	B	B	B	B	B	A	A	B	B	A	A	A	A	B	-	A	B	-	B	-	A	B	B	A	A	A	A	A	B	A	-	B	-	B	B	B
cfa2147	1A	79.74	B	B	-	-	B	B	-	B	A	A	A	B	B	B	B	B	A	A	B	B	A	A	A	A	B	-	H	B	-	B	-	A	B	B	A	A	A	A	A	B	A	-	B	-	B	B	B
gwm99_1A	1A	80.51	B	B	-	-	B	B	-	B	A	A	A	B	B	B	B	B	A	A	B	B	A	A	A	A	B	-	A	B	-	B	-	A	B	B	A	A	A	A	A	B	A	-	B	-	B	B	B
barc213_1A	1A	80.51	B	B	-	-	B	B	-	B	A	A	A	B	B	B	B	B	A	A	B	H	A	A	A	A	B	-	A	B	-	B	-	A	B	B	A	A	A	A	A	B	A	-	B	-	B	B	B
wPt-8016_1A	1A	80.8	B	B	-	-	B	B	-	B	A	A	A	B	B	B	B	B	A	A	B	B	A	-	A	A	B	-	A	B	-	B	-	A	B	B	A	A	A	A	A	-	A	-	B	-	B	-	B
wPt-2847_1A	1A	80.8	B	B	-	-	B	B	-	B	A	A	A	B	B	B	B	B	A	A	B	B	A	-	A	A	B	-	A	B	-	B	-	A	B	B	A	A	A	A	A	-	A	-	B	-	B	-	B
wPt-1511	1A	81.77	B	B	-	-	B	B	-	B	A	A	B	B	B	B	B	B	A	-	B	B	-	-	A	A	B	-	A	B	-	B	-	A	B	B	A	A	A	A	A	-	A	-	B	-	B	-	B
gwm497	1A	82.97	B	B	-	-	B	B	-	B	A	A	A	-	-	B	B	B	A	A	B	A	A	A	A	A	B	-	A	B	-	-	-	A	B	A	A	A	A	-	A	-	A	-	B	-	B	B	B
wPt-1011_1A	1A	86.4	B	B	-	-	A	B	-	B	A	A	A	B	A	B	B	A	B	A	B	A	A	-	-	A	B	-	-	B	-	B	-	A	-	A	A	B	A	A	-	-	A	-	B	-	-	-	A
barc158_1A	1A	90.26	B	B	-	-	A	B	-	B	A	A	A	B	A	B	B	A	B	A	B	B	A	A	B	A	B	-	A	B	-	B	-	A	B	A	A	B	B	A	B	B	B	-	B	-	A	A	A
barc17_1A	1A	90.3	-	B	-	-	A	B	-	B	A	A	A	B	A	B	B	A	B	A	B	H	A	A	B	A	B	-	A	B	-	B	-	A	B	A	A	B	B	A	B	B	B	-	B	-	A	A	A
AX-94590645_1A	1A	91.55	A	B	A	A	A	B	A	B	A	A	A	B	A	A	A	A	B	A	B	B	A	A	B	A	A	A	A	B	A	B	A	A	B	A	A	B	B	A	B	B	B	A	H	A	A	A	A
AX-94551566_1A	1A	92.16	A	B	A	B	A	B	A	B	A	A	A	B	A	A	A	A	B	A	B	B	A	A	B	A	A	B	A	B	B	B	A	A	B	A	A	B	B	A	B	B	B	B	H	A	B	A	A
AX-94991487_1A	1A	92.16	A	B	A	B	A	B	A	B	A	A	A	B	A	A	A	A	B	A	B	B	A	A	B	A	A	B	A	B	B	B	A	A	B	A	A	B	B	A	B	B	B	B	H	A	B	A	A
AX-95241586_1A	1A	92.16	A	B	A	B	A	B	A	B	A	A	A	B	A	A	A	A	B	A	B	B	A	A	B	A	A	B	A	B	B	B	A	A	B	A	A	B	B	A	B	B	B	B	H	A	B	A	A
AX-94733833_1A	1A	92.26	A	B	A	B	A	B	A	B	A	A	A	B	A	A	A	A	B	A	B	B	A	A	B	A	A	B	A	B	B	B	A	A	B	A	A	B	B	A	B	B	B	B	H	A	B	A	A
AX-95124191_1A	1A	92.66	A	B	B	B	A	B	B	B	A	A	A	B	A	A	A	A	B	A	B	B	A	A	B	A	A	B	A	B	B	B	A	A	B	A	A	B	B	A	B	B	B	B	H	A	B	A	A
AX-94995156_1A	1A	92.66	A	B	B	B	A	B	B	B	A	A	A	B	A	A	A	A	B	A	B	B	A	A	B	A	A	B	A	B	B	B	A	A	B	A	A	B	B	A	B	B	B	B	H	A	B	A	A
AX-95151237_1A	1A	95.11	A	B	B	B	A	B	B	B	A	A	A	B	B	A	A	A	B	H	B	B	H	A	B	A	A	B	A	B	B	B	B	H	B	A	A	B	B	H	B	B	A	B	B	B	B	H	A
gwm264_1B	1B	0	A	B	-	-	B	A	-	B	B	A	B	A	B	A	B	A	B	A	B	B	A	B	A	B	B	-	B	A	-	A	-	B	A	B	B	H	A	B	A	A	B	-	A	-	B	A	A
wmc85_1B	1B	2.17	A	B	-	-	B	A	-	B	B	B	B	A	B	A	B	A	B	A	B	B	A	B	A	B	B	-	B	B	-	-	-	B	A	B	B	H	A	B	H	A	B	-	A	-	B	A	B
wPt-328_1B	1B	4.09	A	A	-	-	B	A	-	B	B	B	B	A	B	A	A	A	A	A	B	B	A	-	-	B	B	-	B	B	-	A	-	B	A	B	B	B	A	B	-	-	B	-	A	-	A	-	B
wPt-3465_1B	1B	5.01	A	A	-	-	B	A	-	B	A	B	-	A	B	A	A	A	A	A	B	B	A	-	A	B	B	-	B	B	-	A	-	B	A	B	B	B	A	B	A	-	B	-	B	-	A	-	B
AX-94801428_1B	1B	6.24	B	A	B	B	B	A	B	B	B	B	B	A	B	A	A	A	A	A	B	B	B	B	A	B	B	B	B	B	B	A	B	B	A	B	B	B	A	B	A	A	B	A	H	B	A	A	B
AX-95014226_1B	1B	6.43	B	A	B	B	B	A	B	B	B	B	B	A	B	A	A	A	A	A	B	B	H	B	A	B	B	B	B	B	B	A	B	B	A	B	B	B	A	B	A	A	B	A	H	B	A	A	B
AX-94602901_1B	1B	7.12	A	A	B	B	B	A	B	B	B	B	B	A	B	A	A	A	A	A	B	B	A	B	A	B	B	B	B	B	B	A	B	B	A	B	B	A	A	B	A	A	B	A	A	B	B	A	B
AX-94913428_1B	1B	7.45	A	A	B	B	B	A	B	B	B	B	B	A	B	A	A	A	A	A	B	B	A	B	A	B	B	B	B	B	B	H	B	B	A	B	B	A	A	B	A	A	B	A	A	B	B	A	B
AX-94657416_1B	1B	9.33	H	A	H	B	B	A	H	B	B	B	B	H	B	B	A	H	H	H	B	B	A	B	A	B	B	B	B	B	B	H	B	B	H	B	B	A	A	B	A	A	B	A	H	B	B	A	B
AX-94903145_1B	1B	11.48	A	A	A	B	B	A	A	B	B	B	B	A	B	H	A	A	A	A	B	B	A	B	A	B	B	B	B	B	B	A	B	B	A	B	B	H	A	B	A	A	B	A	A	B	B	A	B
AX-94940584_1B	1B	12.02	A	A	A	B	B	A	A	B	B	B	B	A	B	A	A	A	A	A	B	B	A	B	A	B	B	B	B	B	B	A	B	B	A	B	B	A	A	B	A	A	B	A	A	B	B	A	B
AX-94845742_1B	1B	12.11	A	A	A	B	B	A	A	B	B	B	B	A	B	A	A	A	A	A	B	B	A	B	A	B	B	B	B	B	B	A	B	B	A	B	B	A	A	B	A	A	B	A	A	B	B	A	B
AX-95202810_1B	1B	12.33	A	A	A	B	B	A	A	B	B	B	B	A	B	A	A	A	A	A	B	B	A	B	A	B	B	B	B	B	B	A	B	B	A	B	B	A	A	B	A	A	B	A	H	B	B	A	B
wPt-5801_1B	1B	13.35	A	A	-	-	B	A	-	B	B	B	B	A	-	A	A	A	A	A	B	-	A	-	A	B	B	-	-	B	-	A	-	B	A	B	B	A	A	B	A	-	B	-	A	-	B	-	B
wPt-3753_1B	1B	14.37	A	A	-	-	B	A	-	B	B	B	B	A	B	A	A	A	A	A	B	B	A	-	A	B	B	-	B	B	-	B	-	B	A	B	B	A	A	B	A	-	B	-	A	-	B	-	B
barc152_1D	1B	14.37	A	A	-	-	B	A	-	B	B	B	B	A	B	A	A	A	A	A	B	B	A	B	A	B	B	-	B	B	-	B	-	B	A	B	B	A	A	B	A	A	B	-	A	-	B	A	B
AX-94545049_1B	1B	15.85	A	H	B	B	B	H	B	B	B	B	B	A	B	A	A	A	A	A	B	B	A	B	A	B	B	H	B	B	H	B	B	B	H	B	B	A	H	B	H	H	B	A	A	H	B	A	B
AX-94847672_1B	1B	17.29	A	A	B	B	B	A	B	B	B	B	B	A	B	H	A	A	A	A	B	B	A	B	A	B	B	A	B	B	A	B	B	B	A	B	B	A	A	B	A	A	B	A	A	A	B	A	B
AX-95134745_1B	1B	17.51	A	A	B	B	B	A	B	B	B	B	B	A	B	A	A	A	A	A	B	B	A	B	A	B	B	A	B	B	A	B	B	B	A	B	B	A	A	B	A	A	B	A	A	A	B	A	B
AX-95214678_1B	1B	17.81	A	A	B	B	B	A	B	B	B	B	B	A	B	A	A	A	A	A	B	B	A	B	A	B	B	A	B	B	A	B	B	B	A	B	B	A	A	B	A	A	B	A	A	A	B	A	B
wPt-8971_1B	1B	18.78	A	A	-	-	B	A	-	B	B	B	B	A	B	A	B	A	A	A	B	B	A	-	A	B	B	-	B	B	-	B	-	B	A	B	B	A	A	B	-	-	B	-	A	-	B	-	B
wPt-5562_1B	1B	19.7	-	B	-	-	B	-	-	B	B	B	B	A	B	A	B	A	A	-	B	-	A	-	A	B	B	-	B	-	-	B	-	-	-	A	B	-	-	A	A	-	-	-	A	-	B	-	B
wPt-2019_1B	1B	20.41	A	B	-	-	B	A	-	B	B	B	B	A	B	A	B	A	A	A	B	B	A	-	A	B	B	-	B	B	-	B	-	B	B	B	B	A	B	B	A	-	B	-	A	-	B	-	B
barc8_1B	1B	20.57	A	B	-	-	B	A	-	B	B	B	B	A	H	A	B	A	A	A	B	B	A	B	A	B	B	-	B	B	-	B	-	B	B	B	B	A	B	B	A	A	B	-	A	-	B	A	B
wPt-8779_1B	1B	20.93	A	B	-	-	B	A	-	B	B	B	B	A	B	A	B	A	A	A	B	-	A	-	-	B	B	-	B	B	-	B	-	B	B	B	B	A	B	B	B	-	B	-	A	-	B	-	-
gwm413_1B	1B	21.11	A	B	-	-	B	A	-	B	B	B	B	A	B	A	B	A	A	A	B	B	A	B	B	B	B	-	B	B	-	B	-	B	B	B	B	A	B	B	B	A	B	-	A	-	B	A	B
wmc500.1	1B	22.02	A	B	-	-	B	A	-	B	B	H	H	A	B	A	B	A	A	A	B	B	A	B	A	B	B	-	B	B	-	B	-	-	B	B	B	A	B	B	A	A	B	-	B	-	B	A	B
AX-94408914_1B	1B	23.42	A	B	A	B	B	A	A	B	B	B	B	A	H	A	A	A	A	A	B	B	A	B	A	B	B	B	B	B	A	B	B	H	B	B	B	A	B	B	A	A	B	A	A	A	B	A	B
AX-94796921_1B	1B	24.59	A	B	B	B	B	A	B	B	B	B	B	A	B	A	H	A	A	A	B	B	A	B	A	B	B	B	B	B	B	B	B	B	B	B	B	A	B	B	A	A	B	A	A	B	B	A	B
AX-95011054_1B	1B	24.98	A	B	B	B	B	A	B	B	B	B	B	A	B	B	A	A	A	A	B	B	A	B	A	B	B	B	B	B	B	B	B	B	B	B	B	A	B	B	A	A	B	A	A	B	B	A	B
AX-94471091_1B	1B	26.76	A	B	B	B	B	A	B	H	B	B	B	A	B	A	A	A	A	A	B	B	A	B	B	H	H	B	B	B	B	H	B	B	B	B	B	A	B	H	B	A	B	A	A	B	B	A	B
wPt-1399_1B	1B	29.39	A	B	-	-	B	A	-	-	B	B	B	A	-	A	-	A	A	A	B	B	A	-	B	A	B	-	B	B	-	B	-	B	B	B	B	A	B	-	B	-	B	-	A	-	B	-	B
wPt-5678_1B	1B	29.72	A	-	-	-	B	A	-	-	B	B	-	A	-	A	-	A	A	A	B	B	A	-	B	A	B	-	B	B	-	-	-	B	B	B	B	A	B	B	B	-	B	-	A	-	B	-	B
gwm11_1B	1B	31.43	A	B	-	-	B	B	-	B	B	B	B	A	H	H	B	A	A	A	B	H	A	B	B	A	B	-	B	B	-	B	-	B	B	B	B	A	A	B	B	B	B	-	A	-	B	A	B
barc137_1B	1B	31.9	A	B	-	-	B	B	-	B	B	B	B	A	B	B	B	A	A	A	B	B	A	B	B	A	B	-	B	B	-	B	-	B	B	B	B	A	A	B	B	B	B	-	A	-	B	A	B
barc187_1B	1B	32.73	A	B	-	-	B	B	-	B	B	B	B	A	B	H	B	A	A	A	B	B	A	B	B	A	B	-	B	B	-	B	-	B	B	B	B	A	A	B	B	B	B	-	A	-	B	A	B
AX-95629497_1B	1B	34.77	A	B	B	B	B	B	B	B	B	B	B	A	B	A	A	A	A	A	B	B	B	B	B	A	B	A	B	B	A	B	B	B	B	B	B	A	B	B	B	B	B	A	A	A	B	A	B
AX-94535608_1B	1B	35.27	A	B	B	B	B	B	B	B	B	B	B	A	B	A	A	A	A	A	B	B	B	B	B	A	B	B	B	B	B	B	B	B	B	B	B	A	B	B	B	B	B	A	A	B	B	A	B
AX-94412546_1B	1B	36.61	A	B	A	B	B	B	A	B	B	B	A	A	B	A	A	A	A	A	B	B	A	B	A	A	B	B	B	B	B	B	B	B	B	B	B	A	B	B	B	B	B	A	A	B	B	A	B
AX-94397585_1B	1B	36.94	A	B	A	B	B	B	A	B	B	B	H	H	B	A	A	A	H	A	B	B	A	B	A	A	B	B	B	B	B	B	B	B	B	B	B	A	B	B	B	B	B	A	A	B	B	A	B
AX-94505043_1B	1B	37.67	A	B	B	B	B	B	B	B	B	B	H	A	B	A	A	A	A	A	B	B	A	B	A	A	B	B	B	B	B	B	B	B	B	B	B	A	B	B	B	B	B	A	A	B	B	A	B
AX-94969778_5B	1B	37.77	A	B	B	B	B	B	B	B	B	B	H	A	B	A	A	A	A	H	B	B	A	B	A	A	B	B	B	B	B	B	B	B	B	B	B	A	B	B	B	B	B	A	A	B	B	A	B
AX-94667633_1B	1B	37.98	A	B	B	B	B	B	B	B	B	B	A	A	B	A	A	A	A	A	B	B	H	B	A	A	B	B	B	B	B	B	B	B	B	B	B	A	B	B	B	B	B	A	A	B	B	H	B
AX-94519635_1B	1B	38.08	A	B	H	B	B	B	B	B	B	B	A	A	B	A	A	A	A	A	B	B	A	B	A	A	B	B	B	B	B	B	B	B	B	B	B	A	B	B	B	B	B	A	A	B	B	A	B
AX-95178996_1B	1B	38.17	A	B	B	B	B	B	B	B	B	B	A	A	B	A	A	A	A	A	B	B	H	B	A	A	B	B	B	B	B	B	B	B	B	B	B	A	B	B	B	B	B	A	A	B	B	A	B
AX-94590275_1B	1B	38.17	H	B	B	B	B	B	B	B	B	B	A	A	B	A	A	A	A	A	B	B	A	B	A	A	B	B	B	B	B	B	B	B	B	B	B	A	B	B	B	B	B	A	A	B	B	A	B
AX-94405961_1B	1B	38.27	A	B	B	B	B	B	B	B	B	B	A	A	B	A	A	A	A	A	B	B	A	B	A	A	B	B	B	B	B	B	B	B	B	B	B	A	B	B	B	B	B	H	A	B	B	A	B
AX-94507852_1B	1B	38.37	A	B	B	B	B	B	B	B	B	B	A	A	B	A	A	A	A	A	B	B	A	B	A	A	B	B	B	B	B	B	B	B	B	B	B	A	B	B	B	B	B	H	A	B	B	A	B
AX-94987428_1B	1B	38.98	A	B	B	B	B	B	B	B	B	B	A	A	B	A	A	A	A	A	B	B	A	B	A	A	B	B	B	B	B	B	B	B	B	B	B	A	B	B	B	B	B	A	A	B	B	A	B
AX-94555232_1B	1B	39.27	A	B	H	B	B	B	H	B	B	B	A	A	B	A	A	A	A	A	B	B	A	B	A	A	B	B	B	B	B	B	B	B	B	B	B	A	B	B	B	B	B	A	A	B	B	A	B
AX-94651362_5B	1B	39.93	A	B	B	B	B	B	B	B	B	B	A	A	B	A	A	A	A	A	B	B	A	H	A	A	B	B	H	B	B	B	B	B	B	B	B	A	B	B	H	B	B	A	A	B	B	A	B
AX-95232141_1B	1B	40.6	A	B	B	B	B	B	B	B	B	B	A	A	B	A	A	A	A	A	B	B	A	B	A	A	B	B	B	H	B	B	B	B	B	B	B	A	B	B	B	B	B	A	A	B	B	A	B
AX-94629442	1B	40.79	A	B	B	B	B	B	B	B	B	B	A	A	B	A	A	A	A	A	B	B	A	B	A	A	B	B	B	B	B	B	B	B	B	B	B	A	B	B	B	B	B	A	A	B	B	A	B
AX-94449276_1B	1B	41.55	A	B	B	B	B	B	B	B	B	B	A	A	H	A	A	A	A	A	B	B	A	B	A	A	B	H	B	B	B	B	B	H	B	B	B	A	H	B	B	B	B	A	A	H	H	A	B
AX-94887162_1B	1B	42.82	H	B	B	B	B	B	B	B	B	B	A	H	B	A	A	A	A	H	B	B	A	B	A	A	B	B	B	B	B	B	B	B	B	B	B	A	B	B	B	B	B	H	A	B	B	A	B
AX-94460140_1B	1B	44.67	H	B	B	B	B	B	B	B	B	B	H	H	B	A	A	H	A	H	B	B	H	B	A	A	B	B	B	B	B	B	B	B	B	B	B	A	B	B	B	B	B	A	H	B	B	H	B
AX-94465678_1B	1B	46.67	A	B	H	B	B	B	A	B	B	B	A	H	B	A	H	A	A	H	B	B	A	B	H	H	B	B	B	B	B	B	B	B	B	B	B	A	B	B	B	B	B	A	H	B	B	A	B
AX-95170113_1B	1B	48.05	A	B	A	B	B	B	A	B	B	B	A	A	B	A	A	A	A	A	B	B	A	B	A	A	B	B	B	B	B	B	B	B	B	B	B	A	B	B	B	B	B	A	A	B	B	A	B
AX-94856268_1B	1B	48.41	A	B	A	B	B	B	A	B	B	B	A	A	B	A	A	A	A	A	B	B	A	B	A	A	B	B	B	B	B	B	B	B	B	B	B	A	B	B	B	B	B	A	A	B	B	A	B
AX-94519224_1B	1B	49.07	A	B	A	B	B	B	A	B	B	B	A	A	B	A	A	A	A	A	B	B	A	B	A	A	B	B	B	B	B	B	B	B	B	B	B	H	B	B	B	B	B	A	A	B	B	A	B
AX-94675565	1B	51.8	A	B	A	B	B	H	A	H	H	H	A	A	B	A	A	A	A	A	B	B	A	H	A	A	B	B	B	B	B	H	B	H	B	B	H	A	H	B	H	H	H	A	A	H	B	A	B
AX-94816673_1B	1B	53.5	A	B	H	H	B	B	H	H	H	H	A	A	H	A	A	A	A	A	B	B	A	B	A	A	H	H	H	B	H	B	H	H	H	H	H	A	H	H	H	H	H	A	A	H	B	A	B
AX-94905375_5B	1B	56	A	B	B	H	B	B	B	B	B	B	A	H	H	A	A	A	A	A	B	B	A	B	A	A	B	H	B	B	H	B	H	B	B	B	B	A	B	B	B	B	B	A	A	H	B	A	B
AX-95223898_1B	1B	56.8	A	B	A	A	B	B	A	B	B	B	A	A	H	A	A	A	A	A	B	B	A	B	A	A	B	H	B	B	H	B	A	B	B	B	B	A	B	B	B	B	B	A	A	H	B	A	B
AX-94975230_1B	1B	57.72	A	B	A	A	B	B	A	B	B	B	A	A	H	A	A	A	A	A	H	B	A	B	A	A	B	B	B	B	B	B	A	B	B	B	B	A	H	B	B	B	B	A	A	B	B	A	B
AX-94931595_1B	1B	58.53	A	B	A	A	B	B	A	B	B	B	A	A	B	A	A	A	A	A	B	B	A	B	A	A	B	B	B	B	B	B	A	B	B	B	B	A	B	B	B	B	B	H	A	B	B	H	B
wPt-2315_1B	1B	59.8	-	-	-	-	B	B	-	B	-	B	A	A	-	-	B	A	A	A	B	-	A	-	A	A	B	-	B	B	-	B	-	B	B	B	B	A	A	B	B	-	B	-	A	-	B	-	B
wPt-705_1B	1B	60.46	A	B	-	-	B	B	-	B	B	B	A	A	B	B	B	A	A	A	B	B	A	-	A	A	B	-	B	B	-	B	-	B	B	B	B	-	A	B	B	-	B	-	A	-	B	-	B
barc61_1B	1B	60.65	A	B	-	-	B	B	-	B	B	B	A	A	B	B	B	A	A	A	B	B	A	B	A	A	B	-	B	B	-	B	-	B	B	B	B	A	A	B	B	B	B	-	A	-	B	A	B
cfd20_1B	1B	60.99	A	B	-	-	B	B	-	B	B	B	A	A	-	B	B	A	-	A	B	-	A	B	A	A	B	-	B	B	-	B	-	B	B	B	B	A	A	B	B	B	B	-	A	-	B	A	B
AX-94691247_1B	1B	63.28	A	B	A	A	B	B	A	B	B	B	A	A	A	A	A	A	A	A	B	B	A	H	A	A	B	A	B	B	A	B	A	B	B	B	B	A	B	B	B	B	B	A	A	A	B	A	B
AX-95215369_1B	1B	65.46	A	H	B	B	B	B	B	B	B	B	A	A	B	A	A	A	A	A	B	B	A	B	A	A	H	A	B	B	A	B	B	B	B	B	B	A	B	B	B	B	H	A	A	A	B	A	B
AX-94766246_1B	1B	66.84	A	B	B	H	B	B	B	B	B	B	A	A	A	A	A	A	A	A	B	B	A	B	A	A	B	A	B	B	A	B	H	B	B	B	B	A	B	B	B	B	B	A	A	A	B	A	B
AX-95630190_1B	1B	67.13	A	B	B	A	B	B	B	B	B	B	A	A	A	A	A	A	A	A	B	B	A	B	A	A	B	H	B	B	A	B	A	B	B	B	B	A	B	B	B	B	B	A	A	A	B	A	B
AX-94665912_1B	1B	67.66	A	B	B	A	B	B	B	B	B	B	A	A	A	A	A	A	A	A	B	B	A	B	A	A	B	A	B	B	A	B	A	B	B	B	B	A	B	B	B	B	B	H	A	A	B	A	B
AX-94993908_1B	1B	67.77	A	B	B	A	H	B	B	B	B	B	A	A	A	A	A	A	A	A	B	B	A	B	A	A	B	A	B	B	A	B	A	B	B	B	B	A	B	B	B	B	B	A	A	A	B	A	B
AX-95633911_1B	1B	69.32	H	B	B	A	B	B	B	B	B	B	A	A	A	A	A	A	A	H	B	A	A	B	A	A	B	A	B	B	A	B	H	B	B	B	B	A	B	B	B	B	H	A	B	A	B	A	B
wPt-7160_1B	1B	71.42	A	B	-	-	B	B	-	B	B	B	A	A	-	B	B	A	A	A	B	A	A	-	A	A	B	-	B	B	-	B	-	B	B	B	B	A	A	B	B	-	B	-	A	-	B	-	B
gwm274.1_1B	1B	71.47	A	B	-	-	B	B	-	B	B	B	A	A	H	B	B	A	A	A	B	A	A	B	A	A	B	-	B	B	-	B	-	B	B	B	B	A	A	B	B	B	B	-	A	-	B	A	B
gwm268_1B	1B	72.1	A	B	-	-	B	B	-	B	B	B	A	A	B	B	B	A	A	A	B	A	A	B	A	A	B	-	B	B	-	B	-	B	B	B	A	A	A	B	B	B	B	-	A	-	B	A	B
wPt-9032_1B	1B	72.25	A	B	-	-	B	B	-	B	B	B	A	A	-	B	B	A	A	A	B	A	A	-	A	A	B	-	B	B	-	B	-	B	B	B	A	A	A	B	B	-	B	-	A	-	B	-	B
AX-95259256_1B	1B	73.59	A	B	B	B	B	B	B	B	B	B	A	A	A	B	H	A	A	A	B	A	A	B	A	A	B	H	B	B	A	B	H	B	B	B	A	A	B	H	B	B	B	A	A	A	B	A	B
AX-94462630_1B	1B	74.37	A	B	A	B	B	B	A	B	B	B	A	A	A	B	A	A	A	A	B	A	A	B	A	A	B	A	B	B	A	B	A	B	B	B	A	A	B	B	B	B	B	A	A	A	B	A	B
AX-95076244_1B	1B	74.57	A	B	A	B	B	B	A	B	B	B	A	A	A	A	A	A	A	A	B	A	A	B	A	A	B	A	B	B	A	B	A	B	B	B	A	A	B	B	B	B	B	A	A	A	B	A	B
AX-94955390_1B	1B	74.67	A	B	A	B	B	B	A	B	B	B	A	A	A	A	A	A	A	A	B	A	H	B	A	A	B	A	B	B	A	B	A	B	B	B	A	A	B	B	B	B	B	A	A	A	B	A	B
AX-94550466_1B	1B	74.77	A	B	A	H	B	B	A	B	B	B	A	A	A	A	A	A	A	A	B	A	A	B	A	A	B	A	B	B	A	B	A	B	B	B	A	A	B	B	B	B	B	A	A	A	B	A	B
AX-94773580_1B	1B	75.06	A	B	A	B	B	B	A	B	B	B	A	A	A	A	A	A	A	A	B	A	A	B	A	A	B	A	B	B	A	B	A	B	B	B	A	A	B	B	B	B	B	A	A	A	B	A	B
AX-95187840_1B	1B	75.45	A	B	A	B	B	B	A	B	B	B	A	A	A	A	A	A	A	A	B	A	A	B	A	A	B	A	B	B	A	B	A	B	B	B	A	A	B	B	B	H	B	A	A	A	H	A	B
AX-94496629_5B	1B	76.76	A	B	A	B	B	B	A	H	B	H	A	A	A	B	A	A	A	A	B	A	A	B	H	A	B	A	B	H	A	B	H	H	B	B	A	A	H	B	B	H	B	A	A	A	H	A	H
AX-95255439_1B	1B	78.58	A	B	A	A	B	B	A	B	B	B	A	A	A	B	A	A	A	A	B	A	H	B	A	A	B	A	B	B	A	B	A	B	B	B	A	A	B	B	B	B	B	A	A	A	B	A	B
AX-94766122_1B	1B	81.32	A	B	B	A	B	B	B	B	B	B	A	A	A	A	A	B	A	B	B	A	H	B	A	A	B	A	A	B	A	B	A	B	B	B	A	A	A	B	B	B	A	A	A	A	A	A	B
AX-94813152_1B	1B	87.7	B	B	H	H	B	B	H	B	H	H	A	H	A	A	A	B	A	H	B	H	A	H	A	A	H	A	A	H	A	H	A	H	B	H	A	A	A	H	H	B	A	A	H	H	H	B	B
AX-94860581_1B	1B	91.9	B	B	B	B	B	B	B	B	B	B	A	A	A	A	A	B	A	B	B	A	A	B	A	A	B	A	A	A	A	A	A	B	B	A	A	A	A	B	B	B	A	A	A	B	A	B	B
AX-94395875_1B	1B	92.64	B	B	B	B	B	B	B	B	B	B	A	A	A	A	A	B	A	B	B	A	A	B	A	A	B	A	A	A	A	A	A	B	B	A	A	A	A	B	B	B	A	A	A	B	A	B	B
AX-94400616_1B	1B	92.74	B	B	B	B	B	B	B	B	B	B	A	A	A	A	A	B	A	H	B	A	A	B	A	A	B	A	A	A	A	A	A	B	B	A	A	A	A	B	B	B	A	A	A	B	A	B	B
AX-94561057_1B	1B	92.99	B	B	B	B	B	B	B	B	B	B	A	A	A	A	A	B	A	B	B	A	A	B	A	A	B	A	A	A	A	A	A	B	B	A	A	A	H	B	B	B	A	A	A	B	H	B	B
AX-94795975_1B	1B	93.47	B	B	B	B	B	B	B	B	B	B	A	A	H	A	H	B	A	B	B	A	A	B	A	A	B	A	A	H	A	A	A	B	B	A	A	H	A	B	B	B	A	A	A	B	H	B	B
AX-95232646_1B	1B	95.93	B	A	B	B	B	B	B	B	B	B	A	A	B	A	A	B	A	B	B	B	B	B	A	A	B	B	A	A	B	A	B	B	B	A	A	A	A	B	B	B	A	H	A	B	A	B	B
psp3100_1B	1B	97.89	A	A	-	-	B	B	-	B	B	B	A	A	A	H	B	B	A	B	B	B	A	B	A	A	B	-	A	A	-	A	-	B	B	A	A	A	A	B	B	B	A	-	A	-	A	B	B
AX-95235129_1B	1B	100.2	B	A	A	A	B	B	A	B	B	B	A	A	A	A	A	B	B	B	B	B	A	B	A	A	B	A	A	A	A	A	A	B	B	A	A	A	A	A	B	B	A	A	A	A	A	B	B
AX-94608604_1D	1B	103.46	B	A	A	A	B	A	A	A	A	B	A	A	A	A	A	B	B	B	B	B	H	B	A	A	B	B	A	A	B	A	B	B	B	A	A	A	A	A	B	B	A	H	A	A	A	B	B
AX-94514569_1B	1B	107.04	B	A	B	A	B	A	B	A	A	B	A	A	A	A	A	B	B	H	H	B	B	B	A	A	H	H	A	A	B	A	B	B	H	A	A	A	A	A	B	B	A	A	H	A	A	B	H
AX-94990920_1B	1B	108.68	B	A	B	A	B	A	B	A	A	B	A	A	A	A	A	B	B	H	H	B	B	B	A	A	B	H	A	A	B	A	B	B	B	A	A	A	A	A	B	B	A	A	H	A	A	B	B
AX-94570573_1B	1B	109.62	B	A	B	A	B	A	B	A	A	B	A	A	A	A	A	B	B	B	B	B	B	B	A	A	B	B	A	A	B	A	B	B	B	A	A	A	A	A	B	B	A	A	H	A	A	B	B
AX-94945293_1B	1B	109.95	B	A	B	A	B	A	B	A	A	B	A	A	A	A	A	B	B	B	B	B	B	B	A	A	B	B	A	A	B	A	B	B	B	A	B	A	A	A	B	B	A	A	H	A	A	B	B
AX-94817190_1B	1B	112.7	B	A	A	A	B	A	A	A	A	B	A	A	A	A	A	B	B	B	B	A	A	B	B	B	A	A	A	B	B	A	B	B	B	A	B	A	A	A	B	A	A	A	H	A	A	B	A
bacr80_1B	1B	114.25	A	A	-	-	B	A	-	A	A	B	A	A	A	A	A	B	B	B	B	A	A	B	B	B	B	-	A	B	-	A	-	B	B	A	B	A	B	A	B	A	A	-	B	-	A	B	A
barc149_1D	1D	0	B	A	-	-	A	A	-	B	B	B	A	B	A	A	B	B	B	A	B	A	A	B	B	A	B	-	B	B	-	A	-	A	A	A	A	A	A	B	B	A	B	-	B	-	A	B	A
AX-94562727_1A	1D	2.24	A	A	A	H	A	A	A	B	B	B	A	B	H	A	A	B	B	A	B	B	A	B	B	A	B	H	B	B	H	A	H	A	A	A	A	B	B	B	B	A	B	A	A	H	A	B	A
AX-94933916_1D	1D	2.65	A	A	A	H	H	A	A	B	B	B	B	B	A	A	A	B	B	A	B	B	A	B	B	A	B	H	B	B	H	A	H	A	A	A	A	B	B	B	B	A	B	A	A	H	A	B	A
AX-94572205_1D	1D	3.32	A	A	A	A	A	A	A	B	B	B	B	B	A	H	A	B	B	A	B	B	A	B	B	A	B	A	B	B	A	A	A	A	A	A	A	B	B	B	B	A	B	A	A	A	A	B	A
AX-94762982_1D	1D	3.32	A	A	A	A	A	A	A	B	B	B	B	B	A	A	A	B	B	A	B	B	A	B	B	A	B	A	B	B	A	A	A	A	A	A	A	B	B	B	B	A	B	A	A	A	A	B	A
AX-95241170_1D	1D	3.41	A	A	A	A	A	A	A	B	B	B	B	B	A	A	A	B	B	A	B	B	H	B	B	A	B	A	B	B	A	A	A	A	A	A	A	B	B	B	B	A	B	A	A	A	A	B	A
AX-94929490_1D	1D	3.51	A	A	A	A	A	A	A	B	B	B	A	B	A	A	A	B	B	A	B	B	H	B	B	A	B	A	B	B	A	A	H	A	A	A	A	B	B	B	B	A	B	A	A	A	H	B	A
AX-94784539_1D	1D	3.51	A	A	A	A	A	A	A	B	B	B	A	B	A	A	A	B	B	A	B	B	H	B	B	A	B	A	B	B	A	A	A	A	A	A	A	B	B	B	B	A	B	H	A	A	A	B	A
AX-94772107_1D	1D	3.51	A	A	A	A	A	A	A	B	B	B	A	B	A	A	A	B	B	A	B	B	H	B	B	A	B	A	B	B	A	A	A	A	A	A	A	B	B	B	B	A	B	A	A	A	A	B	A
AX-95210930_1D	1D	4.29	A	A	H	A	A	A	A	B	B	B	H	B	A	A	A	B	B	A	B	B	H	B	B	A	B	A	B	B	H	A	A	A	A	A	A	B	B	B	B	A	B	A	A	H	A	B	A
AX-94434109_1D	1D	7.03	A	A	B	A	A	A	B	B	B	B	A	A	A	A	A	B	A	A	B	B	A	B	B	A	B	A	B	B	A	A	A	A	A	A	A	B	B	B	B	A	B	B	B	A	A	B	A
cfd15_1D	1D	8.38	B	A	-	-	A	A	-	B	B	B	A	A	A	A	A	B	A	A	B	B	B	B	B	A	B	-	B	B	-	A	-	A	A	A	A	B	A	B	B	A	B	-	B	-	A	B	A
AX-95081585_1D	1D	16.18	A	A	B	B	A	A	B	B	H	B	A	A	B	A	A	B	A	A	H	H	B	B	B	A	B	B	B	H	H	A	B	A	A	A	A	H	H	H	B	H	A	B	B	B	A	B	A
wPt-4196_1D2B	1D	19.03	A	A	-	-	A	A	-	B	B	B	A	A	A	A	A	B	A	A	B	B	B	-	B	A	B	-	-	B	-	A	-	A	A	A	A	A	A	B	B	-	A	-	B	-	A	-	A
wPt-8960_1D	1D	19.03	A	A	-	-	A	A	-	B	B	B	A	A	A	A	A	B	A	A	B	B	B	-	B	A	B	-	-	B	-	A	-	A	A	A	A	A	A	B	B	-	A	-	B	-	A	-	A
wPt-3790_1D	1D	19.03	A	A	-	-	A	A	-	B	B	B	A	A	A	A	A	B	A	A	B	B	B	-	B	A	B	-	-	B	-	A	-	A	A	A	A	A	A	B	B	-	A	-	B	-	A	-	A
wPt-3707_1D	1D	19.03	A	A	-	-	A	A	-	B	B	B	A	A	A	A	A	B	A	A	B	B	B	-	B	A	B	-	-	B	-	A	-	A	A	A	A	A	A	B	B	-	A	-	B	-	A	-	A
AX-95147208_4A	1D	22.35	A	A	B	B	A	A	B	A	B	B	A	A	H	H	A	B	A	A	B	B	B	B	A	A	B	H	B	B	H	A	H	A	A	A	B	A	A	B	B	A	B	H	A	B	A	B	A
wPt-5503_1D	1D	23.73	A	A	-	-	A	A	-	A	B	B	A	A	A	A	A	B	A	A	B	B	B	-	A	A	B	-	B	B	-	A	-	A	A	A	B	A	A	B	B	-	B	-	B	-	A	-	A
wPt-7038_1D	1D	24.08	A	A	-	-	A	A	-	A	B	B	A	A	A	A	A	B	A	A	B	B	B	-	A	A	B	-	-	B	-	A	-	A	A	A	B	A	A	B	B	-	B	-	B	-	A	-	A
cfd59_1D	1D	25.04	A	A	-	-	A	A	-	A	B	A	A	A	A	H	A	B	A	A	B	B	B	B	B	A	B	-	B	B	-	A	-	A	B	A	B	A	A	B	B	A	B	-	B	-	A	B	A
cfd28_3B	1D	26.85	A	A	-	-	A	A	-	A	B	A	A	A	A	B	A	B	A	A	B	B	B	B	B	A	B	-	B	B	-	A	-	A	B	A	B	A	A	B	B	A	B	-	B	-	A	B	A
gwm458_1D	1D	28.68	A	A	-	-	A	A	-	A	B	A	A	A	A	H	A	B	A	A	B	B	B	B	B	A	B	-	B	B	-	A	-	A	B	A	B	A	A	B	B	A	B	-	B	-	A	B	A
AX-94390275_1D	1D	29.52	A	A	A	A	A	A	A	A	B	A	A	A	A	A	A	B	A	A	B	B	H	B	B	A	B	A	B	B	B	A	B	A	B	A	B	A	A	B	B	A	B	A	A	B	A	B	A
cfd19_1D	1D	31.15	A	A	-	-	A	A	-	A	B	A	A	A	A	B	A	A	A	A	B	B	B	B	B	A	B	-	A	B	-	A	-	A	B	A	B	A	A	B	B	A	B	-	B	-	A	B	A
AX-95008943_1D	1D	32.7	A	A	B	B	A	A	B	A	B	A	A	A	B	A	A	A	A	A	B	B	H	B	B	A	B	B	A	B	B	A	B	A	B	A	B	H	A	B	B	A	B	A	B	B	A	B	A
AX-94547888_1D	1D	33.19	A	A	B	B	A	A	B	A	B	A	A	A	B	A	A	A	A	A	B	B	B	B	B	A	B	B	A	B	B	A	B	A	B	A	B	A	H	B	B	A	B	A	B	B	A	B	A
AX-94476240_1D	1D	33.65	A	A	A	B	A	A	A	A	B	A	A	A	B	A	A	A	A	A	B	B	B	B	B	A	B	B	A	B	B	A	B	A	B	A	B	A	A	B	B	A	B	A	A	B	A	B	A
AX-94437665	1D	34.26	A	A	A	B	A	A	A	A	B	A	A	A	B	A	A	B	A	A	B	B	B	B	B	A	B	B	B	B	B	A	B	A	B	A	B	A	A	B	B	A	B	A	A	B	A	B	A
AX-94918964_1D	1D	34.49	A	A	A	B	A	A	A	A	B	A	A	A	B	H	A	B	A	A	B	B	B	B	B	A	B	B	B	B	B	A	B	A	A	A	B	A	A	B	B	A	B	A	A	B	A	B	A
AX-94892080_1D	1D	34.92	A	A	A	B	A	A	A	A	B	B	A	A	H	A	A	B	A	A	B	B	B	B	B	A	B	B	B	B	B	A	B	A	A	A	B	A	A	B	B	A	B	A	A	B	A	B	A
AX-94724858_1D	1D	35.57	A	A	B	B	A	A	B	A	B	B	A	A	B	A	A	B	A	H	B	B	B	B	A	A	B	B	B	B	B	A	B	A	H	A	B	A	A	B	B	A	B	A	A	B	A	B	A
AX-94952154_1D	1D	36.11	A	A	A	B	A	A	A	A	B	B	A	A	B	A	A	B	A	A	B	B	H	B	A	A	B	B	B	B	B	A	B	A	A	A	B	A	A	B	B	A	B	A	A	B	A	B	A
AX-94558256_1D	1D	37.11	A	A	A	H	A	A	A	A	H	B	A	A	B	A	A	B	A	A	H	B	H	B	A	A	H	H	B	B	B	A	B	A	A	A	B	A	A	B	B	A	H	A	A	B	A	B	A
AX-94409342_1D	1D	39.86	A	A	H	H	A	A	B	A	H	H	A	A	H	A	A	H	A	A	H	H	H	H	A	A	H	H	H	H	H	A	H	A	A	A	H	A	A	H	H	A	H	A	A	H	A	H	A
AX-95629948_2A	2A	0	A	A	B	B	A	A	B	A	A	A	B	B	H	A	A	A	A	A	A	B	A	H	H	A	A	H	A	H	A	B	H	A	A	B	H	B	B	B	H	B	A	A	A	A	A	A	A
barc124.2_2A	2A	2.59	A	A	-	-	A	A	-	A	A	A	B	B	B	A	A	A	A	A	A	A	B	B	B	A	A	-	A	B	-	B	-	A	A	B	B	B	B	B	B	B	A	-	A	-	A	A	A
gwm614.2_2A	2A	3.08	A	A	-	-	A	A	-	A	A	A	B	B	B	A	A	A	A	A	A	A	B	B	B	A	A	-	A	B	-	B	-	A	A	B	B	B	B	B	B	B	A	-	A	-	A	A	A
gwm636_2A	2A	3.67	A	A	-	-	A	A	-	A	A	A	B	B	B	A	A	A	A	A	A	B	B	B	B	A	A	-	A	B	-	B	-	A	A	B	B	B	B	B	B	B	A	-	A	-	A	A	A
wPt-4533_2A	2A	3.97	A	A	-	-	A	A	-	A	A	A	-	B	B	A	A	A	A	A	A	B	B	-	B	B	A	-	A	B	-	B	-	A	A	B	B	B	B	B	B	-	A	-	A	-	A	-	A
wPt-5647_2A	2A	3.97	A	A	-	-	A	A	-	A	A	A	B	B	-	A	A	A	A	A	A	-	B	-	B	B	A	-	A	B	-	B	-	A	A	B	B	B	B	B	B	-	A	-	A	-	A	-	A
wPt-8328_2A	2A	5.18	A	A	-	-	A	A	-	A	A	A	B	B	B	A	A	A	A	A	A	-	B	-	B	A	A	-	A	A	-	B	-	A	A	B	B	B	B	B	B	-	A	-	A	-	A	-	-
wPt-5027_2A	2A	5.18	A	A	-	-	A	A	-	A	A	A	B	B	B	A	A	A	A	A	A	-	B	-	B	A	A	-	A	A	-	B	-	A	A	B	B	B	B	B	B	-	A	-	A	-	A	-	-
wPt-6148_2A	2A	5.18	A	A	-	-	A	A	-	A	A	A	B	B	B	A	A	A	A	A	A	B	B	-	B	A	A	-	-	A	-	B	-	A	A	B	B	B	B	B	B	-	A	-	A	-	A	-	-
barc212_2A	2A	5.33	A	-	-	-	A	A	-	A	A	A	B	B	B	A	A	A	A	A	A	B	B	B	B	A	A	-	A	A	-	B	-	A	A	B	B	B	B	B	B	B	A	-	A	-	A	A	A
AX-94406025_2A	2A	5.8	A	A	B	B	A	A	B	A	A	A	B	B	B	B	A	A	A	A	A	B	B	H	B	A	A	B	A	A	B	B	B	A	A	B	B	B	B	B	B	B	A	B	A	B	A	A	A
AX-94467783_2A	2A	6.59	A	A	B	B	A	A	B	A	A	A	B	B	B	A	A	A	A	A	A	B	A	B	B	A	A	B	A	A	H	B	B	A	A	B	B	B	B	B	B	B	A	A	A	H	A	A	A
AX-95227268_2A	2A	8.54	H	H	B	H	A	A	B	A	H	A	B	B	B	H	A	A	A	H	H	B	H	B	B	A	H	B	A	B	A	B	B	A	H	B	B	B	B	B	B	B	H	B	A	A	A	A	A
AX-94961170_2A	2A	12.36	A	A	H	B	A	H	H	A	H	H	B	B	B	B	A	H	H	A	A	B	B	B	B	B	A	B	H	B	A	B	B	H	A	B	B	B	B	B	B	B	A	B	A	A	H	A	H
wmc177_2A	2A	19.27	A	A	-	-	A	A	-	A	B	B	B	A	B	A	A	A	B	A	B	H	A	-	B	B	B	-	-	B	-	B	-	A	A	B	B	B	B	A	A	B	A	-	B	-	A	B	A
wPt-7056_2A	2A	19.7	A	A	-	-	A	A	-	A	B	B	B	A	-	A	A	A	B	A	B	A	A	-	B	B	B	-	B	B	-	B	-	A	A	B	B	B	B	A	A	-	A	-	B	-	A	-	A
wPt-1657_2A	2A	19.7	A	A	-	-	A	A	-	A	B	B	B	A	-	A	A	A	B	A	B	A	A	-	B	B	B	-	B	B	-	B	-	A	A	B	B	B	B	A	A	-	A	-	B	-	A	-	A
AX-94682021_2A	2A	20.71	B	A	B	B	A	A	B	A	B	B	B	A	H	A	A	A	B	A	B	A	A	B	B	B	B	B	B	B	A	B	B	A	A	B	B	B	A	A	A	B	A	A	B	A	A	B	A
AX-94766564_2A	2A	20.71	B	A	B	B	A	A	B	A	B	B	B	A	A	A	A	A	B	A	B	A	A	B	B	B	B	B	B	B	A	B	B	A	A	B	B	B	A	H	A	B	A	A	B	A	A	B	A
AX-94592263_2A	2A	21	B	A	A	B	A	A	A	A	B	B	B	A	H	A	A	A	B	A	B	A	A	B	B	B	B	B	B	B	B	B	B	A	A	B	B	B	A	A	A	B	A	A	B	A	A	B	A
AX-94756068_2A	2A	21.4	B	A	A	B	A	A	A	A	B	B	B	A	A	A	A	A	B	A	B	A	A	B	B	B	B	B	B	B	A	B	B	A	A	B	B	B	A	A	A	B	A	A	B	A	A	B	A
AX-94512218_2A	2A	22.64	B	A	A	B	A	A	A	A	B	B	B	A	A	A	A	A	B	A	B	A	B	B	B	H	B	B	B	B	B	B	B	A	A	B	B	B	A	A	A	B	A	A	B	A	B	B	A
AX-94417640_2A	2A	23.28	B	B	A	H	A	A	A	A	B	B	B	A	A	A	A	A	B	A	B	A	A	B	B	B	B	B	B	B	B	B	B	A	A	B	B	B	A	A	A	B	A	A	B	A	A	B	A
AX-95074843_2A	2A	23.85	B	B	A	B	A	A	A	H	B	B	B	A	A	A	A	A	B	A	B	A	B	B	B	B	B	B	B	B	B	B	B	A	A	B	B	B	A	A	A	B	A	A	B	A	A	B	A
AX-94717711_2A	2A	24.54	B	B	B	B	A	A	B	A	B	B	B	A	H	B	A	A	B	A	B	A	B	B	B	B	B	B	B	B	B	B	B	A	A	B	B	B	A	A	A	B	A	A	B	A	A	B	A
gwm275_2A	2A	25.76	-	B	-	-	A	A	-	A	B	B	B	A	B	B	A	A	B	A	B	A	A	B	-	B	-	-	B	B	-	-	-	A	A	B	B	B	A	A	A	B	A	-	B	-	A	B	A
gwm339_2A	2A	25.89	A	B	-	-	A	A	-	A	B	B	B	A	-	A	A	A	B	A	B	A	A	B	B	B	-	-	B	B	-	B	-	A	A	B	B	B	A	A	A	B	A	-	B	-	A	B	A
gwm95_2A	2A	26.71	A	B	-	-	A	A	-	A	B	B	B	A	B	A	A	A	B	A	B	A	A	B	B	B	B	-	B	B	-	B	-	A	A	B	B	B	A	A	A	B	A	-	B	-	A	B	A
wmc246	2A	27.67	B	A	-	-	-	A	-	A	-	B	B	A	B	H	H	A	B	A	B	A	A	B	B	B	A	-	A	A	-	A	-	A	A	B	B	B	A	A	A	B	A	-	B	-	A	B	A
gwm448_2A	2A	28.42	-	B	-	-	A	A	-	A	B	B	B	A	B	H	A	A	B	A	B	A	A	B	B	B	B	-	-	B	-	B	-	A	A	B	B	B	-	A	A	B	A	-	B	-	A	B	A
wPt-3114_2A	2A	29.31	A	B	-	-	A	B	-	A	B	B	A	A	B	B	A	A	B	A	B	A	A	-	B	B	B	-	B	B	-	B	-	A	A	B	B	B	A	A	A	-	A	-	B	-	A	-	A
AX-94860603_2A	2A	30	B	B	B	B	A	B	B	A	B	B	A	A	A	B	A	A	B	A	B	A	A	B	B	B	B	B	B	B	B	B	B	A	A	B	B	B	A	A	A	B	A	A	H	A	A	B	A
AX-95143360	2A	30.84	B	B	B	B	A	B	B	A	B	B	A	A	A	A	A	A	B	A	B	A	A	B	B	B	B	B	B	B	B	B	B	A	A	B	B	B	H	A	A	B	H	H	B	H	A	B	A
AX-94827966_2A	2A	33.39	B	B	B	B	B	B	B	A	A	B	A	A	A	A	A	A	A	A	B	A	A	B	B	B	B	B	B	A	B	B	B	A	B	B	H	B	A	A	A	B	A	A	A	A	A	B	A
wPt-2544_2A2D	2A	34.53	A	B	-	-	B	B	-	A	A	B	A	A	B	B	A	A	A	A	B	-	A	-	B	B	B	-	B	A	-	B	-	A	B	B	B	B	A	A	A	-	A	-	B	-	A	-	A
gwm312_2A	2A	34.81	A	B	-	-	B	B	-	A	A	B	A	A	B	B	A	B	A	A	B	A	A	B	B	B	B	-	B	A	-	B	-	A	B	B	B	B	A	A	A	B	A	-	B	-	A	B	A
gwm294_2A	2A	35.02	A	B	-	-	B	B	-	A	A	B	A	A	B	B	A	B	A	B	B	A	A	B	B	B	B	-	B	A	-	B	-	A	B	B	B	B	A	A	A	B	A	-	B	-	A	B	A
wmc181_2A	2A	36.01	B	B	-	-	B	B	-	A	A	B	B	A	B	B	A	B	A	B	B	A	A	B	A	B	B	-	A	A	-	B	-	A	B	B	B	B	A	A	A	B	A	-	B	-	A	B	A
AX-94980851_2A	2A	37.43	B	B	A	B	B	B	A	A	A	B	A	A	H	A	A	B	A	B	B	A	A	B	B	B	B	B	B	A	B	B	B	A	B	B	B	B	A	A	A	B	A	A	B	H	A	B	A
AX-94999286	2A	37.66	B	B	A	B	B	B	A	A	A	B	A	A	A	A	A	B	A	B	B	A	A	B	B	B	B	B	B	A	B	B	B	A	B	B	B	B	A	A	A	B	A	A	B	H	A	B	A
AX-94579959_2A	2A	37.66	B	B	A	B	B	B	A	A	A	B	A	A	A	A	A	B	A	B	B	A	A	B	B	B	B	B	B	A	B	B	B	A	B	B	B	B	A	A	A	B	A	A	B	A	A	B	A
AX-94752220_2A	2A	37.66	B	B	A	B	B	B	A	A	A	B	A	A	A	A	A	B	A	B	B	A	A	B	B	B	B	B	B	A	B	B	B	A	B	B	B	B	A	A	A	B	A	A	B	A	A	B	A
AX-94514221_2A	2A	37.66	B	B	A	B	B	B	A	A	A	B	A	A	A	A	A	B	A	B	B	A	A	B	B	B	B	B	B	A	B	B	B	A	B	B	B	B	A	A	A	B	A	A	B	A	A	B	A
AX-94597104	2A	37.66	B	B	A	B	B	B	A	A	A	B	A	A	A	A	A	B	A	B	B	A	A	B	B	B	B	B	B	A	B	B	B	A	B	B	B	B	A	A	A	B	A	A	B	A	A	B	A
AX-94895021_2A	2A	37.96	B	B	A	B	B	B	A	A	A	B	A	A	A	B	A	B	A	B	B	A	A	B	B	B	B	B	B	A	B	B	B	A	B	B	B	B	A	A	A	B	A	A	B	A	A	B	A
AX-94417710_2A	2A	38.05	B	B	A	B	B	B	A	A	A	B	A	A	A	B	A	B	A	B	B	A	A	B	B	B	B	B	B	A	B	B	B	A	B	B	B	B	A	A	A	B	A	A	B	A	A	B	A
AX-95681996_2A	2A	38.25	B	B	A	B	B	B	A	A	A	B	A	A	A	A	A	B	A	B	B	A	A	B	B	B	B	B	B	A	B	B	B	A	B	B	B	B	A	A	A	B	A	A	B	A	A	B	A
AX-95100323_2A	2A	38.35	B	B	H	B	B	B	H	A	A	B	A	A	A	A	A	B	A	B	B	A	A	B	B	B	B	B	B	A	B	B	B	A	B	B	B	B	A	A	A	B	A	A	B	A	A	B	A
AX-94551988_2A	2A	38.35	B	B	H	B	B	B	H	A	A	B	A	A	A	A	A	B	A	B	B	A	A	B	B	B	B	B	B	A	B	B	B	A	B	B	B	B	A	A	A	B	A	A	B	A	A	B	A
AX-94858130_2A	2A	38.68	B	B	B	B	B	B	B	A	A	B	A	A	A	A	A	B	A	A	B	A	A	B	B	B	B	B	B	A	B	B	B	A	B	B	B	B	H	A	A	B	A	A	B	A	A	B	A
AX-94825053_2A	2A	38.68	B	B	B	B	B	B	B	A	A	B	A	A	A	A	A	B	A	A	B	A	A	B	B	B	B	B	B	A	B	B	B	A	B	B	B	B	A	A	A	B	A	A	B	A	A	B	A
AX-94396186_2A	2A	39.37	B	B	A	B	B	B	A	A	A	B	A	A	H	A	A	B	A	A	B	A	A	B	B	B	B	B	B	A	B	B	B	A	B	B	B	B	A	A	H	B	A	H	B	A	H	B	A
AX-95128087_2A	2A	39.72	B	B	A	B	B	B	A	A	A	B	A	A	A	A	A	B	A	A	B	A	A	B	B	B	B	B	B	A	B	B	B	A	B	B	B	B	A	A	A	B	A	H	B	A	A	B	A
AX-94406202_2A	2A	41.73	B	H	A	B	B	B	A	A	A	H	A	A	A	A	A	B	A	A	B	A	A	B	B	B	H	B	B	A	B	H	B	A	B	H	B	B	A	A	A	B	A	A	H	A	A	H	A
AX-94763800_2A	2A	45.82	B	H	H	B	B	B	H	A	A	H	H	A	H	A	A	B	H	H	B	H	H	B	B	B	H	B	B	H	B	H	B	A	B	H	B	B	A	A	H	B	A	A	H	H	H	H	H
AX-94389884_2B	2A	50.48	B	B	H	B	B	B	H	A	H	B	H	H	H	A	H	B	H	H	B	H	H	B	B	B	B	B	B	H	B	B	B	A	B	B	B	B	A	A	H	B	A	A	B	H	H	B	H
AX-95205011_2A	2A	53.36	B	B	A	B	B	B	A	H	A	B	A	A	H	A	A	B	A	H	B	H	H	B	B	B	B	B	B	H	B	B	B	H	B	B	B	B	H	H	H	B	H	A	B	A	H	B	H
AX-94982819_2A	2A	55.93	B	B	H	B	B	B	H	A	H	B	H	A	H	A	A	B	H	B	B	H	H	B	B	B	B	B	B	H	B	B	B	A	B	B	B	B	A	A	H	B	A	A	B	H	H	B	H
AX-94992915_2B	2A	57.39	B	B	H	B	B	B	H	A	H	B	H	A	H	A	A	B	H	B	B	H	H	B	B	B	B	B	B	H	B	B	B	A	B	B	B	B	A	A	H	B	A	A	B	H	H	B	H
AX-94924770_2A	2A	60.45	B	B	B	H	H	B	B	A	H	B	B	A	H	A	A	B	H	B	B	H	H	B	H	B	A	H	H	H	H	B	H	A	B	B	B	B	A	A	B	B	A	A	B	H	H	B	H
AX-94762343_2A	2A	62.81	B	B	H	A	H	B	B	A	A	B	B	A	B	B	A	B	A	B	B	H	A	B	A	B	A	A	A	A	A	B	H	A	B	B	B	B	A	A	B	B	A	A	B	B	A	B	A
AX-94419416_2A	2A	63.5	B	B	B	A	A	B	B	A	A	B	B	A	H	B	A	B	A	B	B	A	A	B	A	B	A	A	A	A	A	B	B	A	B	B	B	B	A	A	B	B	A	A	B	B	A	B	A
AX-94602066_2A	2A	64.93	B	B	B	A	A	B	B	A	A	B	B	A	A	B	A	A	A	B	B	A	H	B	A	B	A	A	A	A	A	B	A	A	B	B	B	B	A	A	B	B	A	A	B	A	A	B	A
AX-94638424_2A	2A	64.93	B	B	B	A	A	B	B	A	A	B	H	A	A	B	A	A	A	B	B	A	H	B	A	B	A	A	A	A	A	B	A	A	B	B	B	B	A	A	B	B	A	A	B	A	A	B	A
AX-95142099_2A	2A	66.48	B	B	B	A	A	B	B	A	A	B	B	A	B	A	A	A	A	B	B	A	H	B	A	B	A	A	A	A	A	B	B	A	B	A	B	B	A	B	B	A	A	A	B	B	A	B	A
AX-94516815_2A	2A	66.99	B	B	B	A	A	B	B	A	A	B	B	A	B	B	A	A	A	B	B	A	A	B	A	B	A	A	A	A	A	B	B	A	B	A	B	B	A	B	B	A	A	A	B	B	A	B	B
AX-95004586	2A	67.68	B	B	B	A	A	B	B	A	B	B	B	A	B	B	A	A	A	B	B	A	A	B	A	B	A	A	A	A	A	B	B	A	B	A	B	B	A	B	B	A	A	A	B	B	A	B	B
AX-95131491_2A	2A	67.79	B	B	H	A	A	B	H	A	B	B	B	A	B	B	A	A	A	B	B	A	A	B	A	B	A	A	A	A	A	B	B	A	B	A	B	B	A	B	B	A	A	A	B	B	A	B	B
AX-94517837_2A	2A	68.28	B	B	H	A	A	B	H	A	B	B	B	A	H	B	A	A	A	B	B	A	A	B	A	B	A	A	A	A	A	B	B	A	B	A	B	B	A	B	B	A	A	A	B	B	A	B	B
AX-95179457_2A	2A	68.68	B	B	B	A	A	B	B	A	B	B	B	A	B	B	A	A	A	B	B	A	A	B	A	B	A	A	A	A	A	B	B	A	B	A	H	B	A	B	B	A	A	A	B	B	A	B	B
AX-94662317_2A	2A	70.38	B	H	B	B	A	B	B	A	B	B	B	A	B	B	A	A	H	B	B	A	B	B	A	B	A	B	A	A	A	B	B	A	B	A	B	B	A	B	B	A	A	A	B	B	A	A	B
AX-94627731_2A	2A	71.32	B	A	B	H	A	B	B	A	B	B	B	A	H	A	A	A	A	B	B	A	B	B	A	B	A	H	A	A	H	B	B	A	B	A	B	B	A	B	B	A	A	B	B	B	A	A	B
AX-94986732_2A	2A	71.63	B	A	B	A	A	B	B	A	B	B	B	A	A	A	A	A	A	B	B	A	B	B	A	B	A	A	A	A	A	B	B	A	B	A	B	B	A	B	B	A	A	B	B	B	A	A	B
AX-94808632_2A	2A	71.63	B	A	B	A	A	B	B	A	B	B	B	A	A	A	A	A	A	B	B	A	B	B	A	B	A	A	A	A	A	B	B	A	B	A	B	B	H	B	B	A	A	B	B	B	A	A	B
AX-94524352_2A	2A	72.89	B	A	B	A	A	B	B	A	B	B	B	H	A	A	A	A	A	B	B	H	B	B	A	B	A	A	A	A	A	B	H	A	B	A	B	B	A	B	B	A	A	B	B	B	A	A	B
AX-95019058_2A	2A	74.52	B	A	B	A	A	B	B	A	B	B	B	A	A	A	A	A	A	B	B	A	B	B	A	B	A	A	A	A	A	B	B	A	B	A	B	B	A	B	B	A	A	B	B	B	A	A	B
AX-95091262_2A	2A	74.91	B	A	B	A	A	B	B	A	B	B	B	A	A	A	A	A	A	B	B	A	B	B	A	B	A	A	A	A	A	B	B	A	B	A	B	B	A	B	B	A	H	B	B	B	A	A	B
gwm311.1_2AD	2A	76.46	B	B	-	-	A	B	-	A	B	B	B	A	A	B	B	A	B	B	B	A	B	A	A	B	B	-	A	A	-	B	-	A	B	A	B	B	A	B	B	A	A	-	B	-	A	A	B
wPt-9797	2A	76.75	A	A	-	-	A	B	-	A	B	B	B	A	A	B	B	A	B	B	B	A	B	-	A	B	B	-	A	A	-	B	-	A	B	A	B	B	A	B	B	-	A	-	B	-	A	-	B
gwm265_2A	2A	77.29	A	A	-	-	A	B	-	A	B	B	B	A	B	B	B	A	B	B	B	A	B	B	A	B	B	-	A	A	-	B	-	A	A	A	B	B	A	B	B	A	A	-	B	-	A	A	B
wPt-1499_2A	2A	77.29	A	A	-	-	A	B	-	A	B	B	B	A	B	B	B	A	B	B	B	A	B	-	A	B	B	-	A	A	-	B	-	A	A	A	B	B	A	B	B	-	A	-	B	-	A	-	B
wPt-7739_2A4A	2A	77.58	A	A	-	-	A	B	-	A	B	B	B	A	A	B	B	A	B	B	B	A	B	-	-	B	B	-	A	A	-	B	-	A	A	A	B	B	A	B	B	-	A	-	B	-	A	-	B
wPt-5887_2A	2A	77.58	A	A	-	-	A	B	-	A	B	B	B	A	-	B	B	A	B	B	B	A	B	-	A	B	B	-	A	A	-	B	-	A	A	A	B	B	A	B	B	-	A	-	B	-	A	-	B
wPt-3281_2A	2A	77.58	A	A	-	-	A	B	-	A	B	B	B	A	-	B	B	A	B	B	B	A	B	-	A	B	B	-	A	A	-	B	-	A	A	A	B	B	A	B	B	-	A	-	B	-	A	-	B
wPt-6662_2A	2A	77.58	A	A	-	-	A	B	-	A	B	B	B	A	-	B	B	A	B	B	B	A	B	-	A	B	B	-	A	A	-	B	-	A	A	A	B	B	A	B	B	-	A	-	B	-	-	-	B
barc122_5A	2A	78.36	A	A	-	-	A	B	-	A	B	B	B	A	A	A	B	A	B	B	B	A	A	A	A	B	B	-	A	A	-	B	-	A	A	A	B	-	A	B	B	A	A	-	B	-	A	A	B
psp3039.2_2A	2A	78.74	A	A	-	-	A	B	-	A	B	B	B	A	A	A	B	A	B	B	B	A	-	A	A	B	B	-	A	A	-	-	-	A	B	A	B	B	A	B	B	A	A	-	B	-	A	A	B
AX-94641374_2A	2A	79.78	B	A	A	A	A	B	A	A	B	B	B	A	A	A	A	A	B	B	B	A	A	B	A	B	A	A	A	A	A	B	A	A	B	A	B	B	A	B	B	A	A	A	B	A	A	A	B
AX-94884567_2A	2A	81.38	B	A	A	B	A	B	A	A	B	B	B	A	H	B	A	A	A	B	B	A	A	B	A	B	A	H	A	A	H	B	A	A	B	A	B	B	A	B	B	A	A	A	B	A	A	A	B
AX-94527365_2A	2A	82.38	B	A	A	B	A	B	A	A	B	B	B	A	H	A	A	A	B	B	B	A	A	A	A	B	A	A	A	A	B	B	A	A	B	A	B	B	A	B	B	A	A	A	B	A	A	A	B
AX-94391163_2A	2A	82.67	B	A	A	B	A	B	A	A	B	B	B	A	H	A	A	A	B	B	B	A	A	A	A	B	A	A	A	A	B	B	A	A	A	A	B	B	A	B	B	A	A	A	B	A	A	A	B
AX-94685012_2A	2A	82.85	B	A	A	B	A	B	A	A	B	B	B	A	B	A	A	A	B	B	H	A	A	A	A	B	A	A	A	A	B	B	A	A	A	A	B	B	A	B	B	A	A	A	B	A	A	A	B
AX-94492833_2A	2A	84.54	B	A	A	B	A	B	A	A	B	H	B	A	B	A	A	A	B	H	H	A	A	A	A	B	A	A	A	A	B	H	A	A	A	A	B	H	A	H	H	A	A	A	B	A	A	A	H
AX-94896826_2A	2A	86.53	H	A	A	B	A	H	A	A	H	H	H	A	H	A	A	A	B	H	H	A	A	A	A	H	A	A	A	A	B	H	A	A	A	A	B	H	A	H	H	A	A	A	H	A	A	A	H
AX-94857027_2A	2A	88.82	B	A	A	B	A	B	A	A	B	B	H	A	B	A	A	A	B	B	B	A	A	A	A	B	A	A	A	A	B	B	A	A	A	A	B	B	A	B	B	A	A	A	B	A	A	A	B
AX-95209222_2A	2A	90.55	B	A	A	B	A	B	A	A	H	B	H	A	H	A	A	A	B	B	B	A	A	A	A	H	A	A	A	A	H	B	A	A	A	A	H	B	A	B	B	A	A	A	H	A	A	A	B
AX-95114107_2A	2A	92.26	B	A	A	B	A	B	A	A	B	B	B	A	B	A	A	A	B	B	B	A	A	A	A	B	A	A	A	A	B	B	A	A	A	A	B	B	A	B	B	A	A	A	B	H	A	A	B
AX-94414614_2A	2A	92.38	B	A	A	B	A	B	A	A	B	B	B	A	B	A	A	A	B	B	B	A	A	A	A	B	A	A	A	A	B	B	A	A	A	A	B	B	A	B	B	A	A	A	B	A	A	A	B
AX-94692370_2A	2A	92.44	B	A	A	B	A	B	A	A	B	B	B	A	B	A	A	A	B	B	B	A	A	A	A	B	A	A	A	A	B	B	A	A	A	A	B	B	H	B	B	A	A	A	B	A	A	A	B
AX-94828573_2D	2A	94.13	B	H	A	B	H	B	A	H	B	B	B	H	B	A	A	H	B	B	B	A	A	A	H	B	H	H	A	A	B	B	H	A	H	A	B	B	H	B	B	H	H	A	B	H	A	H	B
AX-94463225_2A	2A	95.65	B	H	H	B	H	B	H	H	B	B	B	H	B	A	A	H	B	B	B	A	H	A	H	B	H	H	A	A	B	B	H	A	H	A	B	B	H	B	B	H	H	A	B	H	A	H	B
AX-94685617_2B	2A	97.18	B	H	H	B	H	B	H	H	B	B	B	H	B	A	A	H	B	B	B	A	H	A	H	B	H	H	A	A	B	B	H	A	H	A	B	B	H	B	B	H	H	A	B	H	A	H	B
AX-94404853_2A	2A	98.64	B	H	H	B	H	B	H	H	B	B	B	H	B	A	A	H	B	B	B	A	H	A	H	B	H	H	A	A	B	B	H	A	H	A	B	B	H	B	B	H	H	A	B	H	A	H	B
AX-94657523_2A	2A	100.17	B	H	H	B	H	B	H	H	B	B	B	H	B	A	A	H	B	B	B	A	H	A	H	B	H	H	A	A	B	H	H	A	H	A	B	B	H	B	B	H	H	A	B	H	A	H	H
AX-94419584_2A	2A	104.05	B	H	A	B	H	B	A	H	B	H	B	H	B	A	A	H	B	H	H	A	A	A	H	B	H	H	A	A	B	H	H	A	H	A	B	H	H	H	H	H	H	A	B	H	A	H	H
AX-94791436_2A	2A	107.58	B	H	H	B	H	B	H	H	B	H	B	H	B	A	A	H	B	H	H	A	H	A	H	B	H	H	A	A	B	H	H	A	H	A	B	H	H	H	H	H	H	A	B	H	A	H	H
AX-94934527_2A	2A	110.86	B	H	H	B	H	B	H	H	B	H	B	H	B	A	A	H	B	H	H	A	H	A	H	B	H	H	A	A	B	H	H	A	H	A	B	H	H	H	H	H	H	A	B	H	A	H	H
AX-94749063_2A	2A	114.03	B	H	H	B	H	B	H	H	B	H	B	H	B	A	A	H	B	H	H	A	H	A	H	B	H	H	A	A	B	H	H	A	H	A	B	H	H	H	H	H	H	A	B	H	A	H	H
AX-94744507_2A	2A	117.31	B	H	H	B	H	B	H	H	B	H	B	H	B	A	A	H	B	H	H	A	H	A	H	B	H	H	A	A	B	H	H	A	H	A	B	H	H	H	H	H	H	A	B	H	A	H	H
AX-94694138_2A	2A	120.92	B	H	H	B	H	B	H	H	B	A	B	H	B	A	A	H	B	A	A	A	H	A	H	B	H	H	A	A	B	A	H	A	H	A	B	A	H	A	A	H	H	A	B	H	A	H	A
AX-95002749_2A	2A	122.52	B	H	H	B	H	B	H	H	B	A	B	H	B	A	A	H	B	A	A	A	H	A	H	B	H	H	A	A	B	A	H	A	H	A	B	A	H	A	A	H	H	A	B	H	A	H	A
AX-94734673_2A	2A	123.95	B	H	H	B	H	B	H	H	B	A	B	H	B	A	A	H	B	A	A	A	H	A	H	B	H	H	A	A	B	A	H	A	H	A	B	A	H	A	A	H	H	A	B	H	A	H	A
AX-95021486_2A	2A	125.39	B	H	H	B	H	B	H	H	B	A	B	H	B	A	A	H	B	A	A	A	H	A	H	B	H	H	A	A	B	A	H	A	H	A	B	A	H	A	A	H	H	A	B	H	A	H	A
AX-94432660_2A	2A	126.9	B	H	H	B	H	B	H	H	B	A	B	H	H	A	A	H	B	A	A	A	H	A	H	B	H	H	A	A	B	A	H	A	H	A	B	A	H	A	A	H	H	A	B	H	A	H	A
AX-94563719_2A	2A	128.42	B	H	H	B	H	B	H	H	B	A	B	H	B	A	A	H	B	A	A	A	H	A	H	B	H	H	A	A	B	A	H	A	H	A	B	A	H	A	A	H	H	A	B	H	A	H	A
AX-94467216_2D	2A	129.88	B	H	H	B	H	B	H	H	B	A	B	H	B	A	A	H	B	A	A	A	H	A	H	B	H	H	A	A	B	A	H	A	H	A	B	A	H	A	A	H	H	A	B	H	A	H	A
AX-94494699_2D	2A	131.55	B	B	B	B	B	B	B	H	B	A	B	B	B	A	A	H	B	A	A	A	H	A	B	B	B	H	A	A	B	A	B	A	B	A	B	A	H	A	A	B	H	A	B	H	A	H	A
gwm301_2D	2A	133.33	A	B	-	-	-	-	-	-	B	A	B	B	H	B	A	B	B	A	A	A	A	-	B	B	A	-	A	A	-	A	-	A	B	A	B	-	A	A	A	B	B	-	B	-	A	B	A
cfd161	2A	133.67	A	B	-	-	B	B	-	B	B	A	B	B	A	H	A	B	B	A	-	A	A	A	B	B	A	-	A	A	-	A	-	A	B	A	B	A	A	A	A	B	B	-	B	-	A	B	A
wPt-4559_2B	2A	134.06	A	B	-	-	B	B	-	B	B	A	B	B	A	A	B	B	B	A	A	A	A	-	-	B	A	-	A	A	-	A	-	A	-	A	B	A	A	A	A	-	B	-	-	-	A	-	A
gwm311.2_2AD	2A	134.73	A	B	-	-	B	B	-	A	B	A	B	B	A	A	A	B	B	A	A	A	A	A	B	B	A	-	A	A	-	A	-	A	B	A	B	A	A	A	A	B	B	-	B	-	A	B	A
AX-94860863_2D	2A	136.28	B	B	A	B	B	H	A	A	H	A	B	B	B	A	A	B	B	A	A	A	B	A	B	B	B	B	A	A	B	A	H	A	H	A	B	A	A	A	A	B	H	A	B	B	A	B	A
AX-95175956_2B	2A	137.16	B	B	B	B	B	B	B	A	B	A	B	B	B	A	A	B	B	A	A	A	B	A	B	B	B	B	A	A	B	A	B	A	B	A	B	A	A	A	A	B	B	A	B	B	A	B	A
AX-94512334	2A	138.19	B	B	B	B	B	B	B	B	B	A	B	B	B	A	A	B	B	A	A	A	B	A	B	B	B	B	A	A	H	A	B	A	B	A	B	A	B	A	A	B	B	H	B	B	A	B	A
AX-95652664_2D	2A	140.1	B	B	B	B	B	B	B	B	B	H	B	B	B	A	A	B	B	H	H	A	B	A	B	B	B	B	A	A	B	H	B	A	B	A	B	H	B	H	H	B	B	A	B	B	A	B	H
AX-94710527_2B	2B	0	H	H	B	A	A	B	B	H	B	H	B	B	H	H	H	B	B	A	H	B	B	H	H	H	H	H	B	A	A	B	H	B	A	B	H	B	B	B	H	B	H	H	H	A	B	A	B
wPt-4916_2B	2B	5.45	A	A	-	-	A	B	-	A	B	A	B	B	B	B	A	B	B	A	A	-	A	-	A	A	A	-	B	A	-	B	-	B	A	B	A	B	A	B	B	-	A	-	A	-	B	-	B
wPt-5195_2B	2B	5.53	A	A	-	-	A	B	-	A	B	A	B	B	B	-	A	B	B	A	A	B	A	-	A	A	A	-	B	A	-	B	-	B	A	B	A	B	A	B	-	-	A	-	A	-	B	-	B
wPt-6805_2B	2B	6.61	A	A	-	-	A	B	-	A	B	A	B	B	B	-	A	B	B	A	A	B	A	-	A	A	A	-	B	A	-	-	-	B	A	-	A	-	A	B	A	-	A	-	A	-	B	-	B
wPt-100_2B	2B	6.72	A	A	-	-	A	B	-	A	B	A	B	B	-	A	A	B	B	A	A	B	A	-	A	A	A	-	B	A	-	B	-	B	A	-	A	-	A	B	A	-	A	-	A	-	B	-	B
gwm614.1_2A	2B	7.6	A	A	-	-	A	B	-	A	B	A	B	B	B	B	A	B	B	A	A	B	A	A	A	A	A	-	B	A	-	B	-	A	A	B	A	B	A	B	A	B	A	-	A	-	B	A	B
wPt-3807_2B	2B	8.43	A	-	-	-	-	A	-	A	B	A	B	B	-	-	A	B	B	A	A	B	-	-	-	A	A	-	B	A	-	-	-	-	A	-	A	B	A	A	A	-	A	-	A	-	B	-	B
wPt-6970_2B	2B	9.35	A	A	-	-	A	B	-	A	B	A	B	B	B	B	A	B	B	A	A	B	A	-	A	A	A	-	B	A	-	B	-	B	A	B	A	B	A	B	A	-	A	-	A	-	B	-	B
wPt-643_2B	2B	9.76	A	A	-	-	A	-	-	A	B	A	B	B	B	B	A	B	B	A	A	B	A	-	A	A	A	-	B	A	-	B	-	B	A	B	A	B	A	B	A	-	A	-	A	-	B	-	B
wPt-6575_2B	2B	9.76	A	A	-	-	A	B	-	A	B	A	B	B	B	B	A	B	B	A	A	B	A	-	A	A	A	-	B	A	-	B	-	B	A	B	A	B	A	B	A	-	A	-	A	-	B	-	B
wPt-5587_2B	2B	9.76	A	A	-	-	A	B	-	A	B	A	B	B	B	B	A	B	B	A	A	B	A	-	A	A	A	-	B	A	-	B	-	B	A	B	A	B	A	B	A	-	A	-	A	-	B	-	B
wPt-3459_2B	2B	9.76	-	-	-	-	A	B	-	A	B	A	B	B	B	B	A	B	B	A	A	B	A	-	A	A	A	-	B	A	-	B	-	B	A	-	A	B	A	B	A	-	A	-	A	-	-	-	B
wmc382_2B	2B	9.76	A	A	-	-	A	B	-	A	B	A	B	B	B	B	A	B	B	A	A	B	A	A	A	A	A	-	B	A	-	B	-	B	A	B	A	B	A	B	A	B	A	-	A	-	B	A	B
wPt-3458	2B	10.43	A	A	-	-	A	B	-	A	B	A	B	B	B	B	A	B	-	A	A	-	A	-	A	A	A	-	B	-	-	B	-	B	A	B	A	B	A	B	A	-	A	-	A	-	B	-	B
wPt-6627_2B	2B	10.43	A	A	-	-	-	B	-	-	B	A	B	B	B	B	A	B	B	A	A	B	A	-	A	A	A	-	B	A	-	B	-	B	A	B	A	B	-	B	-	-	A	-	A	-	-	-	B
AX-94456096_2B	2B	11.52	A	A	B	A	A	B	B	A	B	A	B	B	H	A	H	B	B	A	A	B	A	A	A	A	A	A	B	A	A	B	A	B	A	B	A	B	B	B	A	B	A	A	A	A	B	H	B
AX-94725049_2B	2B	12.87	A	A	B	A	A	B	B	A	B	A	B	B	A	A	A	B	H	A	A	B	A	A	A	A	A	A	B	A	A	B	A	B	A	H	A	B	B	B	A	B	A	A	A	A	B	A	B
AX-94934722_2B	2B	14.08	A	A	B	A	A	B	B	A	B	A	B	B	A	A	A	B	B	A	A	B	B	A	A	A	H	A	B	A	A	B	A	B	A	B	A	B	B	B	A	B	A	A	A	A	B	A	B
AX-94471884_2B	2B	14.41	A	A	B	A	A	B	B	A	B	A	B	B	A	A	A	B	B	A	A	B	B	A	A	A	A	A	B	A	A	B	A	B	A	B	A	B	B	B	A	B	A	A	A	A	B	A	B
AX-94517549_2B	2B	15.05	A	A	B	H	A	B	B	A	B	A	B	B	A	A	A	B	B	A	A	B	B	A	A	A	A	A	B	A	H	B	A	B	A	B	A	B	B	B	A	B	A	A	A	H	B	A	B
AX-94679601_2B	2B	15.35	A	A	B	H	A	B	B	A	B	A	B	B	A	A	A	B	B	A	A	B	A	A	A	B	A	A	B	A	H	B	A	B	A	B	A	B	B	B	A	B	A	B	A	H	B	A	B
AX-95153510_2B	2B	15.57	A	A	B	H	A	B	B	A	B	A	B	B	A	A	A	B	B	A	A	B	B	A	A	A	A	A	B	A	H	B	A	B	A	B	A	B	B	B	A	B	A	A	A	H	B	A	B
AX-94815994_2B	2B	16.63	A	A	H	H	A	B	B	A	B	A	B	H	A	A	A	H	B	A	A	B	B	A	A	A	A	A	B	A	H	B	A	H	A	B	A	H	H	B	A	B	A	A	A	H	H	A	H
AX-94967121_2B	2B	18.2	A	A	B	B	A	B	B	A	B	A	B	B	A	A	A	B	B	A	A	B	B	A	A	A	A	A	B	A	H	H	A	B	A	B	A	B	H	B	A	B	A	A	A	B	B	A	H
AX-95152619_2B	2B	18.78	A	A	B	B	A	B	B	A	B	A	B	B	A	H	A	B	B	A	A	B	B	A	A	A	A	A	B	A	B	B	A	B	A	B	A	B	B	B	A	B	A	H	A	B	B	A	B
AX-95237379	2B	18.9	A	A	B	B	A	B	B	A	B	A	B	B	A	A	A	B	B	A	A	B	B	A	A	A	A	A	B	A	B	B	A	B	A	B	A	B	B	B	A	B	A	A	A	B	B	A	B
AX-95089630_2B	2B	18.9	A	A	B	B	A	B	B	A	B	A	B	B	A	A	A	B	B	A	A	B	B	A	A	A	A	A	B	A	B	B	A	B	A	B	A	B	B	B	A	B	A	A	A	B	B	A	B
AX-95120904_2B	2B	19.09	A	A	B	B	A	B	B	A	B	A	B	B	A	A	A	B	B	A	A	B	B	A	A	A	A	A	B	A	B	B	A	B	A	B	A	B	B	B	A	B	A	A	A	B	B	A	B
AX-94435390_2B	2B	19.09	A	A	B	B	A	B	B	A	B	A	B	B	A	A	A	B	B	A	A	B	B	A	A	A	A	A	B	A	B	B	A	B	A	B	A	B	B	B	A	B	A	A	A	B	B	A	B
AX-95091481_2B	2B	19.09	A	A	B	B	A	B	B	A	B	A	B	B	A	A	A	B	B	A	A	B	B	A	A	A	A	A	B	A	B	B	A	B	A	B	A	B	B	B	A	B	A	A	A	B	B	A	B
AX-94467110_2B	2B	19.28	A	A	B	B	A	B	B	A	B	A	B	B	A	A	A	B	B	A	A	B	B	A	A	A	A	A	B	A	B	B	A	B	A	B	A	B	H	B	A	B	A	A	A	B	B	A	B
AX-94487304_2B	2B	19.94	A	A	H	B	A	B	B	A	H	A	B	B	A	A	A	B	B	A	A	B	B	A	A	A	A	A	B	A	B	B	A	B	A	B	A	B	B	B	A	B	A	A	A	B	B	A	B
AX-94681867_2B	2B	21.04	A	A	B	B	A	B	B	A	B	A	A	B	A	A	A	B	B	A	A	B	H	A	A	B	A	A	B	A	B	B	A	B	A	B	A	B	B	B	A	B	A	A	A	B	B	A	B
AX-95145976_2B	2B	22.04	A	A	B	H	A	B	B	A	B	A	A	B	A	H	A	B	B	A	A	B	A	A	A	B	A	A	B	A	H	B	A	B	A	B	A	B	B	B	A	B	A	A	A	H	B	A	B
AX-94596584_2B	2B	24.54	A	A	B	H	A	B	B	A	B	B	H	B	H	H	A	B	B	A	A	B	H	H	H	B	A	H	B	H	H	B	H	B	A	B	H	B	B	B	H	B	A	H	A	H	B	A	B
wPt-4453_2B	2B	28.43	A	A	-	-	A	B	-	A	B	B	A	B	B	B	A	B	B	A	A	B	A	-	-	B	A	-	B	A	-	B	-	B	A	B	A	B	A	B	-	-	A	-	A	-	-	-	B
wPt-8235_2B	2B	28.65	A	A	-	-	A	B	-	A	B	B	A	B	B	B	A	B	B	A	A	B	A	-	A	B	A	-	B	A	-	B	-	B	A	B	A	B	A	B	-	-	A	-	A	-	B	-	B
AX-94670978_2B	2B	31.8	A	A	B	A	A	B	B	A	B	B	A	B	H	A	A	B	B	A	A	B	A	A	A	B	A	H	B	A	A	B	B	B	A	B	A	B	B	B	A	B	A	A	A	A	B	A	B
AX-94579143_2B	2B	32.95	A	A	B	H	H	B	B	A	B	B	A	B	B	A	A	B	B	A	H	B	A	A	A	B	A	B	B	A	H	B	B	B	A	B	A	B	B	B	A	B	A	H	A	H	B	A	B
AX-94681880_2B	2B	33.13	A	A	B	H	A	B	B	A	B	B	A	B	B	A	A	B	B	A	A	B	A	A	A	B	A	B	B	A	H	B	B	B	A	B	A	B	B	B	A	B	A	A	A	H	B	A	B
AX-94721391_2B	2B	34.07	A	A	B	B	A	B	B	A	B	B	A	B	H	A	A	B	B	A	A	B	A	A	A	B	A	B	B	A	B	B	H	B	A	B	A	B	B	B	A	B	A	A	A	B	B	A	B
AX-94960714_2B	2B	34.25	A	A	B	B	A	B	B	A	B	B	A	B	H	A	A	B	B	A	A	B	A	A	A	B	A	H	B	A	B	B	H	B	A	B	A	B	B	B	A	B	A	A	A	B	B	A	B
AX-95115448_2B	2B	34.73	A	A	B	B	A	B	B	A	B	B	A	H	B	A	A	B	B	A	A	B	A	A	A	B	A	B	B	A	B	B	B	B	A	B	A	B	B	B	A	B	A	A	A	B	B	A	B
AX-94540532_2B	2B	37.31	A	A	A	B	B	B	A	A	B	B	A	B	B	A	A	B	B	A	A	A	A	A	A	B	A	B	A	B	B	A	B	B	A	B	A	B	B	B	A	B	A	A	A	B	B	A	B
AX-95630054_2B	2B	39.19	A	A	B	A	B	B	B	A	B	B	A	B	B	A	A	B	B	A	A	A	A	A	A	B	A	B	A	B	A	A	B	B	A	B	A	B	B	B	A	B	A	B	A	H	B	A	B
AX-94490570	2B	39.48	A	A	B	A	B	B	B	A	B	B	A	B	B	A	A	B	B	A	A	A	A	A	A	B	A	B	A	B	A	A	B	B	A	B	A	B	B	B	A	B	A	H	A	A	B	A	B
AX-94805858_2B	2B	39.57	A	A	B	A	B	B	B	A	B	B	A	B	B	A	A	B	B	A	A	A	H	A	A	B	A	B	A	B	A	A	B	B	A	B	A	B	B	B	A	B	A	B	A	A	B	A	B
AX-94499963_2B	2B	39.67	A	A	B	A	B	B	B	A	B	B	A	B	B	A	A	B	B	A	A	A	A	A	A	B	A	B	A	B	A	A	B	B	A	B	A	B	B	B	A	B	A	B	A	A	B	A	B
AX-94748705_2B	2B	40.76	A	A	B	A	B	B	B	A	B	B	A	B	B	A	A	H	B	A	A	A	A	A	A	B	A	H	A	B	A	A	B	H	A	B	A	B	B	B	A	H	A	B	A	A	H	A	B
wPt-4527_2B	2B	43.17	A	A	-	-	B	B	-	A	B	B	A	B	B	-	A	B	B	A	A	A	A	-	A	B	A	-	A	B	-	A	-	B	-	B	A	B	A	B	A	-	A	-	A	-	B	-	B
wPt-9961_2A	2B	43.63	A	A	-	-	B	-	-	A	B	B	A	B	B	B	A	B	B	A	A	A	A	-	A	B	A	-	A	B	-	A	-	B	A	A	A	B	A	B	A	-	A	-	A	-	B	-	B
wPt-8004_2B2A	2B	44.89	A	A	-	-	B	B	-	A	B	B	A	B	B	B	A	B	B	A	A	-	A	-	A	B	A	-	A	B	-	A	-	B	A	B	B	B	A	B	A	-	A	-	A	-	B	-	B
wPt-7123	2B	45.06	-	A	-	-	B	B	-	A	B	B	A	B	B	-	A	B	B	A	A	-	A	-	A	B	A	-	A	B	-	A	-	B	A	B	B	B	A	B	-	-	A	-	A	-	B	-	B
wPt-8326_2B2A	2B	45.06	A	A	-	-	B	B	-	A	B	B	A	B	B	B	A	B	B	A	A	-	A	-	A	B	A	-	A	B	-	A	-	B	A	B	B	B	A	B	A	-	A	-	A	-	B	-	B
wPt-1041_2B	2B	45.21	A	A	-	-	B	B	-	A	B	B	A	B	B	B	A	B	B	A	A	-	A	-	A	B	A	-	A	B	-	A	-	B	A	B	B	B	A	B	A	-	A	-	A	-	B	-	B
wPt-8404_2B	2B	45.21	A	A	-	-	B	B	-	A	B	B	A	B	B	B	A	B	B	A	A	-	A	-	-	B	A	-	-	B	-	-	-	B	A	B	B	B	A	B	-	-	A	-	A	-	B	-	B
wmc25_2BD	2B	45.71	A	B	-	-	B	B	-	A	B	B	A	B	B	H	A	B	B	A	A	A	A	A	A	B	A	-	A	B	-	A	-	B	A	B	B	B	A	B	A	B	A	-	A	-	B	A	B
wmc257_2B	2B	46.64	A	A	-	-	B	B	-	A	B	B	A	B	B	A	A	B	B	A	A	A	A	A	A	B	A	-	A	B	-	A	-	B	A	-	B	-	A	B	A	B	A	-	A	-	B	A	B
AX-95164156_2B	2B	48.2	A	A	A	A	H	B	A	A	H	B	A	B	A	A	A	B	H	A	A	A	A	A	A	B	A	A	A	B	A	A	A	B	A	H	B	B	B	B	A	B	A	A	A	A	B	A	B
AX-94569814_2B	2B	48.76	A	A	A	A	B	B	A	A	B	B	A	B	A	H	A	B	B	A	A	A	H	A	A	B	A	A	A	B	A	A	A	B	A	B	B	B	B	B	A	B	A	H	A	A	B	A	B
AX-94449117_2B	2B	49.16	A	A	A	A	B	B	A	A	B	B	H	B	H	A	A	B	B	A	A	A	A	A	A	B	A	A	A	B	A	A	A	B	A	B	B	B	B	B	A	B	A	A	A	A	B	A	B
wmc154_2B	2B	50.86	-	A	-	-	B	-	-	A	B	B	A	B	B	A	A	B	B	A	B	A	A	A	A	B	B	-	A	B	-	A	-	B	A	B	B	B	A	B	A	B	A	-	A	-	B	A	B
gwm257_2B	2B	53.25	A	A	-	-	A	B	-	A	B	B	A	A	B	H	A	B	B	A	B	A	A	A	A	B	B	-	A	B	-	A	-	B	B	B	B	B	A	B	B	B	A	-	A	-	B	A	B
AX-95205209_2B	2B	54.77	A	A	H	B	A	B	H	A	B	B	A	A	H	H	A	B	B	A	B	A	A	A	A	B	A	H	A	B	H	A	H	B	B	B	B	B	A	B	B	B	A	H	A	B	B	A	B
AX-94404928_2B	2B	56.63	A	A	A	B	A	B	A	A	B	B	A	A	A	A	A	H	B	A	B	A	A	A	A	H	A	A	A	B	A	A	A	B	B	B	B	B	A	B	B	B	A	A	A	H	B	A	B
AX-95146413_2B	2B	57.51	A	A	A	B	A	B	A	A	B	B	A	A	A	A	A	B	B	A	B	A	A	A	A	B	A	A	A	B	A	A	A	B	B	B	B	B	A	B	A	B	A	A	A	B	B	H	B
AX-95003644_2B	2B	57.62	A	A	A	H	A	B	A	A	B	B	A	A	A	A	A	B	B	A	B	A	A	A	A	B	A	A	A	B	A	A	A	B	B	B	B	B	A	B	A	B	A	A	A	B	B	A	B
AX-94652634_2B	2B	58.45	A	A	H	A	A	B	H	A	B	B	A	A	A	A	A	B	B	A	B	A	A	A	A	B	A	A	A	B	A	A	A	B	B	B	B	B	A	B	A	B	A	A	A	A	B	A	B
AX-94456907_2B	2B	58.45	A	A	A	A	A	B	H	A	B	B	A	A	A	A	A	B	B	A	B	A	A	A	A	B	A	A	A	B	A	A	A	B	B	B	B	B	A	B	A	B	A	A	A	A	B	A	B
AX-95231966	2B	58.82	A	A	A	A	A	B	A	A	B	B	A	A	A	A	A	B	B	A	B	A	A	A	A	B	A	A	A	B	A	A	A	B	B	B	B	B	A	B	A	B	A	A	A	A	B	A	B
AX-95138084_2B	2B	64.15	A	A	A	H	A	B	A	A	B	H	A	A	H	A	H	B	H	H	B	H	A	A	B	B	H	H	A	B	A	H	H	B	B	H	B	H	H	A	B	B	H	A	H	H	H	H	B
gwm429_2B	2B	69.34	-	A	-	-	A	B	-	A	B	A	A	A	-	H	-	B	-	A	B	A	A	-	B	B	B	-	A	B	-	A	-	B	B	-	B	A	B	A	B	B	A	-	A	-	-	A	B
wPt-8492_2B	2B	70.89	A	A	-	-	A	B	-	A	B	A	A	A	B	B	-	B	-	A	B	B	A	-	B	B	-	-	A	B	-	A	-	B	-	B	B	-	-	A	B	-	A	-	A	-	B	-	B
wPt-8583_2B	2B	70.89	A	-	-	-	A	B	-	A	B	A	A	A	-	B	-	B	B	A	-	B	A	-	B	B	-	-	A	B	-	A	-	B	-	-	B	A	B	A	B	-	A	-	A	-	B	-	B
gwm410_2B	2B	71.09	A	A	-	-	A	B	-	A	B	A	A	A	B	B	B	B	B	A	B	B	A	B	B	B	B	-	A	B	-	A	-	B	B	B	B	A	B	A	B	B	A	-	A	-	B	A	B
AX-95140591_2B	2B	73.95	B	A	B	B	A	B	B	A	B	A	A	A	A	A	A	B	B	A	B	A	A	B	B	B	A	A	A	B	A	A	A	B	B	B	B	A	A	A	B	B	A	B	H	B	B	A	B
AX-94501692_2B	2B	73.95	B	A	B	B	A	B	B	A	B	A	A	A	H	A	A	B	B	A	B	A	A	B	B	B	A	A	A	B	A	A	A	B	B	B	B	A	A	A	B	B	A	B	H	B	B	A	B
AX-94437617_2B	2B	74.14	B	A	B	B	A	B	B	A	B	A	A	A	A	A	A	B	B	A	B	A	A	B	B	B	A	A	A	B	A	A	A	B	B	B	B	A	A	A	B	B	A	B	H	B	B	A	B
AX-94568215_2B	2B	76.67	B	A	B	B	A	H	H	A	B	A	A	A	A	A	A	H	B	A	B	A	A	B	B	B	A	A	A	B	A	A	A	H	H	B	B	A	A	A	H	B	A	H	H	H	B	A	H
AX-95633110_2B	2B	78.96	H	A	H	B	A	B	H	A	H	A	A	A	A	A	A	H	H	A	H	B	H	B	H	H	A	A	A	H	A	A	A	B	H	H	H	A	A	A	H	B	A	A	H	H	H	A	H
AX-94759687_2B	2B	82.65	B	A	B	B	A	B	B	A	B	A	A	A	A	A	A	B	B	A	B	B	H	B	B	B	A	A	A	B	A	A	A	B	B	B	B	A	A	A	B	B	A	A	B	B	B	A	B
AX-94505329_2B	2B	82.75	B	A	B	B	A	B	B	A	B	A	A	A	H	A	A	B	B	A	B	B	H	B	B	B	A	H	A	B	H	A	H	B	B	B	B	A	A	A	B	B	A	A	H	B	B	A	B
AX-94430027_2B	2B	82.75	B	A	B	B	A	B	B	A	B	A	A	A	A	A	A	B	B	A	B	B	H	B	B	B	A	A	A	B	A	A	A	B	B	B	B	A	H	A	B	B	A	A	H	B	B	A	B
AX-94679150	2B	82.94	B	A	B	B	A	B	B	A	B	A	A	A	A	A	A	B	B	A	B	B	B	B	B	B	A	A	A	B	A	A	A	B	B	B	B	A	A	A	B	B	A	A	H	B	B	A	B
AX-95652726_2B	2B	83.02	B	A	B	B	A	B	B	A	B	A	A	A	A	A	A	B	B	A	B	B	B	B	B	B	A	A	A	B	A	A	A	B	B	B	B	A	A	A	B	B	A	A	A	B	B	A	B
AX-94946297_2B	2B	83.11	B	A	B	B	A	B	B	A	B	A	A	A	A	A	A	B	B	A	B	B	B	B	B	B	A	A	A	B	A	A	A	B	B	B	B	A	A	A	B	B	A	A	H	B	B	A	B
AX-95188544_2B	2B	83.11	B	A	B	B	A	B	B	A	B	A	A	A	A	A	A	B	B	A	B	B	B	B	B	B	A	A	A	B	A	A	A	B	B	B	B	A	A	A	B	B	A	A	H	B	B	A	B
AX-95170554_2B	2B	83.62	B	A	B	B	A	B	B	A	B	A	A	A	A	A	A	B	B	A	B	B	B	B	B	B	A	B	A	H	A	A	A	B	B	B	B	A	A	A	B	B	A	A	A	B	B	A	B
AX-94633751_2B	2B	84.03	B	A	B	B	A	B	B	A	B	A	A	A	A	A	A	B	B	A	B	B	B	B	B	B	A	B	A	B	A	A	A	B	B	B	B	A	A	A	B	B	A	A	H	B	B	A	B
AX-94448868_2B	2B	84.03	B	A	B	B	A	B	B	A	B	A	A	A	A	A	A	B	B	A	B	B	B	B	B	B	A	B	A	B	A	A	A	B	B	B	B	A	A	A	B	B	A	A	H	B	B	A	B
AX-94437143_2B	2B	84.03	B	A	B	B	A	B	B	A	B	A	A	A	A	A	A	B	B	A	B	B	B	B	B	B	A	B	A	B	A	A	A	B	B	B	B	A	A	A	B	B	A	A	H	B	B	A	B
AX-94633439_2B	2B	84.03	B	A	B	B	A	B	B	A	B	A	A	A	A	A	A	B	B	A	B	B	B	B	B	B	A	B	A	B	A	A	A	B	B	B	B	A	A	A	B	B	A	A	H	B	B	A	B
AX-94883064_2B	2B	84.03	B	A	B	B	A	B	B	A	B	A	A	A	A	A	A	B	B	A	B	B	B	B	B	B	A	B	A	B	A	A	A	B	B	B	B	A	A	A	B	B	A	A	H	B	B	A	B
AX-94851109_2B	2B	84.11	B	A	B	B	A	B	B	A	B	A	A	A	A	A	A	B	B	A	B	B	B	B	B	B	A	B	A	B	A	A	A	B	B	B	B	A	A	A	B	B	A	A	H	B	B	A	B
AX-95215287_2B	2B	84.2	B	A	B	B	A	B	B	A	B	A	A	A	A	A	A	B	B	A	B	B	B	B	B	B	A	B	A	B	A	A	A	B	B	B	B	A	A	A	B	B	A	A	H	B	B	A	B
AX-94422665_2B	2B	84.2	B	A	B	B	A	B	B	A	B	A	A	A	A	A	A	B	B	A	B	B	B	B	B	B	A	B	A	B	A	A	A	B	B	B	B	A	A	A	B	B	A	A	H	B	B	A	B
AX-94436269_2B	2B	84.2	B	A	B	B	A	B	B	A	B	A	A	A	A	A	A	B	B	A	B	B	B	B	B	B	A	B	A	B	A	A	A	B	B	B	B	A	A	A	B	B	A	A	H	B	B	A	B
AX-94412136_2B	2B	84.2	B	A	B	B	A	B	B	A	B	A	A	A	A	A	A	B	B	A	B	B	B	B	B	B	A	B	A	B	A	A	A	B	B	B	B	A	A	A	B	B	A	A	H	B	B	A	B
AX-94491066_2B	2B	84.2	B	A	B	B	A	B	B	A	B	A	A	A	A	A	A	B	B	A	B	B	B	B	B	B	A	B	A	B	A	A	A	B	B	B	B	A	A	A	B	B	A	A	H	B	B	A	B
AX-95076261_2B	2B	84.2	B	A	B	B	A	B	B	A	B	A	A	A	A	A	A	B	B	A	B	B	B	B	B	B	A	B	A	B	A	A	A	B	B	B	B	A	A	A	B	B	A	A	H	B	B	A	B
AX-95081080_2B	2B	85.82	B	A	B	B	B	B	B	A	B	A	A	A	A	A	A	B	B	A	B	B	B	B	B	B	A	B	A	B	A	A	B	B	B	A	B	A	A	A	B	B	A	B	B	B	B	A	B
AX-94499577_2B	2B	86.11	B	A	B	H	B	B	B	A	B	A	A	A	A	A	A	B	B	A	B	B	B	B	B	B	A	B	A	B	A	A	B	B	B	A	B	A	A	A	B	B	A	B	B	H	B	A	B
AX-94812041_2B	2B	88.97	H	A	H	H	B	B	B	A	B	A	A	A	A	A	A	B	H	A	H	H	B	H	B	B	A	H	A	B	A	A	H	B	H	A	H	H	A	A	H	B	A	A	B	H	B	A	H
AX-95188161_2B	2B	91.42	B	A	B	B	B	B	B	A	B	A	A	A	A	A	A	B	B	H	B	B	B	B	B	B	A	B	A	B	A	A	B	B	B	A	B	A	A	A	B	B	A	A	B	B	B	A	H
AX-94451130_2B	2B	91.55	B	A	B	B	B	B	B	A	B	A	A	H	A	A	A	B	B	A	B	B	B	B	B	B	A	B	A	B	A	A	B	B	B	A	B	A	A	A	B	B	A	A	B	B	B	A	B
AX-94477389_2B	2B	91.9	B	A	B	B	B	B	B	A	B	H	A	A	A	A	A	B	B	A	B	B	B	B	B	B	H	B	B	B	A	H	B	B	B	A	B	A	A	A	B	B	A	A	B	B	B	A	B
AX-94916490_2B	2B	92.19	B	A	B	B	B	B	B	A	B	A	A	A	A	A	A	B	B	H	B	B	B	B	B	B	H	B	B	B	A	A	B	B	B	A	B	A	H	A	B	B	H	A	B	B	B	A	B
AX-94499727_2B	2B	92.54	B	A	B	B	B	B	B	A	B	A	A	A	A	A	A	B	B	A	B	B	B	B	B	B	A	B	B	B	A	A	B	B	B	A	B	A	A	A	B	B	A	A	B	H	B	A	B
AX-94420966_2B	2B	92.63	B	A	B	B	B	B	B	A	B	A	A	A	A	A	A	B	B	A	B	B	B	B	B	B	A	B	B	B	A	A	B	B	B	A	B	A	A	A	B	B	A	A	B	B	B	A	B
AX-94759003_2B	2B	92.73	B	A	B	B	B	B	B	A	B	A	A	A	A	A	A	B	B	A	B	B	B	B	B	B	A	B	B	B	A	A	B	B	B	A	B	A	A	A	B	B	A	A	B	B	B	A	B
AX-95185074_2B	2B	93.94	B	A	B	B	B	B	B	A	B	A	B	A	H	A	A	B	B	A	B	B	B	B	B	B	A	B	B	B	B	A	B	B	B	A	B	B	A	A	B	B	A	A	H	H	B	A	B
AX-94403602_2B	2B	94.49	B	A	B	B	B	B	B	A	B	A	B	A	B	A	A	B	B	A	B	B	B	B	B	B	A	B	B	B	B	A	B	B	B	A	B	B	A	A	B	B	A	A	H	B	B	A	B
AX-95204727_2B	2B	94.49	B	A	B	B	B	B	B	A	B	A	B	A	B	A	A	B	B	A	B	B	B	B	B	B	A	B	B	B	B	A	B	B	B	A	B	B	A	A	B	B	A	A	H	B	B	A	B
AX-94937350_2B	2B	94.49	B	A	B	B	B	B	B	A	B	A	B	A	B	A	A	B	B	A	B	B	B	B	B	B	A	B	B	B	B	A	B	B	B	A	B	B	A	A	B	B	A	A	H	B	B	A	B
AX-94682119_2B	2B	94.59	B	A	B	B	B	B	B	A	B	A	B	A	B	A	A	B	B	A	B	B	B	B	B	B	A	B	B	B	B	A	B	B	B	A	B	B	A	A	B	B	A	A	H	B	B	A	B
AX-94410641_2B	2B	94.59	B	A	B	B	B	B	B	A	B	A	B	A	B	A	A	B	B	A	B	B	B	B	B	B	A	B	B	B	B	A	B	B	B	A	B	B	A	A	B	B	A	A	H	B	B	A	B
AX-94526347_2B	2B	94.59	B	A	B	B	B	B	B	A	B	A	B	A	B	A	A	B	B	A	B	B	B	B	B	B	A	B	B	B	B	A	B	B	B	A	B	B	A	A	B	B	A	A	H	B	B	A	B
AX-94733364_2B	2B	94.78	B	A	B	B	B	B	B	A	B	A	B	A	B	A	A	B	B	A	B	B	B	B	B	B	A	B	B	B	B	A	B	B	B	A	B	B	A	A	B	B	A	A	H	B	B	A	B
AX-94878848_2B	2B	94.78	B	A	B	B	B	B	B	A	B	A	B	A	B	A	A	B	B	A	B	B	B	B	B	B	A	B	B	B	B	A	B	B	B	A	B	B	A	A	B	B	A	A	H	B	B	A	B
AX-94578116_2B	2B	94.78	B	A	B	B	B	B	B	A	B	A	B	A	B	A	A	B	B	A	B	B	B	B	B	B	A	B	B	B	B	A	B	B	B	A	B	B	A	A	B	B	A	A	H	B	B	A	B
AX-94950577_2B	2B	94.78	B	A	B	B	B	B	B	A	B	A	B	A	B	A	A	B	B	A	B	B	B	B	B	B	A	B	B	B	B	A	B	B	B	A	B	B	A	A	B	B	A	A	H	B	B	A	B
AX-94519462_2B	2B	94.78	B	A	B	B	B	B	B	A	B	A	B	A	B	A	A	B	B	A	B	B	B	B	B	B	A	B	B	B	B	A	B	B	B	A	B	B	A	A	B	B	A	A	H	B	B	A	B
AX-95097906_2B	2B	94.78	B	A	B	B	B	B	B	A	B	A	B	A	B	A	A	B	B	A	B	B	B	B	B	B	A	B	B	B	B	A	B	B	B	A	B	B	A	A	B	B	A	A	H	B	B	A	B
AX-94661570_2B	2B	95.07	B	A	B	B	B	B	B	A	B	A	B	A	B	A	A	B	B	A	B	B	B	B	B	B	A	B	B	B	B	A	B	B	B	A	B	B	A	A	B	B	A	B	H	B	B	A	B
AX-94459397_2B	2B	95.27	B	A	B	B	B	B	B	A	B	A	B	A	B	A	A	B	B	B	B	B	B	B	B	B	A	B	B	B	B	A	B	B	B	A	B	B	A	A	B	B	A	B	H	B	B	A	B
AX-95146301_2B	2B	95.27	B	A	B	B	B	B	B	A	B	A	B	A	B	A	A	B	B	B	B	B	B	B	B	B	A	B	B	B	B	A	B	B	B	A	B	B	A	A	B	B	A	B	H	B	B	A	B
AX-95098686_2B	2B	95.37	B	A	B	B	B	B	B	A	B	A	B	A	B	A	A	B	B	B	B	B	B	B	B	B	A	B	B	B	B	A	B	B	B	A	B	B	A	A	B	B	A	A	H	B	B	A	B
AX-94538855_2B	2B	95.46	B	A	B	B	B	B	B	A	B	A	B	A	B	A	A	B	B	B	B	B	B	B	B	B	A	B	B	B	B	A	B	B	B	A	B	B	A	A	B	B	A	A	H	B	B	A	B
AX-94739661_2B	2B	97.12	B	A	B	B	H	B	B	A	H	A	B	A	B	A	A	B	B	H	H	B	B	B	B	H	A	H	B	H	B	A	B	B	H	A	B	B	A	A	B	B	A	A	H	H	H	A	B
AX-94522698_2B	2B	98.66	B	A	B	B	B	B	B	A	B	A	B	A	B	A	A	B	B	B	B	B	B	B	B	B	A	B	B	B	B	A	B	B	B	A	B	B	A	A	B	B	A	A	H	B	B	A	B
AX-94452709_2B	2B	98.74	B	A	B	B	B	B	B	A	B	A	B	A	B	A	A	B	B	B	B	B	B	B	B	B	A	B	B	B	B	A	B	B	B	A	B	B	A	A	B	B	A	A	H	B	B	A	B
AX-94836731_2B	2B	98.83	B	A	B	B	B	B	B	A	B	A	B	A	B	A	A	B	B	B	B	B	B	B	B	B	A	B	B	B	B	A	B	B	B	A	B	B	A	A	B	B	A	A	H	B	B	A	B
AX-94516033_2B	2B	98.83	B	A	B	B	B	B	B	A	B	A	B	A	B	A	A	B	B	B	B	B	B	B	B	B	A	B	B	B	B	A	B	B	B	A	B	B	A	A	B	B	A	A	H	B	B	A	B
AX-95629283_2B	2B	98.83	B	A	B	B	B	B	B	A	B	A	B	A	B	A	A	B	B	B	B	B	B	B	B	B	A	B	B	B	B	A	B	B	B	A	B	B	A	A	B	B	A	A	H	B	B	A	B
AX-94459471_2B	2B	98.83	B	A	B	B	B	B	B	A	B	A	B	A	B	A	A	B	B	B	B	B	B	B	B	B	A	B	B	B	B	A	B	B	B	A	B	B	A	A	B	B	A	A	H	B	B	A	B
AX-94818431_2B	2B	98.83	B	A	B	B	B	B	B	A	B	A	B	A	B	A	A	B	B	B	B	B	B	B	B	B	A	B	B	B	B	A	B	B	B	A	B	B	A	A	B	B	A	A	H	B	B	A	B
AX-94975304_2B	2B	98.83	B	A	B	B	B	B	B	A	B	A	B	A	B	A	A	B	B	B	B	B	B	B	B	B	A	B	B	B	B	A	B	B	B	A	B	B	A	A	B	B	A	A	H	B	B	A	B
AX-94922346_2B	2B	98.93	B	A	B	B	B	B	B	A	B	A	B	A	B	A	A	B	B	B	B	B	B	B	B	B	A	B	B	B	B	A	B	B	B	A	B	B	A	A	B	B	A	A	H	B	B	A	B
AX-95085281_2B	2B	99.23	B	A	B	B	B	B	B	A	B	A	B	A	B	A	A	B	B	B	B	B	B	B	B	B	A	B	B	B	B	A	B	A	B	A	B	B	A	A	B	B	A	A	A	B	B	A	B
AX-94721968_2B	2B	99.33	B	H	B	B	B	B	B	A	B	A	B	A	B	A	A	B	B	B	B	B	B	B	B	B	A	B	B	B	B	A	B	A	B	A	B	B	A	A	B	B	A	A	A	B	B	A	B
AX-95100690_5B	2B	99.43	B	A	B	B	B	B	B	A	B	A	B	A	B	A	A	B	B	B	B	B	B	B	B	B	A	B	B	B	B	A	B	A	B	A	B	B	A	A	B	B	A	A	A	B	B	A	B
AX-95240805_2B	2B	99.61	B	A	B	B	B	B	B	A	B	A	B	A	B	A	A	B	B	B	B	B	B	B	B	B	A	B	B	B	B	A	B	A	B	A	B	B	A	A	B	B	A	H	A	B	B	A	B
AX-95008732_2B	2B	99.61	B	A	B	B	B	B	B	A	B	A	B	A	B	A	A	B	B	B	B	B	B	B	B	B	A	B	B	B	B	A	B	A	B	A	B	B	A	A	B	B	A	H	A	B	B	A	B
AX-94725402_2B	2B	99.61	B	A	B	B	B	B	B	A	B	A	B	A	B	A	A	B	B	B	B	B	B	B	B	B	A	B	B	B	B	A	B	A	B	A	B	B	A	A	B	B	A	H	A	B	B	A	B
AX-94507032_2B	2B	99.61	B	A	B	B	B	B	B	A	B	A	B	A	B	A	A	B	B	B	B	B	B	B	B	B	A	B	B	B	B	A	B	A	B	A	B	B	A	A	B	B	A	H	A	B	B	A	B
AX-94781750_2B	2B	99.9	B	A	B	B	B	B	B	A	B	A	B	A	B	A	A	B	B	B	B	B	B	B	B	B	A	B	B	B	B	A	B	A	B	A	B	B	A	A	B	B	A	A	A	B	B	A	B
AX-94645130_2B	2B	99.9	B	A	B	B	B	B	B	A	B	A	B	A	B	A	A	B	B	B	B	B	B	B	B	B	A	B	B	B	B	A	B	A	B	A	B	B	A	A	B	B	A	A	A	B	B	A	B
AX-94707986_2B	2B	99.9	B	A	B	B	B	B	B	A	B	A	B	A	B	A	A	B	B	B	B	B	B	B	B	B	A	B	B	B	B	A	B	A	B	A	B	B	A	A	B	B	A	H	A	B	B	A	B
AX-95630029_2B	2B	100	B	H	B	B	B	B	B	H	B	A	B	A	B	A	A	B	B	B	B	B	B	B	B	B	A	B	B	B	B	A	B	A	B	A	B	B	A	A	B	B	A	A	A	B	B	A	B
AX-94827714_2B	2B	100.37	B	A	B	B	B	B	B	H	B	A	B	A	B	A	A	B	B	B	B	B	B	B	H	B	A	B	B	B	B	A	B	A	B	A	B	B	A	A	B	B	A	A	A	B	B	A	B
AX-94932277_2B	2B	100.75	B	A	B	B	B	B	B	H	B	A	B	A	B	A	A	B	B	B	B	B	B	B	B	B	A	B	B	B	B	A	B	A	B	A	B	B	A	A	B	B	A	A	A	B	B	A	B
AX-94406253_2B	2B	100.86	B	A	B	B	B	B	B	H	B	A	B	A	B	A	A	B	B	B	B	B	B	B	B	B	A	B	B	B	B	A	B	A	B	A	B	B	A	A	B	B	A	A	A	B	B	A	B
AX-94736351_2B	2B	101.13	B	A	B	B	B	B	B	H	B	A	B	A	B	A	A	B	B	B	B	B	B	B	B	B	A	B	B	B	B	A	B	A	B	A	B	B	A	H	B	B	A	A	A	B	B	A	B
AX-95216564_2B	2B	101.3	B	A	B	B	B	B	B	A	B	A	B	A	B	A	A	B	B	B	B	B	B	B	B	B	A	B	B	B	B	A	B	A	B	A	B	B	A	H	B	B	A	A	A	B	B	A	B
AX-95013902_2B	2B	101.78	B	A	B	B	B	B	B	A	B	A	B	A	H	A	A	B	B	B	B	B	B	B	B	B	A	B	B	B	B	A	B	A	B	A	B	B	A	A	B	B	A	A	A	B	B	A	B
AX-94946671_2B	2B	102.09	B	A	B	B	B	B	B	A	B	A	B	A	A	A	A	B	B	B	B	B	B	B	B	B	A	B	B	B	B	A	B	A	B	A	B	B	H	A	B	B	A	A	A	B	B	A	B
AX-95019501_2B	2B	102.39	B	A	B	B	B	B	B	A	B	A	B	A	H	A	A	B	B	B	B	B	B	B	B	B	A	B	B	B	B	H	H	A	B	A	H	B	A	A	B	B	A	A	A	B	B	A	B
AX-95236491_2B	2B	102.85	B	A	B	B	B	B	B	A	B	A	B	A	B	A	A	B	B	B	B	B	B	B	B	B	A	B	B	B	B	H	B	A	B	A	B	B	A	A	B	B	A	A	A	B	B	A	B
AX-94762586_2B	2B	103.22	B	A	B	B	B	B	B	A	B	A	B	A	B	A	A	B	B	B	B	B	B	B	B	B	A	B	B	B	B	H	B	A	B	A	B	B	H	A	B	B	A	A	A	B	B	H	B
AX-94615844_2D	2B	104	B	A	B	B	B	B	B	H	B	H	B	H	B	A	H	B	B	B	B	B	B	B	B	B	H	B	B	B	B	H	B	H	B	A	B	B	H	A	B	B	A	A	A	B	B	H	B
AX-94752887_2B	2B	104.38	B	H	B	B	B	B	B	H	B	H	B	H	B	A	H	B	B	B	B	B	B	B	B	B	H	B	B	B	B	H	B	H	B	H	B	B	H	A	B	B	H	H	A	B	B	H	B
AX-94392767_2B	2B	104.88	B	H	B	B	B	B	B	H	B	H	B	H	B	H	A	B	B	B	B	B	B	B	B	B	H	B	B	B	B	A	B	H	B	A	B	B	A	A	B	B	A	H	A	B	B	A	B
AX-94854911_2B	2B	105.15	B	H	B	B	B	B	B	H	B	H	B	H	B	A	A	B	B	B	B	B	B	B	B	B	H	B	B	B	B	A	B	A	B	H	B	B	A	A	B	B	H	A	A	B	B	A	B
AX-94706037_2B	2B	105.95	B	H	H	B	B	B	H	H	B	H	B	H	B	A	H	B	B	B	B	B	B	B	B	B	H	B	B	B	B	H	B	A	B	H	B	B	A	H	B	B	H	A	H	B	B	A	B
AX-94396483_2B	2B	106.6	B	H	B	B	B	B	B	H	B	H	B	H	B	H	H	B	B	B	B	B	B	B	B	B	H	B	B	B	B	H	B	A	B	H	B	B	H	A	B	B	H	H	H	B	B	A	B
AX-94841650_2B	2B	107.2	B	H	H	B	B	B	H	H	B	H	B	H	B	H	H	B	B	B	B	B	B	B	B	B	A	B	B	B	B	A	B	A	B	H	B	B	H	H	B	B	H	H	H	B	B	A	B
AX-94722140_2D	2B	108.42	B	A	H	B	B	B	H	H	B	A	B	A	B	A	H	B	B	B	B	B	B	B	B	B	H	B	B	B	B	A	B	A	B	A	B	B	H	A	B	B	A	H	H	B	B	H	B
AX-95111049_2B	2B	109.96	B	H	A	B	B	B	A	A	B	H	B	A	B	A	A	B	B	B	B	B	B	B	B	B	A	B	B	B	B	H	B	A	B	A	B	B	A	H	B	B	A	A	H	B	B	H	B
AX-94477489_2D	2B	112.01	B	A	A	B	B	B	A	A	B	A	B	A	B	A	A	B	B	B	B	B	B	B	B	B	A	B	B	B	B	A	B	A	B	A	B	B	A	A	B	B	A	A	A	B	B	A	B
AX-94946876_2D	2B	112.11	B	A	A	B	B	B	A	A	B	A	B	A	B	A	A	B	B	B	B	B	B	B	B	B	A	B	B	B	B	A	B	A	B	A	B	B	A	A	B	B	A	A	A	B	B	A	B
AX-94544117_2B	2B	112.21	B	A	A	B	B	B	A	A	B	A	B	A	B	A	A	B	B	B	B	B	B	B	B	B	A	B	B	B	B	A	B	A	B	A	B	B	A	A	B	B	A	A	A	B	B	A	B
AX-95244396_2B	2B	112.21	B	A	A	B	B	B	A	A	B	A	B	A	B	A	A	B	B	B	B	B	B	B	B	B	A	B	B	B	B	A	B	A	B	A	B	B	A	A	B	B	A	A	A	B	B	A	B
AX-94572690_2B	2B	112.21	B	A	A	B	B	B	A	A	B	A	B	A	B	A	A	B	B	B	B	B	B	B	B	B	A	B	B	B	B	A	B	A	B	A	B	B	A	A	B	B	A	A	A	B	B	A	B
AX-94695716_2B	2B	112.21	B	A	A	B	B	B	A	A	B	A	B	A	B	A	A	B	B	B	B	B	B	B	B	B	A	B	B	B	B	A	B	A	B	A	B	B	A	A	B	B	A	A	A	B	B	A	B
AX-94546397_2B	2B	112.43	B	H	A	B	B	B	A	A	B	A	B	A	B	A	A	B	B	B	B	B	B	B	B	B	A	B	B	B	B	A	B	A	B	A	B	B	A	A	B	B	H	H	A	B	B	A	B
AX-94453359_2B	2B	112.54	B	A	A	B	B	B	A	A	B	A	B	A	B	A	A	B	B	B	B	B	B	B	B	B	A	B	B	B	B	A	B	A	B	A	B	B	A	H	B	B	A	H	A	B	B	A	B
AX-94702795_2B	2B	113.24	B	A	H	B	B	B	H	A	B	A	B	A	H	A	A	B	B	B	B	B	B	B	B	B	H	B	B	B	B	A	B	A	B	A	B	B	A	A	B	B	H	H	A	B	B	A	B
AX-94976111_2A	2B	113.73	B	A	B	B	B	B	H	A	B	A	B	A	B	A	A	B	B	B	B	B	B	B	B	B	H	B	B	B	B	A	B	A	B	A	B	B	A	A	B	B	H	H	A	B	B	A	B
AX-94413567_6D	2B	113.98	B	A	B	B	B	B	B	A	B	A	B	A	B	A	A	B	B	B	B	B	B	B	B	B	H	B	B	B	B	A	B	A	B	A	B	B	A	A	B	B	H	A	A	B	B	A	B
AX-94647485_2B	2B	114.37	B	A	B	B	B	B	B	A	B	A	B	A	B	A	A	B	B	B	B	B	B	B	B	B	A	B	B	B	B	A	B	A	B	A	B	B	A	A	B	B	A	A	H	B	B	A	B
AX-94559721_2B	2B	114.68	B	A	B	B	B	B	B	A	B	A	B	A	B	A	A	B	B	B	B	B	B	B	B	B	A	B	B	B	B	A	B	A	B	A	B	B	A	A	B	B	A	A	A	B	B	A	B
AX-95201639_2B	2B	114.68	B	A	B	B	B	B	B	A	B	A	B	A	B	A	A	B	B	B	B	B	B	B	B	B	A	B	B	B	B	A	B	A	B	A	B	B	A	A	B	B	A	A	A	B	B	A	B
AX-94690339_2A	2B	114.99	B	A	B	B	B	B	B	A	B	A	B	A	B	A	A	B	B	B	B	B	B	B	B	B	H	B	B	B	B	A	B	A	B	A	B	B	H	A	B	B	A	A	A	B	B	A	B
AX-94847965_2B	2B	115.3	B	A	B	B	B	B	B	A	B	A	B	A	B	A	A	B	B	B	B	B	B	B	B	B	A	B	B	B	B	A	B	A	B	A	B	B	H	A	B	B	A	A	A	B	B	A	B
AX-94510910_2B	2B	115.49	B	A	B	B	B	B	B	A	B	A	B	A	B	A	A	B	B	B	B	B	B	B	B	B	A	B	B	B	B	A	B	A	B	A	B	B	A	A	B	B	A	A	A	B	B	A	B
AX-94628461_4A	2B	115.79	B	A	B	B	B	B	B	A	B	A	B	A	B	A	A	B	B	B	B	B	B	B	B	B	A	B	B	B	B	A	B	A	B	A	B	B	A	A	B	B	A	A	A	B	B	A	B
AX-94936841_2B	2B	115.89	B	H	B	B	B	B	B	A	B	A	B	A	B	A	A	B	B	B	B	B	B	B	B	B	A	B	B	B	B	A	B	A	B	A	B	B	A	A	B	B	A	A	A	B	B	A	B
AX-95089819_2B	2B	115.98	B	A	B	B	B	B	B	A	B	A	B	A	H	A	A	B	B	B	B	B	B	B	B	B	A	B	B	B	B	A	B	A	B	A	B	B	A	A	B	B	A	A	A	B	B	A	B
AX-94707052_2B	2B	116.07	B	A	B	B	B	B	B	A	B	A	B	A	B	A	A	B	B	B	B	B	B	B	B	B	H	B	B	B	B	A	B	A	B	A	B	B	A	A	B	B	A	A	A	B	B	A	B
AX-95248718_2B	2B	116.17	B	A	B	B	B	B	B	A	B	A	B	A	B	A	A	B	B	B	B	B	B	B	B	B	A	B	B	B	B	A	B	A	B	A	B	B	A	A	B	B	A	A	A	B	B	A	B
AX-94692626_2B	2B	116.36	B	A	B	B	B	B	B	A	B	A	B	A	B	A	A	B	B	B	B	B	B	B	B	B	A	B	B	B	B	A	B	A	B	A	B	B	A	A	B	B	A	A	A	B	B	A	B
AX-94796347_2B	2B	116.36	B	A	B	B	B	B	B	A	B	A	B	A	B	A	A	B	B	B	B	B	B	B	B	B	A	B	B	B	B	A	B	A	B	A	B	B	A	A	B	B	A	A	A	B	B	A	B
AX-94409824_2B	2B	116.36	B	A	B	B	B	B	B	A	B	A	B	A	B	A	A	B	B	B	B	B	B	B	B	B	A	B	B	B	B	A	B	A	B	A	B	B	A	A	B	B	A	A	A	B	B	A	B
AX-95259538_2B	2B	116.36	B	A	B	B	B	B	B	A	B	A	B	A	B	A	A	B	B	B	B	B	B	B	B	B	A	B	B	B	B	A	B	A	B	A	B	B	A	A	B	B	A	A	A	B	B	A	B
AX-95134536_2B	2B	116.45	B	A	B	B	B	B	B	A	B	A	B	A	B	A	A	B	B	B	B	B	B	B	B	B	A	B	B	B	B	A	B	A	B	A	B	B	A	A	B	B	A	A	A	B	B	A	B
AX-94865381_2B	2B	116.55	B	A	B	B	B	B	B	A	B	A	B	A	B	A	A	B	B	H	B	B	B	B	B	B	A	B	B	B	B	A	B	A	B	A	B	B	A	A	B	B	A	A	A	B	B	A	B
AX-95201705_2B	2B	116.64	B	A	B	B	B	B	B	A	B	A	B	A	B	A	A	B	B	B	B	B	B	B	B	B	A	B	B	B	B	A	B	A	B	A	B	B	A	H	B	B	A	A	A	B	B	A	B
AX-94541707_2B	2B	116.73	B	A	B	B	B	B	B	A	B	A	B	A	B	A	A	B	B	B	B	B	B	B	B	B	A	B	B	B	B	A	B	A	B	A	B	B	A	A	B	B	A	A	A	B	B	A	B
AX-94678513_2B	2B	116.92	B	A	B	B	B	B	B	A	B	A	B	A	B	A	A	B	B	B	B	B	B	B	B	B	A	B	B	B	B	A	B	A	B	A	B	H	A	A	B	B	A	A	A	B	B	A	B
AX-95203323_2B	2B	117.11	B	A	B	B	B	B	B	A	B	A	B	A	B	A	A	B	B	B	B	B	B	B	B	B	A	B	B	B	B	A	B	A	B	A	B	B	A	A	B	B	A	A	A	B	B	A	B
AX-94425250_2B	2B	117.3	B	A	B	B	B	B	B	A	B	A	B	A	B	A	A	B	B	B	B	B	B	B	B	B	A	B	B	B	B	A	B	A	B	A	B	B	A	A	B	B	A	A	A	B	B	A	B
AX-94408176_2B	2B	117.49	B	A	B	B	B	B	B	A	B	A	B	A	B	A	A	B	B	B	B	B	B	B	B	B	A	B	B	B	B	A	B	A	B	A	B	B	A	A	B	B	A	A	A	B	B	A	B
AX-94970086_2B	2B	117.63	B	A	B	B	B	B	B	A	B	A	B	A	B	A	A	B	B	B	B	B	B	B	B	B	A	B	B	B	B	A	B	A	B	A	B	B	A	A	B	B	A	A	A	B	B	A	B
AX-94730374_2B	2B	117.73	B	A	B	B	B	B	B	A	B	A	B	A	B	A	A	B	B	B	B	B	B	B	B	B	A	B	B	B	B	A	B	A	B	A	B	B	A	A	B	B	A	A	A	B	B	A	B
AX-94836575_2B	2B	117.87	B	A	B	B	B	B	B	A	B	A	B	A	B	A	A	B	B	B	B	B	B	B	B	B	A	B	B	B	B	A	B	A	B	A	B	B	A	A	B	B	A	A	A	B	B	A	B
AX-94767615_2B	2B	117.87	B	A	B	B	B	B	B	A	B	A	B	A	B	A	A	B	B	B	B	B	B	B	B	B	A	B	B	B	B	A	B	A	B	A	B	B	A	A	B	B	A	A	A	B	B	A	B
AX-95076434_2B	2B	117.87	B	A	B	B	B	B	B	A	B	A	B	A	B	A	A	B	B	B	B	B	B	B	B	B	A	B	B	B	B	A	B	A	B	A	B	B	A	A	B	B	A	A	A	B	B	A	B
AX-95023625_2B	2B	117.99	B	A	B	B	B	B	B	A	B	A	B	A	B	A	A	B	B	B	B	B	B	B	B	B	A	B	B	B	B	A	B	A	B	A	B	B	A	A	B	B	A	A	A	B	B	A	B
AX-95189827_2B	2B	118.09	B	A	B	B	B	B	B	A	B	A	B	A	B	A	A	B	B	B	B	B	B	B	B	B	A	B	B	B	B	A	B	A	B	A	B	B	A	A	B	B	A	A	A	B	B	A	B
AX-95101530_2B	2B	118.09	B	A	B	B	B	B	B	A	B	A	B	A	B	A	A	B	B	B	B	B	B	B	B	B	A	B	B	B	B	A	B	A	B	A	B	B	A	A	B	B	A	A	A	B	B	A	B
AX-95255906_2A	2B	118.09	B	A	B	B	B	B	B	A	B	A	B	A	B	A	A	B	B	B	B	B	B	B	B	B	A	B	B	B	B	A	B	A	B	A	B	B	A	A	B	B	A	A	A	B	B	A	B
AX-94979731_2B	2B	118.34	B	A	B	B	B	B	B	A	B	A	B	A	B	A	A	B	B	B	B	B	B	B	B	B	A	B	B	B	B	A	B	A	B	A	B	B	A	A	B	B	A	A	A	B	B	A	B
AX-95104360_2B	2B	118.52	B	A	B	B	B	B	B	A	B	A	B	A	B	A	A	B	B	B	B	B	B	B	B	B	A	B	B	B	B	A	B	A	B	A	B	B	A	A	B	B	A	A	A	B	B	A	B
AX-94425145_2B	2B	118.71	B	A	B	B	B	B	B	A	B	A	B	A	B	A	A	B	B	B	B	B	B	B	B	B	A	B	B	B	B	A	B	A	B	A	B	B	A	A	B	B	A	A	A	B	B	A	B
AX-94689581_2B	2B	118.89	B	A	B	B	B	B	B	A	B	A	B	A	B	A	A	B	B	B	B	B	B	B	B	B	A	B	B	B	B	A	B	A	B	A	B	B	A	A	B	B	A	A	A	B	B	A	B
AX-95103729_2B	2B	119.37	B	A	B	B	B	B	B	A	B	A	B	A	B	A	A	B	B	B	B	B	B	B	B	B	A	B	B	B	B	A	B	A	B	A	B	B	A	A	B	B	A	A	A	H	B	A	B
AX-95186306_2B	2B	120.01	B	A	B	B	B	B	B	A	B	A	B	A	B	A	A	B	B	H	B	B	B	B	B	B	A	B	B	B	B	A	H	A	B	A	B	B	A	A	B	B	A	A	A	H	B	A	B
AX-94780269_2B	2B	120.53	B	A	B	B	B	B	B	A	B	A	B	A	B	A	A	B	B	B	B	B	B	B	B	B	A	B	B	H	B	A	H	A	B	A	B	B	A	A	B	H	A	A	A	H	H	A	B
AX-95188557_2B	2B	120.89	B	A	B	B	B	B	B	A	B	A	B	A	B	A	A	B	B	B	B	B	B	B	B	B	A	B	B	B	B	A	B	A	B	A	B	B	A	A	B	B	A	A	A	B	H	A	B
AX-94787649_2B	2B	121.89	B	A	H	H	H	B	B	A	H	A	B	A	B	A	A	B	H	B	B	B	B	B	B	B	A	H	B	B	B	A	B	A	B	A	B	B	A	A	B	B	A	A	A	B	H	A	B
AX-94401325_2B	2B	122.72	B	A	H	H	B	B	H	A	H	A	B	A	B	A	A	B	B	B	B	B	B	B	B	B	A	B	B	B	B	A	B	A	B	A	B	B	A	A	B	B	A	A	A	B	B	A	B
AX-94430919_2D	2B	123.28	B	A	B	B	B	B	H	A	B	A	B	A	B	A	A	B	B	B	B	B	B	B	B	B	A	B	B	B	B	A	B	A	B	A	B	B	A	A	B	B	A	A	A	B	B	A	B
AX-95226515_2B	2B	123.47	B	A	H	B	B	B	B	A	B	A	B	A	B	A	A	B	B	B	B	B	B	B	B	B	A	B	B	B	B	A	B	A	B	A	B	B	A	A	B	B	A	A	A	B	B	A	B
AX-94937695	2B	123.56	B	A	H	B	B	B	H	A	B	A	B	A	B	A	A	B	B	B	B	B	B	B	B	B	A	B	B	B	B	A	B	A	B	A	B	B	A	A	B	B	A	A	A	B	B	A	B
AX-94669346_2D	2B	123.56	B	A	H	B	B	B	H	A	B	A	B	A	B	A	A	B	B	B	B	B	B	B	B	B	A	B	B	B	B	A	B	A	B	A	B	B	A	A	B	B	A	A	A	B	B	A	B
AX-94523068_2D	2B	123.56	B	A	H	B	B	B	H	A	B	A	B	A	B	A	A	B	B	B	B	B	B	B	B	B	A	B	B	B	B	A	B	A	B	A	B	B	A	A	B	B	A	A	A	B	B	A	B
AX-94703511_2D	2B	123.56	B	A	H	B	B	B	H	A	B	A	B	A	B	A	A	B	B	B	B	B	B	B	B	B	A	B	B	B	B	A	B	A	B	A	B	B	A	A	B	B	A	A	A	B	B	A	B
AX-95091574_2D	2B	123.56	B	A	H	B	B	B	H	A	B	A	B	A	B	A	A	B	B	B	B	B	B	B	B	B	A	B	B	B	B	A	B	A	B	A	B	B	A	A	B	B	A	A	A	B	B	A	B
AX-94835810_2D	2B	123.56	B	A	H	B	B	B	H	A	B	A	B	A	B	A	A	B	B	B	B	B	B	B	B	B	A	B	B	B	B	A	B	A	B	A	B	B	A	A	B	B	A	A	A	B	B	A	B
AX-95652717_2B	2B	123.56	B	A	H	B	B	B	H	A	B	A	B	A	B	A	A	B	B	B	B	B	B	B	B	B	A	B	B	B	B	A	B	A	B	A	B	B	A	A	B	B	A	A	A	B	B	A	B
AX-94797981_2B	2B	123.56	B	A	H	B	B	B	H	A	B	A	B	A	B	A	A	B	B	B	B	B	B	B	B	B	A	B	B	B	B	A	B	A	B	A	B	B	A	A	B	B	A	A	A	B	B	A	B
AX-94608706_2B	2B	123.56	B	A	H	B	B	B	H	A	B	A	B	A	B	A	A	B	B	B	B	B	B	B	B	B	A	B	B	B	B	A	B	A	B	A	B	B	A	A	B	B	A	A	A	B	B	A	B
AX-94913190_2B	2B	123.56	B	A	H	B	B	B	H	A	B	A	B	A	B	A	A	B	B	B	B	B	B	B	B	B	A	B	B	B	B	A	B	A	B	A	B	B	A	A	B	B	A	A	A	B	B	A	B
AX-94483104_2B	2B	123.56	B	A	H	B	B	B	H	A	B	A	B	A	B	A	A	B	B	B	B	B	B	B	B	B	A	B	B	B	B	A	B	A	B	A	B	B	A	A	B	B	A	A	A	B	B	A	B
AX-94605170_2B	2B	123.64	B	A	H	B	B	B	H	A	B	A	B	A	B	A	A	B	B	B	B	B	B	B	B	B	A	B	B	B	B	A	B	A	B	A	B	B	A	A	B	B	A	A	A	B	B	A	B
AX-94450478_2B	2B	123.72	B	A	H	B	B	B	H	A	B	A	B	A	B	A	A	B	B	B	B	B	B	B	B	B	A	B	B	B	B	A	B	A	B	A	B	B	A	A	B	B	A	A	A	B	B	A	B
AX-94485105_2B	2B	123.72	B	A	H	B	B	B	H	A	B	A	B	A	B	A	A	B	B	B	B	B	B	B	B	B	A	B	B	B	B	A	B	A	B	A	B	B	A	A	B	B	A	A	A	B	B	A	B
AX-94966385_2B	2B	123.72	B	A	H	B	B	B	H	A	B	A	B	A	B	A	A	B	B	B	B	B	B	B	B	B	A	B	B	B	B	A	B	A	B	A	B	B	A	A	B	B	A	A	A	B	B	A	B
AX-94503632_2B	2B	123.72	B	A	H	B	B	B	H	A	B	A	B	A	B	A	A	B	B	B	B	B	B	B	B	B	A	B	B	B	B	A	B	A	B	A	B	B	A	A	B	B	A	A	A	B	B	A	B
AX-95240127_2B	2B	123.72	B	A	H	B	B	B	H	A	B	A	B	A	B	A	A	B	B	B	B	B	B	B	B	B	A	B	B	B	B	A	B	A	B	A	B	B	A	A	B	B	A	A	A	B	B	A	B
AX-95126021_2B	2B	123.81	B	A	H	B	B	B	H	A	B	A	B	A	B	A	A	B	B	B	B	B	B	B	B	B	A	B	B	B	B	A	B	A	B	A	B	B	A	A	B	B	A	A	A	B	B	A	B
AX-94564590_2B	2B	123.81	B	A	H	B	B	B	H	A	B	A	B	A	B	A	A	B	B	B	B	B	B	B	B	B	A	B	B	B	B	A	B	A	B	A	B	B	A	A	B	B	A	A	A	B	B	A	B
AX-94644154_2B	2B	123.9	B	A	H	B	B	B	H	A	B	A	B	A	B	A	A	B	B	B	B	B	B	B	B	B	A	B	B	B	B	A	B	A	B	A	B	B	A	A	B	B	A	A	A	B	B	A	B
AX-95138989_2B	2B	123.9	B	A	H	B	B	B	H	A	B	A	B	A	B	A	A	B	B	B	B	B	B	B	B	B	A	B	B	B	B	A	B	A	B	A	B	B	A	A	B	B	A	A	A	B	B	A	B
AX-94787533_2B	2B	123.9	B	A	H	B	B	B	H	A	B	A	B	A	B	A	A	B	B	B	B	B	B	B	B	B	A	B	B	B	B	A	B	A	B	A	B	B	A	A	B	B	A	A	A	B	B	A	B
AX-94528534_2B	2B	123.9	B	A	H	B	B	B	H	A	B	A	B	A	B	A	A	B	B	B	B	B	B	B	B	B	A	B	B	B	B	A	B	A	B	A	B	B	A	A	B	B	A	A	A	B	B	A	B
AX-95654169_2B	2B	123.9	B	A	H	B	B	B	H	A	B	A	B	A	B	A	A	B	B	B	B	B	B	B	B	B	A	B	B	B	B	A	B	A	B	A	B	B	A	A	B	B	A	A	A	B	B	A	B
AX-95159933_2B	2B	123.9	B	A	H	B	B	B	H	A	B	A	B	A	B	A	A	B	B	B	B	B	B	B	B	B	A	B	B	B	B	A	B	A	B	A	B	B	A	A	B	B	A	A	A	B	B	A	B
AX-94811940_2B	2B	123.9	B	A	H	B	B	B	H	A	B	A	B	A	B	A	A	B	B	B	B	B	B	B	B	B	A	B	B	B	B	A	B	A	B	A	B	B	A	A	B	B	A	A	A	B	B	A	B
AX-94494621_2B	2B	123.9	B	A	H	B	B	B	H	A	B	A	B	A	B	A	A	B	B	B	B	B	B	B	B	B	A	B	B	B	B	A	B	A	B	A	B	B	A	A	B	B	A	A	A	B	B	A	B
AX-94789164_2B	2B	123.9	B	A	H	B	B	B	H	A	B	A	B	A	B	A	A	B	B	B	B	B	B	B	B	B	A	B	B	B	B	A	B	A	B	A	B	B	A	A	B	B	A	A	A	B	B	A	B
AX-95154357_2B	2B	123.9	B	A	H	B	B	B	H	A	B	A	B	A	B	A	A	B	B	B	B	B	B	B	B	B	A	B	B	B	B	A	B	A	B	A	B	B	A	A	B	B	A	A	A	B	B	A	B
AX-94381628_2B	2B	123.9	B	A	H	B	B	B	H	A	B	A	B	A	B	A	A	B	B	B	B	B	B	B	B	B	A	B	B	B	B	A	B	A	B	A	B	B	A	A	B	B	A	A	A	B	B	A	B
AX-94555084_2B	2B	123.9	B	A	H	B	B	B	H	A	B	A	B	A	B	A	A	B	B	B	B	B	B	B	B	B	A	B	B	B	B	A	B	A	B	A	B	B	A	A	B	B	A	A	A	B	B	A	B
AX-95021508_2B	2B	123.9	B	A	H	B	B	B	H	A	B	A	B	A	B	A	A	B	B	B	B	B	B	B	B	B	A	B	B	B	B	A	B	A	B	A	B	B	A	A	B	B	A	A	A	B	B	A	B
AX-94840317_2B	2B	123.9	B	A	H	B	B	B	H	A	B	A	B	A	B	A	A	B	B	B	B	B	B	B	B	B	A	B	B	B	B	A	B	A	B	A	B	B	A	A	B	B	A	A	A	B	B	A	B
AX-94687989_2D	2B	123.9	B	A	H	B	B	B	H	A	B	A	B	A	B	A	A	B	B	B	B	B	B	B	B	B	A	B	B	B	B	A	B	A	B	A	B	B	A	A	B	B	A	A	A	B	B	A	B
AX-94494401	2B	123.9	B	A	H	B	B	B	H	A	B	A	B	H	B	A	A	B	B	B	B	B	B	B	B	B	A	B	B	B	B	A	B	A	B	A	B	B	A	A	B	B	A	A	A	B	B	A	B
AX-94402860_2B	2B	124.08	B	A	H	B	B	B	H	A	B	A	B	A	B	A	A	B	B	B	B	B	B	B	B	B	A	B	B	B	B	A	B	A	B	A	B	B	A	A	B	B	A	A	A	B	B	A	H
AX-94921162_2B	2B	125.36	B	A	H	B	B	B	H	A	B	A	H	A	H	A	A	B	B	B	B	B	B	B	B	B	A	B	B	H	B	A	B	A	B	A	B	B	A	A	H	B	A	A	A	B	B	A	H
AX-95096692	2B	126.77	B	H	B	B	B	B	B	A	B	A	B	A	H	A	A	B	B	B	B	B	B	H	B	B	A	B	B	B	B	A	B	A	B	A	B	B	A	A	H	B	A	A	A	H	B	A	H
AX-94670759_2B	2B	128.38	B	A	B	B	B	B	B	A	B	A	B	A	B	A	A	B	B	B	B	B	B	B	B	B	A	B	B	B	B	A	B	A	B	A	B	B	A	A	B	B	A	A	A	B	B	A	B
AX-95126252_2B	2B	129.05	B	A	B	B	B	B	B	A	B	A	B	A	B	A	A	B	B	B	B	B	B	B	B	B	A	B	B	B	B	A	B	A	B	A	B	B	A	A	B	B	A	A	A	B	B	A	B
AX-94461492	2B	129.35	B	A	B	B	B	B	B	A	B	A	B	A	B	A	A	B	B	B	B	B	B	H	B	B	A	B	B	B	B	A	B	A	B	A	B	B	A	A	B	B	A	A	A	B	B	A	B
AX-95113411_2B	2B	129.63	B	A	B	B	B	B	B	A	B	A	B	A	B	A	A	B	B	B	B	B	B	B	B	B	A	B	B	H	B	A	B	A	B	A	B	B	A	A	B	B	A	A	A	B	B	A	B
AX-94562284_2A	2B	129.82	B	A	B	B	B	B	B	A	B	A	B	A	B	A	A	B	B	B	B	B	B	B	B	B	A	B	B	H	B	A	B	A	B	A	B	B	A	A	B	B	A	A	A	B	B	A	B
AX-95121217_2B	2B	130.01	B	A	B	B	B	B	B	A	B	A	B	A	B	A	A	B	B	B	B	B	B	B	B	B	A	B	B	H	B	A	B	A	B	A	B	B	A	A	B	B	A	A	A	B	B	A	H
AX-95630025_2B	2B	130.75	B	A	B	B	B	B	B	A	B	A	B	A	H	A	A	H	B	H	B	B	B	B	H	B	A	H	B	B	B	A	B	A	B	A	B	B	A	A	B	B	A	A	A	B	B	A	H
AX-94604156_2B	2B	132.36	H	A	H	H	B	B	H	A	H	A	B	A	H	A	A	H	B	H	B	H	B	B	H	H	A	H	B	H	B	A	B	A	B	A	B	B	A	A	B	H	A	A	A	B	B	A	H
AX-94664552_2B	2B	133.94	H	A	H	H	B	H	B	A	H	A	H	A	H	A	A	H	H	H	H	H	H	H	H	H	A	H	H	H	H	A	H	A	H	A	H	H	A	A	H	H	A	A	A	H	H	A	H
AX-95013414_2B	2B	135.66	B	A	H	B	H	B	H	A	B	A	B	A	B	A	A	B	B	H	H	B	B	B	B	B	A	B	H	H	B	A	B	A	H	A	B	H	A	A	B	H	A	A	A	B	B	A	B
AX-94714962_2B	2B	137.56	B	A	B	B	B	H	B	A	B	A	H	A	H	A	A	B	H	B	B	B	H	B	B	B	A	B	B	H	B	A	B	A	B	A	B	H	A	A	H	B	A	A	A	B	H	A	B
AX-95148347_2B	2B	138.43	B	A	H	B	B	B	H	A	H	A	H	A	H	A	A	B	H	H	B	H	H	B	B	B	A	B	B	H	B	A	B	A	B	A	B	B	A	A	H	B	A	A	A	H	H	A	H
AX-94713173_2B	2B	138.57	B	A	H	B	B	B	H	A	H	A	H	A	H	A	A	B	H	H	B	H	H	H	B	B	A	B	B	H	B	A	B	A	B	A	B	B	A	A	H	B	A	A	A	H	H	A	H
AX-95166954_2B	2B	138.76	B	A	H	B	B	B	H	A	H	A	H	A	H	A	A	B	H	H	B	H	H	B	B	B	A	B	B	H	B	A	B	A	B	A	B	B	A	A	H	B	A	A	A	H	H	A	H
AX-94552653_2B	2B	139.91	B	H	A	B	B	B	A	A	H	H	H	A	H	A	A	B	H	H	B	H	H	B	B	B	H	B	B	H	B	H	B	A	B	H	B	B	A	A	H	B	A	A	A	H	H	H	H
AX-94991562_2B	2B	139.99	B	H	H	B	B	B	H	A	H	H	H	A	H	A	A	B	H	H	B	H	H	B	B	B	H	B	B	H	B	H	B	A	B	H	B	B	A	A	H	B	A	A	H	H	H	H	H
AX-94722735_2B	2B	139.99	B	H	H	B	B	B	H	A	H	H	H	A	H	A	A	B	H	H	B	H	H	B	B	B	H	B	B	H	B	H	B	A	B	H	B	B	A	A	H	B	A	A	H	H	H	H	H
AX-94856412_2B	2B	141.78	B	H	A	H	H	B	A	A	B	H	B	A	A	A	A	H	H	B	B	H	H	B	H	B	A	H	H	H	H	H	H	A	B	A	B	B	A	H	B	H	A	A	H	H	H	H	B
AX-94829013_2B	2B	143.39	B	H	B	A	H	B	B	A	B	H	B	A	A	A	A	H	H	B	H	H	B	B	H	H	A	A	A	A	A	H	H	A	B	A	H	B	A	H	H	H	A	H	B	H	H	A	H
AX-94392219_2B	2B	148.91	B	B	B	A	B	B	B	A	B	A	B	A	A	A	A	B	B	B	A	B	B	B	B	A	A	A	A	A	A	A	A	A	B	A	A	B	A	A	A	B	A	A	B	A	B	A	A
AX-94585596_2B	2B	152.25	B	H	H	H	H	B	B	A	B	A	B	A	H	A	A	H	B	H	A	H	B	B	H	A	A	H	A	A	B	A	B	A	B	A	A	B	A	A	A	H	A	A	H	B	H	A	A
AX-94869081_2B	2B	154.3	B	B	B	B	B	B	B	A	B	A	B	A	B	A	A	B	B	B	A	B	B	B	B	A	A	B	A	A	B	A	B	A	B	A	A	B	A	A	A	B	A	A	B	B	B	A	A
AX-94567292_2B	2B	155.64	B	B	B	B	A	B	B	A	B	H	B	H	B	A	H	B	B	B	A	B	B	B	B	A	H	B	A	A	B	A	B	B	B	A	A	B	H	A	A	B	H	B	B	B	B	A	A
AX-94479203_2B	2B	157.49	B	B	A	B	A	B	A	A	B	A	B	A	B	A	A	B	B	B	A	B	A	B	B	A	A	B	A	A	B	A	B	B	B	A	A	B	A	A	A	B	A	A	H	B	B	A	A
AX-94899712_2B	2B	157.49	B	B	A	B	A	B	A	A	B	A	B	A	B	A	A	B	B	B	A	B	A	B	B	A	A	B	A	A	B	A	B	B	B	A	A	B	A	A	A	B	A	A	H	B	B	A	A
AX-94636101_2B	2B	157.58	B	B	A	B	A	B	A	A	B	A	B	A	B	A	A	B	B	B	A	B	A	B	B	A	A	B	A	A	B	A	B	B	B	A	A	B	A	A	A	B	A	A	H	B	B	A	A
AX-95015901_2B	2B	158.04	B	B	A	B	A	B	A	A	B	A	B	A	H	A	A	B	B	B	A	B	A	B	B	A	A	H	A	A	H	A	B	B	B	A	A	B	A	A	A	B	A	A	H	B	B	A	A
wmc317_2B	2B	159.85	A	B	-	-	A	B	-	A	B	A	B	A	A	B	B	B	B	B	A	H	A	B	B	A	A	-	A	A	-	A	-	B	B	A	A	B	B	A	A	B	A	-	B	-	B	A	A
wmc149	2B	160.75	B	B	-	-	A	B	-	A	B	A	B	A	H	B	B	B	B	B	A	B	A	B	B	A	A	-	A	A	-	A	-	A	B	A	A	B	B	A	A	B	A	-	B	-	B	A	A
wPt-2929_2B	2B	162.59	-	-	-	-	A	A	-	A	B	A	B	A	A	-	B	B	-	B	A	B	A	-	B	A	A	-	A	A	-	A	-	A	B	A	A	A	B	A	A	-	A	-	B	-	-	-	A
wPt-1068_2D	2B	168.32	A	A	-	-	-	-	-	A	B	-	B	A	-	B	B	B	B	B	B	B	A	-	B	-	B	-	B	B	-	-	-	A	B	A	B	B	B	A	B	-	A	-	B	-	B	-	B
wPt-9350_2B	2B	168.92	A	A	-	-	B	B	-	A	B	A	B	A	-	B	B	B	B	B	B	B	A	-	B	B	B	-	B	B	-	A	-	A	B	-	B	B	B	A	B	-	A	-	B	-	B	-	B
wPt-1127	2B	168.92	A	A	-	-	B	B	-	A	B	A	B	A	-	B	B	B	B	B	B	B	A	-	B	B	B	-	B	B	-	A	-	A	B	-	B	B	B	A	B	-	A	-	B	-	B	-	B
wPt-3132_2B	2B	168.92	A	A	-	-	B	B	-	A	B	A	B	A	A	B	B	B	B	B	B	-	A	-	B	B	B	-	B	B	-	A	-	A	B	A	B	B	B	A	-	-	A	-	B	-	B	-	B
wPt-5128_2B	2B	169.12	A	A	-	-	B	B	-	A	B	-	B	A	A	B	B	B	B	B	B	B	A	-	B	B	B	-	B	B	-	A	-	A	B	-	B	B	-	-	B	-	-	-	B	-	B	-	A
wPt-9257	2B	169.73	A	-	-	-	B	B	-	A	B	A	B	A	A	B	B	-	B	-	B	-	A	-	A	B	B	-	B	B	-	A	-	A	B	A	B	B	B	A	B	-	A	-	B	-	B	-	A
wPt-5502_2B	2B	170.64	A	A	-	-	B	B	-	A	B	A	B	A	-	B	B	B	B	B	B	B	A	-	B	B	B	-	B	B	-	-	-	A	B	-	B	-	B	A	B	-	A	-	B	-	B	-	B
wmc175_2B	2B	171.74	A	A	-	-	B	B	-	A	B	A	B	A	H	B	B	B	B	B	B	B	A	B	B	B	B	-	B	B	-	A	-	A	B	H	B	B	B	-	B	B	A	-	B	-	B	A	B
psp3034_2B	2B	172.19	A	A	-	-	B	B	-	A	B	A	B	A	B	B	B	B	B	B	B	B	A	B	B	B	B	-	B	B	-	A	-	A	B	B	B	B	B	A	B	B	A	-	B	-	B	A	B
wPt-8629_2B	2B	173.04	A	A	-	-	B	B	-	A	-	-	B	A	-	B	B	B	B	B	B	-	A	-	B	B	B	-	B	B	-	A	-	A	B	A	B	B	B	A	B	-	A	-	B	-	B	-	B
wPt-5242_2B	2B	173.04	A	A	-	-	B	B	-	A	B	A	B	A	-	B	B	B	B	B	B	B	A	-	B	B	B	-	B	B	-	-	-	A	B	-	B	B	B	A	B	-	A	-	B	-	B	-	B
wPt-697_4A	2B	173.39	A	A	-	-	B	B	-	A	B	A	B	A	A	B	B	B	B	B	B	-	A	-	B	B	B	-	B	B	-	A	-	A	B	A	B	B	B	A	B	-	A	-	B	-	B	-	B
wPt-473_7A	2B	173.39	A	A	-	-	-	-	-	A	B	A	B	A	A	B	B	B	B	B	B	-	A	-	B	B	B	-	B	B	-	A	-	A	B	A	B	B	B	A	B	-	A	-	B	-	B	-	B
wPt-8713_2D	2B	173.39	A	A	-	-	B	B	-	A	B	A	B	A	A	B	B	B	B	B	B	-	A	-	B	B	B	-	B	B	-	A	-	A	B	A	B	-	B	A	B	-	A	-	B	-	B	-	-
wPt-7404_2B	2B	173.39	A	A	-	-	B	B	-	A	B	A	B	A	A	B	B	B	B	B	B	-	A	-	B	B	B	-	B	B	-	A	-	A	B	A	B	B	B	A	B	-	A	-	B	-	-	-	B
wmc41_2D	2B	173.39	-	-	-	-	-	B	-	A	B	A	B	A	A	B	B	B	B	B	B	B	A	B	B	B	B	-	B	B	-	A	-	A	B	A	B	B	B	A	B	B	A	-	B	-	B	A	B
gwm388_2B	2B	174.89	B	B	-	-	B	B	-	A	B	A	B	A	A	B	B	B	B	B	B	B	A	B	B	B	B	-	B	B	-	B	-	B	B	A	B	B	B	A	B	B	A	-	B	-	B	A	B
barc91_2B	2B	176.75	-	A	-	-	B	B	-	A	B	A	B	A	A	B	B	B	B	A	B	B	A	B	B	B	B	-	B	B	-	A	-	B	B	A	-	B	B	A	B	B	A	-	B	-	B	A	B
barc18_2B	2B	177.72	A	A	-	-	B	B	-	A	B	A	B	A	A	B	B	B	B	A	B	B	A	B	B	B	B	-	B	B	-	A	-	B	B	A	B	B	B	A	B	B	A	-	B	-	B	A	B
wPt-709_2B	2B	178.86	A	A	-	-	B	-	-	A	-	A	A	A	A	B	B	B	B	A	B	-	-	-	B	B	B	-	B	B	-	B	-	B	B	-	B	-	B	B	B	-	A	-	B	-	B	-	B
wPt-4134_3A	2B	179.92	A	A	-	-	B	B	-	A	B	A	A	A	-	B	B	B	B	A	B	B	A	-	B	B	B	-	B	B	-	A	-	B	B	A	B	A	B	A	B	-	A	-	B	-	B	-	B
wPt-335_2B	2B	180.5	-	A	-	-	B	B	-	A	B	A	B	A	A	B	B	B	B	A	B	-	A	-	B	B	B	-	B	B	-	A	-	B	B	A	B	-	B	A	B	-	A	-	B	-	B	-	B
wPt-5044_2B	2B	190.27	B	B	-	-	-	-	-	B	B	B	B	B	-	B	B	B	B	B	B	-	B	-	-	-	B	-	B	B	-	A	-	B	-	B	B	B	B	A	A	-	B	-	B	-	-	-	A
wPt-523_1A	2B	199.79	A	A	-	-	B	B	-	A	B	A	B	A	-	B	B	B	B	B	B	B	A	-	A	B	B	-	B	B	-	A	-	A	B	-	B	B	B	A	-	-	A	-	B	-	B	-	B
gwm501_2B	2B	200.42	A	A	-	-	B	B	-	A	B	A	B	A	H	B	B	B	B	B	B	B	A	B	B	B	B	-	B	B	-	A	-	A	B	B	B	B	B	A	A	B	A	-	B	-	B	A	B
wPt-9736_2B	2B	201.17	A	A	-	-	B	B	-	A	B	A	B	A	-	B	B	B	B	B	B	B	A	-	B	B	B	-	B	B	-	A	-	A	B	-	B	B	B	A	-	-	A	-	B	-	B	-	B
wPt-1188	2B	202.61	A	A	-	-	B	A	-	A	B	A	-	A	-	B	-	B	B	B	B	B	-	-	B	B	B	-	B	B	-	A	-	-	B	A	B	B	B	A	-	-	A	-	B	-	B	-	B
AX-94943476_2B	2B	210.46	B	A	H	H	B	H	H	A	B	H	B	H	H	A	A	H	B	B	H	B	H	H	H	H	H	H	B	B	H	A	H	A	B	H	B	H	A	A	B	B	H	A	H	H	H	H	H
AX-94838917_2B	2B	212.21	B	H	H	H	B	H	H	A	H	H	B	A	H	A	A	H	H	B	B	B	H	B	B	H	A	H	B	B	H	A	H	H	B	H	H	H	H	A	B	H	H	A	A	B	B	A	H
AX-95094442_2B	2B	216.1	B	H	A	B	H	H	H	A	H	B	B	H	B	H	H	A	A	B	B	B	H	H	B	B	H	B	B	B	B	B	B	B	B	B	B	H	H	A	B	H	H	A	A	B	B	B	B
barc124.1_2D	2D	0	B	A	-	-	A	A	-	B	B	B	A	A	B	H	A	A	A	B	A	H	B	A	A	A	A	-	A	B	-	B	-	B	B	B	B	A	B	B	B	A	A	-	B	-	A	B	B
AX-94724239_2D	2D	2.85	H	A	H	B	A	A	A	B	B	B	B	A	B	A	A	A	A	B	A	A	A	A	A	A	B	B	A	B	B	B	B	B	B	B	B	A	B	B	B	A	H	H	B	B	A	B	B
AX-94479119_2D	2D	11.94	B	A	B	B	A	A	B	B	B	B	B	B	B	A	A	B	A	B	A	A	A	A	A	H	B	B	A	B	B	H	B	H	A	H	B	H	H	A	B	H	A	B	B	B	H	H	B
AX-94501139_2D	2D	14.25	B	A	B	B	A	A	B	B	B	B	B	B	B	A	A	B	A	B	A	A	A	A	A	A	B	B	A	B	B	A	B	A	A	A	B	A	A	A	B	A	A	B	H	B	A	A	B
AX-94459264_2D	2D	14.25	B	A	B	B	A	A	B	B	B	B	B	B	B	A	A	B	A	B	A	A	A	A	A	A	B	B	A	B	B	A	B	A	A	A	B	A	A	A	B	A	A	B	H	B	A	A	B
AX-94820268_2D	2D	15.28	B	H	B	B	A	A	B	B	B	B	B	B	A	A	A	B	A	B	A	A	A	A	A	A	B	H	A	B	B	A	B	A	A	A	B	A	A	A	B	A	A	A	A	A	A	A	B
AX-95099260_2D	2D	17.8	B	H	B	B	A	A	B	B	B	B	B	B	A	A	A	B	H	B	H	A	H	H	H	H	B	H	H	B	B	H	B	A	A	H	B	H	A	A	B	H	A	A	H	A	A	H	B
AX-95016209_2D	2D	20.69	B	B	B	B	A	A	B	B	B	B	B	B	A	A	A	H	B	B	B	A	B	B	B	B	B	B	B	B	B	B	B	A	A	B	B	B	A	A	B	B	A	A	B	A	A	B	B
AX-94523767_2D	2D	23.58	B	H	B	B	A	A	B	B	B	B	B	B	A	A	A	B	H	B	H	A	H	H	H	H	B	H	H	B	B	H	B	A	A	H	B	H	A	A	B	H	A	A	H	A	A	H	B
AX-95020348_2D	2D	25.96	B	H	B	B	H	H	B	B	B	B	B	B	H	H	H	B	A	B	A	H	H	H	H	H	B	H	H	B	B	H	B	H	A	A	B	H	H	H	B	H	A	A	A	A	H	H	B
AX-94520851_2D	2D	29.3	B	A	B	B	A	A	B	B	H	B	B	B	A	A	A	B	A	B	A	A	H	A	A	A	H	A	A	B	B	H	B	A	A	A	H	A	H	A	B	A	A	A	A	A	A	H	B
AX-94605079_2D	2D	31.06	B	A	B	B	A	A	H	H	B	B	B	B	A	A	A	B	A	B	A	A	A	A	A	A	H	A	A	B	B	A	B	A	A	A	B	A	A	A	H	A	A	A	A	A	A	A	B
AX-95631062_2D	2D	32.4	B	A	B	B	A	A	B	B	B	B	B	B	A	A	A	B	A	B	A	A	A	A	A	H	B	A	A	B	B	A	B	A	A	A	B	A	A	A	B	A	A	A	A	A	A	A	B
AX-95254619_2D	2D	32.51	B	A	B	B	A	A	B	B	B	B	B	B	A	A	A	B	A	B	A	A	A	A	A	A	B	A	A	B	B	A	B	A	A	A	B	A	A	A	B	A	A	A	A	A	A	A	B
AX-94510027_2D	2D	32.7	B	A	B	B	A	A	B	B	B	B	B	B	A	A	A	B	A	B	A	A	A	A	A	A	B	A	A	B	B	A	B	A	A	A	B	A	A	A	B	A	A	A	A	A	A	A	B
AX-94918359_2D	2D	32.8	B	A	B	B	A	A	B	B	B	B	B	B	A	A	A	B	A	B	A	A	A	A	A	A	B	A	A	B	B	A	B	A	A	A	B	A	A	A	B	A	A	A	A	A	A	A	B
AX-95020885_2D	2D	33.1	B	A	B	B	A	A	B	B	B	B	B	B	A	A	A	B	A	B	A	A	A	A	A	A	B	A	A	B	B	A	B	A	A	A	B	A	A	A	B	A	A	A	H	A	A	A	B
AX-94652914_2D	2D	33.5	B	A	B	B	A	A	B	B	B	B	B	B	A	A	A	B	A	B	A	A	A	A	A	A	B	A	A	B	B	A	B	A	A	A	B	A	A	A	B	A	A	B	H	A	A	A	B
AX-94468695_2D	2D	33.87	H	A	B	B	A	A	B	B	B	B	H	B	A	A	A	B	A	B	A	A	A	A	A	A	B	A	A	B	B	A	B	A	A	A	B	A	A	A	B	A	A	B	H	A	A	A	B
AX-95216277_2D	2D	34.15	B	A	B	B	A	A	B	B	B	B	B	B	A	A	A	B	A	B	A	A	A	A	A	A	B	A	A	B	B	A	B	A	A	A	B	A	A	A	B	A	A	B	H	A	A	A	B
AX-95084966_2D	2D	34.15	B	A	B	B	A	A	B	B	B	B	B	B	A	A	A	B	A	B	A	A	A	A	A	A	B	A	A	B	B	A	B	A	A	A	B	A	A	A	B	A	A	B	H	A	A	A	B
AX-94654809_2D	2D	34.15	B	A	B	B	A	A	B	B	B	B	B	B	A	A	A	B	A	B	A	A	A	A	A	A	B	A	A	B	B	A	B	A	A	A	B	A	A	A	B	A	A	B	H	A	A	A	B
AX-94401725_2D	2D	34.15	B	A	B	B	A	A	B	B	B	B	B	B	A	A	A	B	A	B	A	A	A	A	A	A	B	A	A	B	B	A	B	A	A	A	B	A	A	A	B	A	A	B	H	A	A	A	B
AX-94393403_2D	2D	34.15	B	A	B	B	A	A	B	B	B	B	B	B	A	A	A	B	A	B	A	A	A	A	A	A	B	A	A	B	B	A	B	A	A	A	B	A	A	A	B	A	A	B	H	A	A	A	B
AX-95653025_2D	2D	34.15	B	A	B	B	A	A	B	B	B	B	B	B	A	A	A	B	A	B	A	A	A	A	A	A	B	A	A	B	B	A	B	A	A	A	B	A	A	A	B	A	A	B	H	A	A	A	B
AX-95165682_2D	2D	34.24	B	A	B	B	A	A	B	B	B	B	B	B	A	A	A	B	A	B	A	A	A	A	A	A	B	A	A	B	B	A	B	A	A	A	B	A	A	A	B	A	A	H	H	A	A	A	B
AX-94451202_2D	2D	34.32	B	A	B	B	A	A	B	B	B	B	B	B	A	A	A	B	A	B	A	A	A	A	A	A	B	A	A	B	B	A	B	A	A	A	B	A	A	A	B	A	A	B	H	A	A	A	B
AX-94445362_2D	2D	34.32	B	A	B	B	A	A	B	B	B	B	B	B	A	A	A	B	A	B	A	A	A	A	A	A	B	A	A	B	B	A	B	A	A	A	B	A	A	A	B	A	A	B	H	A	A	A	B
AX-94834765_2D	2D	34.41	B	A	B	B	A	A	B	B	B	B	B	B	A	A	A	B	A	B	A	A	A	A	A	A	B	A	A	B	B	A	B	A	A	A	B	A	A	A	B	A	A	B	H	A	A	A	B
AX-94564729_2D	2D	34.5	B	A	B	B	A	A	B	B	B	B	B	B	A	A	A	B	A	B	A	A	A	A	A	A	B	A	A	B	B	A	B	A	A	A	B	A	A	A	B	A	A	B	H	A	A	A	B
AX-95007069_2D	2D	34.69	B	A	H	B	A	A	H	B	B	B	B	B	A	H	A	B	A	B	A	A	A	A	A	A	B	A	A	B	B	A	B	A	A	A	B	A	A	A	B	A	A	B	H	A	A	A	B
AX-94717544_2D	2D	34.98	B	A	A	B	A	A	A	B	B	B	B	B	A	A	A	B	A	B	A	A	A	A	A	A	B	A	A	B	B	A	B	A	A	A	B	A	A	A	B	A	A	B	H	A	A	A	B
AX-95181452_2D	2D	34.98	B	A	A	B	A	A	A	B	B	B	B	B	A	A	A	B	A	B	A	A	A	A	A	A	B	A	A	B	B	A	B	A	A	A	B	A	A	A	B	A	A	B	H	A	A	A	B
AX-94701134_2D	2D	35.54	B	A	A	B	A	A	A	B	B	B	B	B	A	A	A	B	A	H	A	A	A	A	A	H	B	A	A	B	B	A	B	A	A	A	B	A	A	A	B	A	A	B	A	A	A	A	B
AX-94454164_2D	2D	35.87	B	A	A	B	A	A	A	B	B	B	B	B	A	A	A	B	A	B	A	A	A	A	A	A	B	A	A	B	B	A	B	A	A	A	H	A	A	A	B	A	A	H	A	A	A	A	B
AX-94641475_2D	2D	36.09	B	A	A	B	A	A	A	B	B	B	B	B	A	A	A	B	A	B	A	A	H	A	A	A	B	A	A	B	B	A	B	A	A	A	B	A	A	A	B	A	A	A	A	A	A	A	B
AX-95217512_2D	2D	37.46	B	A	A	H	A	A	A	B	H	B	B	B	A	A	A	B	A	B	A	A	A	A	A	A	B	A	A	B	H	A	A	A	A	A	B	A	A	A	B	A	A	A	A	A	A	A	B
gwm102_2D	2D	39.61	-	A	-	-	A	A	-	B	B	B	B	B	B	A	A	B	A	B	A	A	A	A	A	A	A	-	B	B	-	A	-	A	A	A	B	A	B	A	B	A	A	-	A	-	A	A	B
wPt-4144_2D	2D	40.52	A	A	-	-	A	A	-	B	B	B	B	B	A	A	A	B	A	B	A	A	A	-	A	A	A	-	A	B	-	A	-	A	A	A	B	A	B	A	-	-	A	-	A	-	-	-	B
wmc18_2D	2D	43.11	A	A	-	-	A	A	-	B	B	B	A	B	A	A	A	B	A	B	A	B	B	A	B	A	A	-	A	B	-	A	-	A	A	A	B	A	B	A	B	A	A	-	A	-	A	A	B
gwm30_2D3A	2D	44.45	A	A	-	-	A	A	-	B	B	B	A	B	A	A	A	B	A	B	A	A	A	A	B	A	A	-	A	B	-	A	-	A	A	A	B	A	B	A	B	A	A	-	A	-	A	A	A
wPt-298_2D	2D	45.73	A	A	-	-	A	-	-	B	B	B	A	B	A	A	A	B	A	B	A	A	A	-	-	A	A	-	B	B	-	A	-	A	B	A	B	A	B	A	-	-	A	-	A	-	A	-	B
wPt-8330_2D	2D	45.73	A	A	-	-	A	A	-	B	B	B	A	B	-	A	A	B	A	B	A	-	A	-	B	A	A	-	B	B	-	A	-	A	B	A	B	A	B	A	B	-	A	-	A	-	A	-	B
wmc245_2D	2D	45.73	-	A	-	-	A	A	-	B	B	B	A	B	A	A	A	B	A	B	A	A	A	A	B	A	A	-	B	B	-	A	-	A	B	A	B	A	B	A	B	A	A	-	A	-	A	A	B
gwm539_2D	2D	47.4	A	A	-	-	A	B	-	B	B	B	A	B	A	B	A	B	A	B	B	A	A	A	B	A	B	-	B	B	-	A	-	A	B	A	B	A	B	A	B	A	A	-	A	-	A	A	B
AX-95138710_2D	2D	49.03	B	A	B	A	A	B	B	B	B	B	A	B	A	A	A	B	A	B	B	A	A	A	B	A	B	A	B	B	A	A	A	A	B	A	B	A	A	A	B	A	A	A	A	A	A	A	B
AX-94608345_2D	2D	49.88	B	A	A	A	A	H	A	H	B	H	A	B	A	A	A	B	A	B	B	A	A	A	B	A	H	A	B	H	A	A	A	A	B	A	H	A	A	A	B	A	A	A	A	A	A	A	B
AX-95235201_2D	2D	53.54	B	A	A	A	A	A	A	B	B	B	B	B	A	A	A	B	A	B	A	A	A	A	A	A	B	A	A	B	A	A	A	A	A	A	B	A	A	A	B	A	A	H	A	A	A	A	B
AX-94534016	2D	54.59	B	A	B	A	A	A	B	B	B	B	B	B	A	A	A	B	A	B	A	A	A	A	A	A	B	A	A	B	A	A	A	A	A	A	B	A	A	A	B	A	A	A	H	A	A	A	B
AX-95630243_2D	2D	54.59	B	A	B	A	A	A	B	B	B	B	B	B	A	A	A	B	A	B	A	A	A	A	A	A	B	A	A	B	A	A	A	A	A	A	B	A	A	A	B	A	A	A	H	A	A	A	B
AX-94475909_2D	2D	54.59	B	A	B	A	A	A	B	B	B	B	B	B	A	A	A	B	A	B	A	A	A	A	A	A	B	A	A	B	A	A	A	A	A	A	B	A	A	A	B	A	A	A	H	A	A	A	B
AX-94761061_2D	2D	54.59	B	A	B	A	A	A	B	B	B	B	B	B	A	A	A	B	A	B	A	A	A	A	A	A	B	A	A	B	A	A	A	A	A	A	B	A	A	A	B	A	A	A	H	A	A	A	B
AX-94429402_2D	2D	54.59	B	A	B	A	A	A	B	B	B	B	B	B	A	A	A	B	A	B	A	A	A	A	A	A	B	A	A	B	A	A	A	A	A	A	B	A	A	A	B	A	A	A	H	A	A	A	B
AX-94869474_2D	2D	54.98	B	A	B	A	A	A	B	B	B	B	B	B	A	A	A	B	A	B	A	A	A	A	A	A	B	A	A	B	A	A	A	A	A	A	B	A	A	A	B	A	A	A	A	A	A	A	B
AX-94829628_2D	2D	55.17	B	A	B	A	A	A	B	B	B	B	B	B	A	A	A	B	A	B	A	A	A	A	A	A	B	A	A	B	A	A	A	A	A	A	B	A	A	A	B	A	A	H	A	A	A	A	B
AX-95242359_2D	2D	56.2	B	A	B	A	A	A	B	B	B	B	B	B	A	A	A	B	A	B	A	A	A	A	A	A	B	B	A	B	A	A	A	A	A	A	B	A	A	A	B	A	A	B	H	H	A	A	B
AX-95134406_2D	2D	56.58	B	A	B	A	A	A	B	B	B	B	B	B	B	A	A	B	A	B	A	A	A	A	A	A	B	B	A	B	A	A	A	A	A	A	B	A	A	A	B	A	A	B	H	B	A	A	B
AX-94637995_2D	2D	59.11	B	A	B	A	A	A	B	H	B	H	H	H	H	A	A	B	A	H	A	A	A	A	A	A	H	B	A	B	A	A	A	A	A	A	B	A	A	A	B	A	A	H	A	B	A	A	B
AX-94730244_2D	2D	59.96	H	A	H	A	A	A	B	H	H	H	H	H	H	A	A	H	A	H	A	A	A	A	A	A	H	H	A	H	A	A	A	A	A	A	H	A	A	A	B	A	A	H	H	H	A	A	H
AX-94955835_3A	3A	0	B	B	H	H	H	A	H	H	H	H	A	H	H	B	A	A	H	A	B	H	B	B	B	A	B	H	H	H	H	H	H	H	B	H	H	H	H	B	H	H	A	A	H	H	H	H	B
AX-94502027_3A	3A	5.83	H	H	A	B	A	A	A	H	H	A	A	A	B	B	A	A	H	A	B	A	A	B	B	A	B	B	A	H	B	H	B	H	B	H	H	H	H	B	A	H	A	A	B	B	H	B	B
AX-94686544_3A	3A	10.19	B	B	A	H	A	A	A	A	H	A	A	A	H	H	A	A	H	A	B	A	A	B	H	A	B	H	A	A	H	A	H	H	B	H	H	A	A	B	A	A	A	A	H	H	A	H	B
AX-94567981_3A	3A	12.81	B	B	A	H	A	A	A	A	H	A	A	A	H	H	A	A	H	A	B	A	H	B	A	A	B	H	A	A	H	A	H	H	B	H	H	A	A	B	A	A	A	A	H	H	A	H	B
AX-95211576_3A	3A	15.3	B	B	A	H	A	A	A	A	H	A	A	A	H	H	A	A	H	A	B	A	H	B	A	A	B	H	A	A	H	A	H	H	B	H	H	A	A	B	A	A	A	A	H	H	A	H	B
AX-95114117_3A	3A	17.79	B	B	A	H	A	A	A	A	H	A	A	A	H	H	A	A	H	A	B	A	H	B	A	A	B	H	A	A	H	A	H	H	B	H	H	A	A	B	A	A	A	A	H	H	A	H	B
AX-94830144_3A	3A	20.49	B	B	A	H	A	A	A	A	H	A	A	A	H	H	A	A	H	A	B	A	H	B	H	A	B	H	A	A	H	A	H	H	B	H	H	A	A	B	A	A	H	A	H	H	A	H	B
AX-94806155_3A	3A	23.66	B	B	A	A	A	A	A	A	H	A	A	A	A	H	A	A	H	A	B	A	A	B	B	A	B	A	A	A	A	A	A	H	B	H	H	A	A	H	A	A	A	A	H	A	A	H	B
AX-94843584_3A	3A	26.86	B	B	A	A	A	A	A	A	H	A	A	A	A	H	A	A	H	H	B	H	H	B	H	A	B	A	H	H	A	A	A	H	B	H	H	A	H	B	A	A	A	H	H	A	A	H	B
AX-94447122_3A	3A	30.62	B	B	A	A	A	A	A	A	B	A	A	A	A	B	A	A	B	A	B	A	H	B	A	A	B	A	A	A	A	A	A	H	B	B	B	A	A	B	A	A	A	A	H	A	A	H	B
AX-94489717_3A	3A	31.28	B	B	A	A	A	A	A	A	B	A	A	A	A	B	A	A	B	A	B	A	H	B	H	A	B	A	A	A	A	A	A	B	B	B	B	A	A	B	A	A	A	A	B	A	A	B	B
AX-94397581_3A	3A	31.67	B	H	A	A	A	A	A	A	B	A	A	A	A	H	A	A	H	A	B	A	H	B	A	A	B	A	A	A	A	A	A	B	B	B	B	A	A	B	A	A	A	A	B	A	A	B	B
AX-94671675_3A	3A	32.05	B	B	A	A	A	A	A	A	B	A	A	A	A	B	A	A	B	A	B	A	H	B	A	A	B	A	A	A	A	A	A	B	B	B	B	A	A	B	A	A	A	A	B	A	A	B	B
AX-94803518_3A	3A	32.11	B	B	A	A	A	A	A	A	B	A	A	A	A	B	A	A	B	A	B	A	B	H	A	A	B	A	A	A	A	A	A	B	B	B	B	A	A	B	A	A	A	A	B	A	A	B	B
AX-94635912_3A	3A	32.23	B	B	A	A	A	A	A	A	B	A	A	A	A	B	A	A	B	A	B	A	H	B	H	A	B	A	A	A	A	A	A	B	B	B	B	A	A	B	A	A	A	H	B	A	A	B	B
AX-95150002_3A	3A	32.32	B	B	A	A	A	A	A	A	B	A	A	A	A	B	A	A	B	A	B	A	H	H	B	A	B	A	A	A	A	A	A	B	B	B	B	A	A	B	A	A	A	A	B	A	A	B	B
AX-94859387_3A	3A	34.02	B	B	A	A	H	A	A	H	B	H	A	H	H	B	A	A	B	A	B	H	H	B	B	A	B	A	H	H	A	H	A	B	B	B	B	H	H	B	H	H	A	A	B	A	H	B	B
AX-94403529_3A	3A	35.99	B	B	A	A	A	A	H	A	B	A	A	A	H	B	A	A	B	A	B	A	A	B	B	A	B	A	A	A	A	A	A	B	B	A	B	A	A	B	A	A	A	A	B	A	A	B	B
AX-94669520_3A	3A	36.32	B	B	A	A	A	A	A	A	B	A	A	A	B	B	A	A	B	A	B	A	H	B	H	A	B	A	A	A	A	A	A	B	B	A	B	A	A	B	A	A	A	A	B	A	A	B	B
wPt-7341_7D3B3A	3A	36.89	B	B	-	-	A	A	-	A	B	A	A	A	B	-	A	A	B	A	B	A	-	-	B	A	B	-	A	A	-	A	-	B	B	B	B	A	B	B	A	-	A	-	B	-	A	-	B
wPt-8855_3B	3A	36.89	B	B	-	-	A	A	-	A	B	A	A	A	B	-	A	A	B	A	B	A	A	-	B	A	B	-	A	A	-	A	-	B	B	B	B	-	B	B	A	-	A	-	B	-	A	-	B
AX-95232198_3A	3A	37.31	B	B	B	B	A	A	B	A	B	A	A	A	B	B	A	A	B	H	B	A	H	B	B	A	B	B	A	A	B	A	B	B	B	B	B	A	A	B	A	A	A	H	B	B	A	B	B
AX-94526378_3A	3A	37.41	B	B	B	B	A	A	B	A	B	A	A	A	B	B	A	A	B	A	B	A	H	B	A	A	B	B	A	A	B	A	B	B	B	B	B	A	A	B	A	A	A	H	B	B	A	B	B
AX-95183147_3A	3A	37.74	B	B	A	B	A	A	A	A	B	A	A	A	B	B	A	A	B	A	B	A	H	B	H	A	B	B	A	A	B	A	B	B	B	B	B	A	A	B	A	A	A	A	B	B	A	B	B
AX-94682533_3A	3A	37.84	B	B	A	B	A	A	A	A	B	A	A	A	B	B	A	A	B	A	B	A	H	B	B	A	B	B	A	A	B	A	B	B	B	B	B	A	A	B	A	A	A	A	B	B	A	B	B
AX-94684237_3A	3A	37.84	B	B	A	B	A	A	A	A	B	A	A	A	B	B	A	A	B	A	B	A	H	B	B	A	B	B	A	A	B	A	B	B	B	B	B	A	A	B	A	A	A	A	B	B	A	B	B
AX-94640493_3A	3A	37.84	B	B	A	B	A	A	A	A	B	A	A	A	B	B	A	A	B	A	B	A	H	B	H	A	B	B	A	A	B	A	B	B	B	B	B	A	A	B	A	A	A	A	B	B	A	B	B
AX-95134755_3A	3A	37.84	B	B	A	B	A	A	A	A	B	A	A	A	B	B	A	A	B	A	B	A	H	B	B	A	B	B	A	A	B	A	B	B	B	B	B	A	A	B	A	A	A	A	B	B	A	B	B
AX-94969670_3A	3A	37.84	B	B	A	B	A	A	A	A	B	A	A	A	B	B	A	A	B	A	B	A	H	B	H	A	B	B	A	A	B	A	B	B	B	B	B	A	A	B	A	A	A	A	B	B	A	B	B
AX-95255879_3A	3A	37.84	B	B	A	B	A	A	A	A	B	A	A	A	B	B	A	A	B	A	B	A	H	B	H	A	B	B	A	A	B	A	B	B	B	B	B	A	A	B	A	A	A	A	B	B	A	B	B
AX-94413689_3A	3A	38.46	B	B	A	B	A	A	A	A	B	A	A	A	H	B	A	A	B	A	B	A	H	B	H	H	B	B	A	A	B	A	B	B	B	B	B	A	A	B	A	A	A	A	B	H	A	H	H
AX-94498487_3A	3A	38.9	B	B	A	B	A	A	A	A	B	A	A	A	H	B	A	A	B	A	B	A	H	B	H	B	B	B	A	A	B	A	B	B	B	B	B	A	A	B	A	A	A	A	B	H	A	B	B
AX-95012846_3A	3A	39.04	B	B	A	B	A	A	A	A	B	A	A	A	B	B	A	A	B	A	B	A	H	B	H	B	B	B	A	A	B	A	B	B	B	B	B	A	A	B	A	A	A	A	B	B	A	B	B
AX-94451685	3A	39.04	B	B	A	B	A	A	A	A	B	A	A	A	B	B	A	A	B	A	B	A	H	B	H	B	B	B	A	A	B	A	B	B	B	B	B	A	A	B	A	A	A	A	B	B	A	B	B
AX-94821988_3A	3A	39.21	H	B	A	B	A	A	A	A	B	A	A	A	B	H	A	A	B	A	B	A	A	B	A	B	B	B	A	A	B	A	B	B	B	B	B	A	A	B	A	A	A	A	B	B	A	B	B
AX-94799731_3A	3A	39.33	B	B	A	B	A	A	A	A	B	A	A	A	B	B	A	A	B	A	B	A	H	B	A	B	B	B	A	A	B	A	B	B	B	B	B	A	A	B	A	A	A	A	B	B	A	B	B
AX-94681091_3A	3A	39.33	B	B	A	B	A	A	A	A	B	A	A	A	B	B	A	A	B	A	B	A	H	B	A	B	B	B	A	A	B	A	B	B	B	B	B	A	A	B	A	A	A	A	B	B	A	B	B
AX-95023272_3A	3A	39.33	B	B	A	B	A	A	A	A	B	A	A	A	B	B	A	A	B	A	B	A	H	B	A	B	B	B	A	A	B	A	B	B	B	B	B	A	A	B	A	A	A	A	B	B	A	B	B
AX-95233036_3A	3A	39.33	B	B	A	B	A	A	A	A	B	A	A	A	B	B	A	A	B	A	B	A	H	B	A	B	B	B	A	A	B	A	B	B	B	B	B	A	A	B	A	A	A	A	B	B	A	B	B
AX-94582851_3A	3A	39.33	B	B	A	B	A	A	A	A	B	A	A	A	B	B	A	A	B	A	B	A	H	B	A	B	B	B	A	A	B	A	B	B	B	B	B	A	A	B	A	A	A	A	B	B	A	B	B
AX-95652916_3A	3A	39.33	B	B	A	B	A	A	A	A	B	A	A	A	B	B	A	A	B	A	B	A	H	B	H	B	B	B	A	A	B	A	B	B	B	B	B	A	A	B	A	A	A	A	B	B	A	B	B
AX-94510991_3A	3A	39.33	B	B	A	B	A	A	A	A	B	A	A	A	B	B	A	A	B	A	B	A	H	B	H	B	B	B	A	A	B	A	B	B	B	B	B	A	A	B	A	A	A	A	B	B	A	B	B
AX-94703552_3A	3A	39.33	B	B	A	B	A	A	A	A	B	A	A	A	B	B	A	A	B	A	B	A	H	B	H	B	B	B	A	A	B	A	B	B	B	B	B	A	A	B	A	A	A	A	B	B	A	B	B
AX-94421072_3A	3A	39.33	B	B	A	B	A	A	A	A	B	A	A	A	B	B	A	A	B	A	B	A	H	B	H	B	B	B	A	A	B	A	B	B	B	B	B	A	A	B	A	A	A	A	B	B	A	B	B
AX-94395622_3A	3A	39.33	B	B	A	B	A	A	A	A	B	A	A	A	B	B	A	A	B	A	B	A	H	B	H	B	B	B	A	A	B	A	B	B	B	B	B	A	A	B	A	A	A	A	B	B	A	B	B
AX-94440640_3A	3A	39.33	B	B	A	B	A	A	A	A	B	A	A	A	B	B	A	A	B	A	B	A	H	B	H	B	B	B	A	A	B	A	B	B	B	B	B	A	A	B	A	A	A	A	B	B	A	B	B
AX-94866206_3A	3A	39.33	B	B	A	B	A	A	A	A	B	A	A	A	B	B	A	A	B	A	B	A	H	B	H	B	B	B	A	A	B	A	B	B	B	B	B	A	A	B	A	A	A	A	B	B	A	B	B
AX-94416693_3A	3A	39.33	B	B	A	B	A	A	A	A	B	A	A	A	B	B	A	A	B	A	B	A	H	B	H	B	B	B	A	A	B	A	B	B	B	B	B	A	A	B	A	A	A	A	B	B	A	B	B
AX-94530229_3A	3A	39.33	B	B	A	B	A	A	A	A	B	A	A	A	B	B	A	A	B	A	B	A	H	B	H	B	B	B	A	A	B	A	B	B	B	B	B	A	A	B	A	A	A	A	B	B	A	B	B
AX-94725995_3A	3A	39.33	B	B	A	B	A	A	A	A	B	A	A	A	B	B	A	A	B	A	B	A	H	B	H	B	B	B	A	A	B	A	B	B	B	B	B	A	A	B	A	A	A	A	B	B	A	B	B
AX-95157724_3A	3A	39.33	B	B	A	B	A	A	A	A	B	A	A	A	B	B	A	A	B	A	B	A	H	B	A	B	B	B	A	A	B	A	B	B	B	B	B	A	A	B	A	A	A	A	B	B	A	B	B
AX-94468463_3A	3A	39.54	B	B	A	B	A	A	A	A	B	A	A	A	B	B	A	A	B	A	B	A	H	B	A	B	B	H	A	A	B	A	B	B	B	B	B	A	A	B	A	A	A	H	B	B	A	B	B
AX-95077070_3A	3A	39.75	B	B	A	B	A	A	A	A	B	A	A	A	B	B	A	A	B	A	B	A	H	B	A	B	B	B	A	A	B	A	B	B	B	B	B	A	A	B	A	A	A	A	B	B	A	B	B
AX-94542697_3A	3A	40.41	B	B	A	B	A	A	A	A	B	A	A	A	B	B	H	A	B	A	B	A	H	B	A	B	B	B	A	H	B	A	B	B	B	B	B	A	A	B	A	H	A	A	B	B	H	B	B
AX-95188541_3A	3A	41.46	B	B	H	B	A	A	A	B	B	A	A	A	H	B	A	A	B	H	B	A	H	B	A	B	B	B	A	B	H	H	B	B	B	B	B	A	A	B	A	A	A	A	B	B	A	B	B
AX-94743968_3A	3A	42.27	B	B	H	B	A	A	A	H	B	H	A	A	B	B	A	A	B	A	B	A	H	B	B	B	B	B	A	A	B	A	B	B	B	B	B	A	A	B	A	A	A	A	B	B	A	B	B
AX-94522863_3A	3A	43.77	B	B	A	B	A	A	A	H	B	H	A	H	B	B	A	A	B	A	B	H	B	B	B	B	B	B	H	A	B	H	B	B	B	B	B	H	H	B	H	H	A	A	B	B	H	B	B
AX-94502115_3A	3A	44.91	B	B	A	B	H	A	A	H	B	H	A	H	B	B	A	A	B	A	B	H	B	B	H	B	B	B	H	H	B	H	B	B	B	B	B	H	H	B	H	H	A	H	B	B	H	B	B
AX-95151653_3A	3A	46.51	B	B	A	B	A	A	A	A	B	A	A	A	B	B	A	A	B	A	B	A	B	B	H	B	B	B	H	H	B	A	B	B	B	B	B	A	A	B	A	A	A	A	B	B	A	B	B
AX-94849663_3A	3A	47.03	B	B	A	B	A	A	A	A	B	A	A	A	B	B	A	A	B	A	B	A	H	B	H	B	B	B	A	A	B	A	B	B	B	B	B	A	A	B	A	A	A	A	B	B	A	B	B
AX-94389315_3A	3A	47.03	B	B	A	B	A	A	A	A	B	A	A	A	B	B	A	A	B	A	B	A	H	B	B	B	B	B	A	A	B	A	B	B	B	B	B	A	A	B	A	A	A	A	B	B	A	B	B
AX-94675268_3A	3A	47.03	B	B	A	B	A	A	A	A	B	A	A	A	B	B	A	A	B	A	B	A	H	B	B	B	B	B	A	A	B	A	B	B	B	B	B	A	A	B	A	A	A	A	B	B	A	B	B
AX-94561554_3A	3A	47.03	B	B	A	B	A	A	A	A	B	A	A	A	B	B	A	A	B	A	B	A	H	B	B	B	B	B	A	A	B	A	B	B	B	B	B	A	A	B	A	A	A	A	B	B	A	B	B
AX-94698160_3A	3A	47.03	B	B	A	B	A	A	A	A	B	A	A	A	B	B	A	A	B	A	B	A	H	B	B	B	B	B	A	A	B	A	B	B	B	B	B	A	A	B	A	A	A	A	B	B	A	B	B
AX-95113481_3A	3A	47.03	B	B	A	B	A	A	A	A	B	A	A	A	B	B	A	A	B	A	B	A	H	B	B	B	B	B	A	A	B	A	B	B	B	B	B	A	A	B	A	A	A	A	B	B	A	B	B
AX-95257360_3A	3A	47.12	B	B	A	B	A	A	A	A	B	A	A	A	B	B	A	A	B	A	B	A	H	B	B	B	B	B	A	A	B	A	B	B	B	B	B	A	A	B	A	A	A	A	B	B	A	B	B
AX-94757993_3A	3A	47.51	B	B	A	B	A	A	A	A	H	A	A	A	B	B	A	A	B	A	H	A	H	B	B	B	B	B	A	A	H	A	B	B	B	B	B	A	A	B	A	A	A	A	H	B	A	B	B
AX-94735807_3A	3A	48.75	B	B	A	B	A	A	A	A	B	A	A	A	H	B	A	A	B	A	H	A	H	B	A	B	B	B	A	A	B	A	B	B	B	H	B	A	A	B	A	A	A	A	H	H	A	B	B
AX-94480585_3A	3A	51.33	B	B	A	B	A	A	A	A	B	A	A	A	B	B	A	A	H	A	B	A	H	B	H	A	B	B	A	A	B	A	B	H	B	B	H	A	A	B	A	A	A	A	H	B	A	B	H
AX-94558703_3A	3A	54.36	B	B	A	B	A	A	A	A	B	A	A	A	H	B	A	A	B	A	B	A	H	B	H	B	B	H	A	A	H	A	H	B	B	B	B	A	A	B	A	A	A	A	B	H	A	B	B
AX-94976911_3A	3A	55.87	B	B	A	H	A	A	A	A	B	A	A	A	H	B	A	A	B	A	B	A	B	B	A	B	B	H	A	A	H	A	H	B	B	B	B	A	A	B	A	A	A	A	B	H	A	B	B
wPt-7992_3A	3A	56.51	B	B	-	-	A	A	-	A	B	A	A	A	B	-	A	A	B	A	B	A	-	-	B	B	B	-	A	A	-	A	-	B	B	B	B	A	B	B	A	-	A	-	B	-	A	-	B
barc57_3A	3A	56.65	B	B	-	-	A	A	-	A	B	A	A	A	B	B	A	A	B	A	B	A	A	B	B	B	B	-	A	A	-	A	-	B	B	B	B	A	B	B	A	A	A	-	B	-	A	B	B
wPt-6854_3A	3A	56.65	B	B	-	-	A	A	-	A	B	A	A	A	B	-	A	A	B	A	B	A	-	-	B	B	B	-	A	A	-	A	-	B	B	B	B	A	B	B	A	-	A	-	B	-	A	-	B
wPt-9369_3A	3A	56.65	B	B	-	-	A	A	-	A	B	A	A	A	B	-	A	A	B	A	B	A	A	-	B	B	B	-	A	A	-	A	-	B	B	B	B	A	B	B	-	-	A	-	B	-	A	-	B
wPt-9862_1A	3A	56.65	B	B	-	-	A	A	-	A	B	A	A	-	B	-	A	A	B	-	B	A	A	-	B	B	B	-	A	A	-	A	-	B	B	-	B	A	B	B	A	-	A	-	B	-	A	-	-
barc12_3A	3A	56.76	B	B	-	-	A	-	-	A	B	A	A	A	B	H	A	A	B	A	B	A	A	B	B	B	B	-	A	B	-	A	-	B	B	B	B	A	B	B	A	A	A	-	B	-	A	B	B
AX-94615777	3A	57.66	B	B	B	H	A	A	B	B	B	A	A	A	H	B	A	A	B	A	B	A	A	B	H	B	B	H	A	B	H	A	H	B	B	B	B	A	A	B	A	A	A	A	B	H	A	B	B
wmc11_3A	3A	58.49	B	B	-	-	A	A	-	B	B	A	A	A	B	H	A	A	B	A	B	A	A	B	B	B	B	-	A	B	-	A	-	B	B	B	B	A	B	B	A	A	A	-	B	-	A	B	B
AX-95127888_3A	3A	59	B	B	A	B	A	A	A	B	B	A	A	A	B	A	A	A	B	A	B	A	A	B	B	B	B	B	A	B	B	H	A	B	B	B	B	A	A	B	A	A	A	A	B	B	A	B	B
wPt-2938_3A	3A	59.42	B	B	-	-	A	A	-	B	B	A	A	A	B	A	A	A	B	A	B	A	A	-	-	B	B	-	A	B	-	A	-	B	B	B	B	A	B	B	A	-	A	-	B	-	A	-	B
wPt-5486_3A	3A	59.42	B	B	-	-	A	A	-	B	B	A	A	A	B	A	A	A	B	A	B	A	A	-	B	B	B	-	A	B	-	A	-	B	B	B	B	A	B	B	-	-	A	-	B	-	A	-	B
gwm369_3A	3A	62.38	-	A	-	-	A	A	-	B	B	A	A	B	B	A	B	A	B	A	A	H	A	H	B	B	A	-	A	B	-	A	-	A	B	B	B	A	B	B	A	B	A	-	B	-	A	B	A
wPt-714_3A	3A	62.41	B	A	-	-	A	A	-	B	B	A	A	B	B	A	B	A	B	A	A	-	A	-	B	B	A	-	A	B	-	A	-	A	B	B	B	A	B	B	A	-	A	-	B	-	A	-	A
wPt-419_1B	3A	62.7	B	A	-	-	A	A	-	B	B	A	A	B	B	-	B	A	B	A	A	B	B	-	B	B	A	-	A	B	-	A	-	A	B	B	B	B	B	B	A	-	A	-	B	-	A	-	-
wPt-1589_1B7B	3A	62.7	B	A	-	-	A	A	-	B	B	A	A	B	B	-	B	A	B	A	A	B	-	-	B	B	A	-	A	B	-	A	-	A	B	B	B	B	B	B	-	-	A	-	B	-	A	-	A
AX-94383877_3A	3A	66.49	H	A	H	B	A	A	H	B	H	A	A	B	H	H	A	A	H	A	A	B	A	B	A	H	B	B	A	H	B	A	B	A	B	B	H	A	A	H	A	B	A	H	H	B	A	B	A
wPt-4407_3A	3A	70.29	B	A	-	-	A	A	-	B	B	A	B	B	B	A	B	A	B	A	A	B	A	-	-	B	A	-	A	B	-	A	-	A	B	B	B	A	A	B	A	-	B	-	B	-	A	-	A
AX-94941121_3A	3A	76.1	B	B	A	A	A	B	A	B	B	A	B	B	A	A	B	A	B	B	A	B	A	B	B	B	H	A	A	B	A	B	A	A	B	B	B	B	A	B	A	B	H	A	B	A	H	A	A
AX-94535468_3A	3A	76.76	B	B	A	A	A	B	A	B	A	A	B	B	A	A	B	A	B	B	A	B	A	B	B	B	B	A	A	B	A	B	A	A	B	B	B	B	A	B	A	B	B	A	B	A	B	A	A
AX-94499616_3A	3A	76.93	B	B	A	A	A	B	A	B	A	A	B	B	A	A	B	A	B	B	A	B	A	B	B	B	B	A	A	B	A	B	A	A	B	B	B	B	A	B	A	B	B	A	B	A	B	A	A
AX-95630363_3A	3A	77.2	B	B	A	A	A	B	A	B	A	A	B	B	A	A	B	A	B	B	A	B	A	B	B	B	B	A	A	B	A	B	A	A	B	B	B	B	A	B	B	B	B	A	B	A	B	A	A
AX-94663948_3A	3A	77.2	B	B	A	A	A	B	A	B	A	A	B	B	A	A	B	A	B	B	A	B	A	B	B	B	B	A	A	B	A	B	A	A	B	B	B	B	A	B	B	B	B	A	B	A	B	A	A
AX-94511786_3A	3A	77.2	B	B	A	A	A	B	A	B	A	A	B	B	A	A	B	A	B	B	A	B	A	B	B	B	B	A	A	B	A	B	A	A	B	B	B	B	A	B	B	B	B	A	B	A	B	A	A
AX-94903763_3A	3A	77.2	B	B	A	A	A	B	A	B	A	A	B	B	A	A	B	A	B	B	A	B	A	B	B	B	B	A	A	B	A	B	A	A	B	B	B	B	A	B	B	B	B	A	B	A	B	A	A
wmc206_2BD	3A	77.93	B	B	-	-	A	B	-	B	A	A	B	B	B	B	B	A	B	B	A	B	A	B	B	B	A	-	A	B	-	B	-	A	B	B	B	B	A	B	B	B	B	-	B	-	B	A	A
AX-95630125_3A	3A	78.3	B	B	A	B	A	B	A	B	A	A	B	B	B	B	B	A	B	B	A	B	H	B	B	B	B	B	A	B	B	B	B	A	B	B	B	B	A	B	B	B	B	B	B	B	B	A	A
AX-94689491_3A	3A	79.23	B	B	A	B	A	B	A	B	A	A	B	B	B	B	B	A	B	B	A	B	B	B	H	B	B	B	A	B	B	B	B	A	B	B	B	B	A	B	A	H	B	A	H	B	B	A	A
wmc264_3A	3A	80.59	B	B	-	-	A	B	-	B	A	A	B	B	B	B	B	A	B	B	A	B	A	B	B	B	A	-	A	B	-	B	-	A	B	B	B	B	A	B	A	B	B	-	B	-	B	A	A
cfa2262	3A	80.59	B	B	-	-	A	B	-	B	A	A	B	B	B	B	B	A	B	B	A	B	A	B	B	B	A	-	A	B	-	B	-	A	-	B	B	B	A	B	A	B	B	-	B	-	-	A	A
wPt-8658_3A	3A	80.59	B	B	-	-	A	B	-	B	A	A	B	B	B	B	B	A	B	B	A	B	A	-	B	B	A	-	A	B	-	B	-	A	B	B	B	B	A	B	A	-	B	-	B	-	B	-	-
gwm32	3A	84.27	B	A	-	-	A	B	-	B	B	A	B	B	B	B	B	A	A	A	A	B	A	A	B	B	A	-	A	B	-	A	-	A	A	B	B	B	A	B	A	B	B	-	B	-	B	A	A
gwm674_3A	3A	84.27	B	A	-	-	A	B	-	B	B	A	B	B	B	B	B	A	A	A	A	B	A	A	B	B	A	-	A	B	-	A	-	A	A	B	B	B	A	B	A	B	B	-	B	-	B	A	A
psp3001.3	3A	84.27	B	A	-	-	A	B	-	B	B	A	B	B	B	B	B	A	A	A	A	B	A	A	B	B	A	-	A	B	-	A	-	A	A	B	B	B	A	B	A	B	B	-	B	-	B	A	A
psp3047_3A	3A	84.27	-	A	-	-	A	B	-	B	B	A	B	B	B	B	B	A	A	A	A	B	A	A	B	B	A	-	A	B	-	A	-	A	A	B	B	B	A	B	A	B	B	-	B	-	B	A	A
cfa2234	3A	84.27	B	A	-	-	A	B	-	B	B	A	B	B	B	B	B	A	A	A	A	B	A	A	B	B	A	-	A	B	-	A	-	A	A	B	B	B	A	B	A	B	B	-	B	-	B	A	A
AX-94995972	3A	85.11	B	A	B	A	A	B	B	B	B	A	B	B	A	B	A	A	A	A	A	B	A	A	B	B	B	A	A	B	A	A	A	A	A	B	B	B	A	B	A	B	B	A	B	A	B	A	A
AX-94400861_3A	3A	85.47	B	A	A	A	A	B	A	B	B	A	B	B	A	B	A	A	A	A	A	B	A	A	B	B	B	A	A	B	A	A	A	A	A	B	B	B	A	B	A	B	B	A	B	A	B	A	A
AX-95071626_3A	3A	85.47	B	A	A	A	A	B	A	B	B	A	B	B	A	B	A	A	A	A	A	B	A	A	B	B	B	A	A	B	A	A	A	A	A	B	B	B	A	B	A	B	B	A	B	A	B	A	A
AX-94858787_3A	3A	85.57	B	A	A	A	A	B	A	B	B	A	B	B	A	B	A	A	A	A	A	B	A	A	B	B	B	A	A	B	A	A	A	A	A	B	B	B	A	B	A	B	B	A	B	A	B	B	A
AX-95008615	3A	85.68	B	A	A	A	A	B	A	B	B	A	B	B	A	B	A	A	A	A	A	B	A	A	B	B	B	A	A	B	A	A	A	A	A	B	B	B	A	B	A	B	B	A	B	A	B	A	A
AX-95176186_3A	3A	85.78	B	A	A	A	A	B	A	B	B	A	B	B	A	B	A	A	A	A	A	B	A	A	B	B	B	A	A	B	A	A	A	A	A	B	B	B	A	B	A	B	B	A	B	A	H	A	A
AX-95105613_3A	3A	86.17	B	A	A	A	A	B	H	B	B	A	B	B	A	B	A	A	A	A	A	B	H	A	B	B	B	A	A	B	A	A	A	A	H	B	B	B	H	B	A	B	B	A	B	A	H	A	A
AX-95683510_3A	3A	88.08	B	A	B	B	A	B	B	B	B	A	B	B	B	B	A	A	A	A	A	B	B	A	B	B	B	B	A	B	B	A	B	A	A	B	B	B	A	B	A	B	B	H	B	B	B	A	A
AX-94557706_3A	3A	88.34	B	A	B	B	A	B	B	B	B	A	B	B	B	B	A	A	A	A	A	B	A	A	B	B	B	B	A	B	B	A	B	A	A	B	B	B	A	B	A	B	B	B	H	B	B	A	A
AX-94765551_3A	3A	88.44	B	H	B	B	A	B	B	B	B	A	B	B	B	B	A	A	A	A	A	B	B	A	B	B	B	B	A	B	B	A	B	A	A	B	B	B	A	B	A	B	B	B	B	B	B	A	A
AX-95225454_3A	3A	88.44	B	A	B	B	A	B	B	B	B	A	B	B	B	B	A	A	A	A	A	B	B	A	B	B	B	B	A	B	B	A	B	A	A	B	B	B	A	B	A	B	B	B	B	B	B	A	A
AX-95083926_3A	3A	94.4	H	A	B	B	B	H	B	B	B	B	B	B	B	B	A	H	H	H	B	B	B	H	H	H	B	B	B	H	B	H	B	H	B	B	H	B	H	H	B	B	B	H	B	B	B	H	H
AX-94968389_3A	3A	99.91	B	A	B	H	B	B	B	H	H	H	H	B	B	H	A	H	A	H	H	B	H	A	B	H	H	H	H	H	B	A	H	H	H	B	B	B	H	B	H	H	B	B	B	H	B	B	B
AX-94406990_3A	3A	102.75	B	A	B	B	B	B	B	H	B	B	B	B	B	B	A	H	H	B	B	B	B	A	B	H	B	B	B	B	B	A	B	B	B	B	B	B	B	B	B	H	B	B	B	B	B	B	B
AX-94935938_3A	3A	103.25	B	A	B	B	B	B	B	B	B	B	B	B	B	B	A	B	A	B	B	B	B	A	B	B	B	B	B	B	B	A	B	B	B	B	B	B	B	B	B	B	B	B	B	B	B	B	B
AX-94743813_3A	3A	103.25	B	A	B	B	B	B	B	B	B	B	B	B	B	B	A	B	A	B	B	B	B	A	B	B	B	B	B	B	B	A	B	B	B	B	B	B	B	B	B	B	B	B	B	B	B	B	B
AX-95140737_3A	3A	103.87	B	H	B	B	B	B	B	B	B	B	B	B	B	B	A	B	H	B	B	B	B	A	B	B	B	B	B	B	B	A	B	B	B	B	B	B	B	B	B	B	B	B	B	B	B	B	B
AX-94574597_4A	3A	106.07	B	A	B	B	B	B	B	B	B	B	B	A	B	B	B	B	B	B	B	B	B	B	B	B	B	B	B	B	B	B	B	B	B	B	B	B	B	A	B	B	B	B	B	B	A	B	B
AX-94818797_4D	3A	107.78	B	B	A	B	B	B	A	B	B	B	B	B	B	B	B	B	B	B	B	B	A	B	B	B	B	A	B	B	A	B	B	B	B	B	B	B	B	B	B	B	B	B	H	B	B	B	B
AX-95183238_3A	3A	110.68	B	H	B	B	B	B	B	B	B	B	B	B	H	B	A	B	A	B	B	B	H	A	B	B	B	B	B	B	H	A	B	B	B	B	B	B	B	B	B	B	B	B	B	B	B	H	H
AX-94495697_3A	3A	111.28	B	A	B	B	B	B	B	B	B	B	B	B	B	B	A	B	A	B	B	B	H	A	B	B	B	B	B	B	B	A	B	B	B	B	B	B	B	B	B	B	B	B	B	B	B	B	A
AX-95132080_3A	3A	111.28	B	A	B	B	B	B	B	B	B	B	B	B	B	B	A	B	A	B	B	B	B	A	B	B	B	B	B	B	B	A	B	B	B	B	B	B	B	B	B	B	B	B	B	B	B	B	A
AX-94581136_3A	3A	111.28	B	A	B	B	B	B	B	B	B	B	B	B	H	B	A	B	A	B	B	B	H	A	B	B	B	B	B	B	B	A	B	B	B	B	B	B	B	B	B	B	B	B	B	B	B	B	A
AX-94565216_3A	3A	111.38	B	A	B	B	B	B	B	B	B	B	B	B	B	B	A	B	A	B	B	B	H	A	B	B	B	B	B	B	B	A	B	B	B	B	B	B	B	B	B	B	B	B	B	B	B	B	A
AX-94866541_3A	3A	111.38	B	A	B	B	B	B	B	B	B	B	B	B	B	B	A	B	A	B	B	B	H	A	B	B	B	B	B	B	B	A	B	B	B	B	B	B	B	B	B	B	B	B	B	B	B	B	A
AX-95191928_3A	3A	111.38	B	A	B	B	B	B	B	B	B	B	B	B	B	B	A	B	A	B	B	B	H	A	B	B	B	B	B	B	B	A	B	B	B	B	B	B	B	B	B	B	B	B	B	B	B	B	A
AX-94530116_3A	3A	111.38	B	A	B	B	B	B	B	B	B	B	B	B	B	B	A	B	A	B	B	B	H	A	B	B	B	B	B	B	B	A	B	B	B	B	B	B	B	B	B	B	B	B	B	B	B	B	A
AX-95632723_3A	3A	111.38	B	A	B	B	B	B	B	B	B	B	B	B	B	B	A	B	A	B	B	B	H	A	B	B	B	B	B	B	B	A	B	B	B	B	B	B	B	B	B	B	B	B	B	B	B	B	A
AX-95174786_3A	3A	111.38	B	A	B	B	B	B	B	B	B	B	B	B	B	B	A	B	A	B	B	B	H	A	B	B	B	B	B	B	B	A	B	B	B	B	B	B	B	B	B	B	B	B	B	B	B	B	A
AX-94627268_3A	3A	111.73	B	A	B	B	B	B	B	B	B	B	B	B	B	B	A	B	A	B	B	B	B	A	B	B	B	B	B	B	B	A	B	B	B	B	B	B	B	B	B	B	B	B	B	B	B	B	B
AX-94565139_3A	3A	111.73	B	A	B	B	B	B	B	B	H	B	B	B	B	B	A	B	A	B	B	B	B	A	B	B	B	B	B	B	B	A	B	B	B	B	B	B	B	B	B	B	B	B	B	B	B	B	B
AX-94939408_3A	3A	111.73	B	A	B	B	B	B	B	B	B	B	B	B	B	B	A	B	A	B	B	B	B	A	B	B	B	B	B	B	B	A	B	B	B	B	B	B	B	B	B	B	B	H	B	B	B	B	B
AX-94423897_3A	3A	111.79	B	A	B	B	B	B	B	B	B	B	B	B	B	B	A	B	A	B	B	B	B	A	B	B	B	B	B	B	B	A	B	B	B	B	B	B	B	B	B	B	B	H	B	B	B	B	B
AX-94713349_3A	3A	111.94	B	A	B	B	B	B	B	B	B	B	B	B	B	B	A	B	A	B	B	B	B	A	B	B	B	B	B	B	B	H	B	B	B	B	B	B	B	B	B	B	B	B	B	B	B	B	B
AX-94401862_3A	3A	111.94	B	A	B	B	B	B	B	B	B	B	B	B	B	B	A	B	A	B	B	B	B	A	B	B	B	B	B	B	B	A	B	B	B	B	B	B	B	B	B	B	B	B	B	B	B	B	B
AX-95632126_3A	3A	111.94	B	A	B	B	B	B	B	B	B	B	B	B	B	B	A	B	A	B	B	B	B	A	B	B	B	B	B	B	B	A	B	B	B	B	B	B	B	B	B	B	B	B	B	B	B	B	B
AX-94509526_3A	3A	113.08	B	H	B	H	B	B	B	B	B	B	B	B	A	B	A	B	A	B	B	B	B	A	B	B	B	A	B	B	A	A	A	B	B	B	B	B	B	B	B	B	B	B	B	A	B	B	B
AX-94387510_3A	3A	113.14	B	A	B	A	B	B	B	B	B	B	H	B	A	B	A	B	A	B	B	B	B	A	B	B	B	A	B	B	A	A	A	B	B	B	B	B	B	B	B	B	B	B	B	A	B	B	B
AX-95072537_3A	3A	113.97	B	A	B	A	H	H	B	B	H	H	B	H	A	B	A	B	A	H	H	B	B	A	B	B	H	A	H	B	A	A	A	B	H	B	B	B	B	B	B	B	H	B	B	A	B	B	B
wPt-9422_3A	3A	119.69	A	A	-	-	A	B	-	B	A	B	B	B	B	B	A	B	A	B	B	A	B	-	B	A	B	-	-	B	-	-	-	B	A	B	B	-	-	B	-	-	B	-	-	-	-	-	B
wPt-3697_3A	3A	119.98	A	A	-	-	A	B	-	B	A	B	B	B	B	B	A	B	A	B	B	A	B	-	B	A	B	-	-	B	-	-	-	B	A	B	B	A	A	B	A	-	B	-	A	-	A	-	B
cfa2170.1	3A	120.56	A	A	-	-	A	B	-	B	A	B	B	B	B	B	A	B	A	B	B	A	B	A	B	A	B	-	A	B	-	A	-	A	A	B	B	A	A	B	A	B	B	-	A	-	A	A	A
wPt-2967_3A	3A	121	A	A	-	-	A	B	-	B	A	B	B	B	B	-	A	B	A	B	B	A	B	-	B	A	B	-	-	B	-	A	-	B	A	B	B	A	A	B	A	-	B	-	A	-	A	-	B
wPt-2698_3A	3A	121.15	A	A	-	-	A	B	-	B	A	B	B	B	B	A	A	B	A	B	B	A	-	-	B	A	B	-	A	B	-	A	-	B	A	-	B	A	A	B	A	-	B	-	A	-	A	-	B
wPt-9049_3A	3A	121.15	A	A	-	-	A	B	-	B	A	B	B	B	B	A	A	B	A	B	B	A	-	-	B	A	B	-	A	B	-	A	-	B	A	-	B	A	A	B	A	-	B	-	A	-	A	-	B
AX-94526541_3A	3A	122.5	A	A	A	A	A	B	A	B	A	B	B	B	A	A	A	B	A	B	B	A	A	A	B	A	B	A	A	B	A	A	A	B	A	B	B	A	B	B	A	B	B	A	A	A	A	A	B
AX-95131220_3A	3A	122.5	A	A	A	A	A	B	A	B	A	B	B	B	A	A	A	B	A	B	B	A	A	A	B	A	B	A	A	B	A	A	A	B	A	B	B	A	B	B	A	B	B	A	A	A	A	A	B
AX-95251523_3A	3A	122.5	A	A	A	A	A	B	A	B	A	B	B	B	A	A	A	B	A	B	B	A	A	A	B	A	B	A	A	B	A	A	A	B	A	B	B	A	B	B	A	H	B	A	A	A	A	A	B
AX-94415617_3A	3A	122.5	A	A	A	A	A	B	A	B	A	B	B	B	A	A	A	B	A	B	B	A	A	A	B	A	B	A	A	B	A	A	A	B	A	B	B	A	B	B	A	B	B	A	A	A	A	A	B
AX-95630238_3A	3A	122.5	A	A	A	A	A	B	A	B	A	B	B	B	A	A	A	B	A	B	B	A	A	A	B	A	B	A	A	B	A	A	A	B	A	B	B	A	B	B	A	B	B	A	A	A	A	A	B
AX-94418188_3A	3A	122.8	A	A	A	A	A	B	A	B	A	B	B	B	H	A	A	B	A	B	B	A	A	A	B	A	B	A	A	B	B	A	A	B	A	B	B	A	B	B	A	B	B	A	A	A	A	A	B
AX-95070189_3A	3A	122.8	A	A	A	A	A	B	A	B	A	B	B	B	H	A	A	B	A	B	B	A	A	A	B	A	B	A	A	B	B	A	A	B	A	B	B	A	B	B	A	B	B	A	A	A	A	A	B
AX-94529341_3A	3A	122.9	A	A	A	A	A	B	A	B	A	B	B	B	B	A	A	B	A	B	B	A	A	A	B	A	B	A	A	B	B	A	A	B	A	B	B	A	B	B	A	B	B	A	A	A	A	A	B
AX-94448614_3A	3A	123.05	A	A	A	A	A	B	A	B	A	B	B	B	B	A	A	B	A	B	B	A	A	A	B	A	B	A	A	B	B	A	A	B	A	B	B	A	B	B	A	B	B	H	A	A	A	A	B
AX-95183014	3A	124.6	A	A	A	B	A	B	A	B	A	B	B	B	B	A	A	B	A	B	B	A	A	A	B	A	B	B	A	A	B	A	B	B	A	B	B	A	B	B	A	A	B	B	A	B	A	A	A
AX-94409941_3A	3A	126.2	A	A	A	B	B	B	A	B	A	H	B	H	B	A	A	B	A	B	B	A	A	A	B	A	A	B	A	A	B	A	B	B	A	B	B	A	B	B	A	A	B	A	H	B	A	A	A
wmc169_3A	3A	127.51	A	A	-	-	B	B	-	B	A	B	B	B	B	H	A	B	A	B	B	A	A	A	B	A	B	-	A	A	-	B	-	B	A	B	B	A	A	B	A	A	B	-	A	-	A	A	A
gwm480_3A	3A	127.51	A	A	-	-	B	B	-	B	A	B	B	B	B	B	A	B	A	B	B	A	A	A	B	A	B	-	A	A	-	B	-	B	A	B	B	A	A	B	A	A	B	-	A	-	A	A	A
AX-94480206_3A	3A	129.46	A	A	B	B	B	B	B	H	A	B	H	H	B	A	A	B	A	B	B	A	B	A	B	A	A	B	A	A	B	B	B	B	A	B	B	A	H	H	A	A	B	H	B	B	A	A	A
AX-94551736_3A	3A	130.16	A	A	B	B	B	B	B	B	A	B	B	B	B	A	A	H	A	B	B	A	B	A	B	A	A	B	A	A	B	B	B	B	A	B	B	A	B	B	A	A	B	B	B	B	A	A	A
AX-94804204_3A	3A	130.31	A	A	B	B	B	B	B	B	A	B	B	B	B	A	A	B	A	B	B	A	B	A	B	A	A	B	A	A	B	B	B	B	A	B	B	A	B	B	A	A	B	B	B	B	A	A	A
AX-95024816_3A	3A	131.26	A	A	A	B	B	B	A	B	A	B	B	B	B	A	A	B	A	B	B	A	A	A	B	A	A	B	A	H	B	B	B	B	A	B	B	A	B	B	A	A	B	A	A	B	A	A	A
AX-94685548_3A	3A	132.39	B	A	A	B	B	B	A	B	A	B	B	B	H	A	A	B	A	B	B	A	A	A	B	A	A	B	A	A	B	B	B	B	A	A	B	A	B	B	B	A	B	B	A	B	A	A	A
AX-94628933_3A	3A	132.65	B	A	B	B	B	B	B	B	A	B	B	B	B	A	A	B	A	B	B	A	A	A	B	A	A	B	A	A	B	B	B	B	A	A	B	A	B	B	B	A	B	B	A	B	A	A	A
AX-94617036_3A	3A	134.1	B	A	H	B	B	B	H	B	H	B	B	B	B	A	A	B	A	B	B	A	A	B	B	A	A	B	B	H	B	B	B	B	A	A	A	H	B	B	B	A	B	A	A	B	A	A	A
AX-94746338_3A	3A	136.73	B	A	B	H	B	B	B	B	A	B	B	B	H	A	A	B	A	A	B	A	B	B	A	A	A	B	B	B	H	B	H	B	B	A	A	B	B	B	B	A	B	A	B	H	A	A	A
AX-94975215_3A	3A	139.53	H	A	H	B	B	B	B	B	A	H	B	A	H	A	A	B	A	A	B	A	A	B	A	B	A	B	A	B	B	B	B	B	B	A	A	B	H	B	B	A	H	A	A	B	B	A	A
AX-94512582_3A	3A	143.9	H	H	B	B	H	B	B	H	H	H	B	H	B	A	A	H	H	H	B	H	H	B	H	H	A	B	A	H	B	H	B	B	B	H	A	B	H	H	H	A	H	A	H	B	H	H	A
AX-94877000_3B	3B	0	B	B	B	A	B	A	B	B	H	B	A	B	A	B	A	A	H	A	B	B	B	B	B	A	B	A	B	B	A	B	A	H	B	H	H	B	B	B	B	B	A	A	H	A	B	H	B
AX-94618004_3B	3B	2.6	B	B	B	A	B	A	B	B	A	B	A	B	H	B	A	A	A	A	B	B	B	B	B	A	B	A	B	B	A	B	A	A	B	A	A	B	B	B	B	B	A	B	B	A	B	A	B
AX-95208601_3B	3B	3	B	B	B	A	B	A	B	B	A	B	A	B	A	B	A	A	A	A	B	B	B	B	B	A	B	A	B	B	A	B	A	A	B	A	A	B	B	B	B	B	A	A	H	A	B	A	B
AX-94433176_3D	3B	3	B	B	B	A	B	A	B	B	A	B	A	B	A	B	A	A	A	A	B	B	B	B	B	A	B	A	B	B	A	B	A	A	B	A	A	B	B	B	B	B	A	A	A	A	B	A	B
AX-95180632_3B	3B	3.19	B	B	A	A	B	A	A	B	A	B	A	B	A	B	A	A	A	A	B	B	B	B	B	A	B	A	B	B	A	B	A	A	B	A	A	B	B	B	B	B	A	A	A	A	B	A	B
AX-94452589_3D	3B	3.25	B	B	A	A	B	A	A	B	A	B	A	B	A	B	A	A	A	A	B	B	B	B	H	A	B	A	B	B	A	B	A	A	B	A	A	B	B	B	B	B	A	A	A	A	B	A	B
AX-94708900_3D	3B	4.95	B	H	A	A	B	A	A	B	A	H	A	B	A	A	A	A	A	A	B	B	A	H	H	A	H	A	B	H	A	B	A	A	H	A	A	H	H	B	B	H	A	A	A	A	H	A	H
AX-94385815_3D	3B	6.42	B	B	A	A	B	A	A	B	A	B	A	B	A	A	A	A	A	A	B	B	A	B	B	A	B	A	B	B	A	B	A	A	B	A	A	B	B	B	B	B	A	A	A	A	B	A	B
AX-94434954_3D	3B	6.42	B	B	A	A	B	A	A	B	A	B	A	B	A	A	A	A	A	A	B	B	A	B	B	A	B	A	B	B	A	B	A	A	B	A	A	B	B	B	B	B	A	A	A	A	B	A	B
AX-94528671_3D	3B	6.42	B	B	A	A	B	A	A	B	A	B	A	B	H	A	A	A	A	A	B	B	A	B	B	A	B	A	B	B	A	B	A	A	B	A	A	B	B	B	B	B	A	A	A	A	B	A	B
AX-94503446	3B	6.42	B	B	A	A	B	A	A	B	A	B	A	B	A	A	A	A	A	A	B	B	A	B	B	A	B	A	B	B	A	B	A	A	B	A	A	B	B	B	B	B	A	A	A	A	B	A	B
AX-94679017_3D	3B	6.42	B	B	A	A	B	A	A	B	A	B	A	B	A	A	A	A	A	A	B	B	A	B	B	A	B	A	B	B	A	B	A	A	B	A	A	B	B	B	B	B	A	A	A	A	B	A	B
AX-94421844_3B	3B	6.42	B	B	A	A	B	A	A	B	A	B	A	B	A	A	A	A	A	A	B	B	A	B	B	A	B	A	B	B	A	B	A	A	B	A	H	B	B	B	B	B	A	A	A	A	B	A	B
AX-94800024_3D	3B	6.5	B	B	A	A	B	A	A	B	A	B	A	B	A	A	A	A	A	A	B	B	A	B	B	A	B	A	B	B	A	B	A	A	B	A	A	B	B	B	B	B	A	H	A	A	B	A	B
AX-94975675_3B	3B	6.7	B	B	A	A	B	A	A	B	A	B	A	B	A	A	A	A	A	A	B	B	A	B	B	A	B	A	B	B	A	B	A	A	B	A	A	B	B	B	B	B	A	B	H	A	B	A	B
AX-95134485_3D	3B	7.22	B	B	A	A	B	H	A	B	A	B	A	B	H	A	A	A	A	A	B	B	A	B	B	A	B	A	B	B	H	B	A	A	B	A	A	B	B	B	B	B	H	B	H	A	B	A	B
AX-94396258_3B	3B	7.84	B	B	A	A	B	A	A	B	A	B	A	B	H	A	A	A	A	A	B	B	A	B	B	A	B	A	B	B	A	B	A	A	B	A	A	B	B	B	B	B	A	B	H	A	B	A	B
wPt-7907	3B	8.59	A	B	-	-	B	A	-	B	A	B	A	B	A	A	A	A	A	A	B	B	A	-	B	A	B	-	B	B	-	B	-	A	B	A	A	B	B	B	B	-	A	-	A	-	A	-	B
wPt-7984_7D3B	3B	8.88	A	B	-	-	B	A	-	B	A	B	A	B	A	A	A	A	A	A	B	B	A	-	B	A	B	-	B	B	-	B	-	A	B	A	A	B	B	B	B	-	A	-	A	-	B	-	B
barc75_3B	3B	8.88	A	B	-	-	B	A	-	B	A	B	A	B	A	A	A	A	A	A	B	B	A	-	B	A	B	-	-	B	-	B	-	A	B	A	A	-	B	B	B	B	A	-	A	-	B	A	B
gwm389_3B	3B	8.88	A	B	-	-	B	A	-	B	A	B	A	B	A	A	A	A	A	A	B	B	A	-	B	A	B	-	B	B	-	B	-	A	B	A	A	-	B	B	B	B	A	-	A	-	B	A	B
wPt-8093_3B	3B	8.88	A	B	-	-	B	A	-	B	A	B	A	B	A	A	A	A	A	A	B	B	A	-	B	A	B	-	B	B	-	B	-	A	B	A	A	B	B	B	B	-	A	-	A	-	B	-	B
wPt-7225_3B	3B	8.88	A	B	-	-	B	A	-	B	A	B	A	B	A	A	A	A	A	A	B	B	A	-	B	A	B	-	B	B	-	B	-	A	B	A	A	B	B	B	B	-	A	-	A	-	-	-	B
wPt-8446_3B	3B	8.88	A	B	-	-	B	A	-	B	A	B	A	B	A	A	A	A	A	A	B	B	A	-	B	A	B	-	B	B	-	B	-	A	B	A	A	-	B	B	B	-	A	-	A	-	B	-	-
wPt-7504	3B	8.88	A	B	-	-	B	A	-	B	A	B	A	B	A	A	A	A	A	A	B	B	A	-	B	A	B	-	B	B	-	B	-	A	B	A	A	B	B	B	B	-	A	-	A	-	B	-	B
wPt-1935	3B	8.88	A	B	-	-	B	A	-	B	A	B	A	B	A	A	A	A	A	A	B	B	A	-	B	A	B	-	B	B	-	B	-	A	B	A	A	B	B	B	B	-	A	-	A	-	B	-	B
wPt-1081_3B	3B	9.18	A	B	-	-	B	A	-	B	A	B	A	B	-	-	A	A	A	A	B	B	A	-	B	A	B	-	B	B	-	B	-	A	B	-	A	B	B	B	B	-	A	-	A	-	B	-	B
wPt-2757_3B	3B	9.18	A	B	-	-	B	A	-	B	A	B	A	B	-	-	A	A	A	A	B	B	A	-	B	A	B	-	B	B	-	B	-	A	B	-	A	B	B	B	B	-	A	-	A	-	B	-	B
AX-94775611_3B	3B	9.96	B	B	B	B	B	A	B	B	A	B	A	B	B	B	A	A	A	A	B	B	B	B	B	A	B	B	B	B	B	B	B	A	B	A	A	B	B	B	B	B	A	B	H	B	B	A	B
AX-94670103_3B	3B	10.75	B	B	B	B	B	A	B	B	A	B	A	B	B	A	A	A	A	A	B	B	A	B	B	A	B	B	B	B	B	B	B	H	B	A	A	B	B	B	B	B	A	A	A	B	B	A	B
AX-94552549_7B	3B	12.81	A	A	A	B	A	A	A	B	A	B	A	B	B	A	A	A	A	A	B	B	A	B	B	A	B	B	B	A	B	B	B	A	B	A	A	B	B	B	B	B	A	A	A	B	B	A	B
AX-94689269_3B	3B	15.67	H	H	H	B	H	H	H	B	H	B	H	B	B	H	H	H	H	H	B	B	H	B	B	H	B	B	B	H	B	B	B	H	B	H	H	B	B	B	B	B	H	H	H	B	B	A	B
AX-94401851_3B	3B	19.31	A	A	A	B	H	A	A	B	H	B	H	B	B	B	A	A	H	H	B	B	B	B	B	A	B	B	B	A	B	B	B	A	B	H	A	B	B	B	B	B	H	B	B	B	B	H	B
AX-94896515_3B	3B	20.59	A	A	A	B	H	A	A	B	H	B	H	B	B	B	A	A	H	A	B	B	B	B	B	A	B	B	B	A	B	B	B	A	B	H	A	B	B	B	B	B	H	B	B	B	B	A	B
AX-94385986	3B	21.79	A	A	A	B	H	A	A	B	H	B	H	B	B	B	A	A	H	A	B	B	B	B	B	A	B	B	B	A	B	B	B	A	B	H	A	B	B	B	B	B	H	B	B	B	B	A	B
AX-94732796_3B	3B	24.79	A	A	A	B	H	A	A	B	H	B	H	B	B	B	A	A	H	A	B	B	H	B	B	A	B	B	B	A	B	B	B	A	B	H	A	B	H	H	B	B	H	H	B	B	B	A	H
AX-94566571_3B	3B	28.66	A	A	B	B	A	A	B	B	A	B	A	B	B	B	A	A	A	A	B	B	B	B	B	A	B	B	B	A	B	B	B	A	B	A	A	B	B	A	B	B	A	B	B	B	B	A	B
AX-94805521_3B	3B	29.39	H	H	B	B	A	A	B	B	A	B	B	B	B	B	A	A	A	A	B	B	B	B	B	A	B	B	B	A	B	B	B	A	B	A	A	B	B	A	B	B	A	A	A	B	B	A	B
AX-94423573_3B	3B	30.25	H	H	B	B	A	H	B	B	H	B	B	B	B	A	A	A	A	H	B	B	A	B	B	A	B	B	B	A	B	B	B	A	B	H	A	B	B	A	B	B	A	A	A	B	B	A	B
AX-95086295_3B	3B	31.52	A	A	B	B	A	A	B	B	A	B	B	B	B	A	A	A	A	A	B	B	A	B	B	A	B	B	B	A	B	B	H	A	B	A	A	B	B	A	B	B	A	A	A	B	B	A	B
AX-94430973_3B	3B	31.85	A	A	B	B	A	A	B	B	A	B	B	B	B	A	A	A	A	A	B	B	B	B	B	A	B	B	B	A	B	B	B	A	B	A	A	B	B	A	B	B	A	A	A	B	B	A	B
AX-94994995_3B	3B	32.09	A	A	B	B	A	A	B	B	A	B	B	B	B	H	A	A	A	A	B	B	H	B	B	A	B	B	B	A	B	B	B	A	B	A	A	B	B	A	B	B	A	A	A	B	B	A	B
AX-94754467_3B	3B	32.09	A	A	B	B	A	A	B	B	A	B	B	B	B	A	A	A	A	A	B	B	A	B	B	A	B	B	B	A	B	B	B	A	B	A	A	B	B	A	B	B	A	A	A	B	B	A	B
wPt-7212_7D3B	3B	32.64	A	A	-	-	A	A	-	B	A	B	B	B	A	A	A	A	A	A	B	B	A	-	B	A	B	-	B	A	-	B	-	A	B	A	A	B	B	A	B	-	A	-	A	-	B	-	-
cfd79_3D	3B	33.23	A	A	-	-	A	A	-	B	A	B	B	B	A	B	A	A	A	A	B	B	A	B	B	A	B	-	B	A	-	B	-	A	B	B	A	B	B	A	B	B	A	-	A	-	B	A	B
wPt-223	3B	34.73	A	A	-	-	A	A	-	B	A	B	A	B	-	A	A	A	A	A	B	B	A	-	A	A	B	-	B	A	-	B	-	A	B	B	-	A	A	A	B	-	B	-	A	-	B	-	B
wPt-9313_3B	3B	34.73	A	A	-	-	A	A	-	B	A	B	A	B	-	A	A	A	A	A	B	B	A	-	A	A	B	-	B	A	-	B	-	A	B	B	A	A	A	A	B	-	B	-	A	-	-	-	B
wPt-122_3B	3B	34.88	A	A	-	-	A	A	-	B	A	B	-	B	-	A	A	A	A	A	B	B	A	-	A	A	B	-	B	A	-	B	-	A	B	B	A	A	A	A	B	-	B	-	A	-	-	-	B
wPt-4953_3B	3B	35.05	A	A	-	-	A	A	-	B	A	B	-	B	B	A	A	A	A	A	B	B	A	-	A	A	B	-	B	A	-	A	-	A	B	B	A	A	A	A	B	-	B	-	A	-	A	-	B
AX-94883428	3B	36.42	A	A	A	A	A	A	A	B	A	B	A	B	B	A	A	A	A	A	B	B	A	B	A	A	B	H	B	A	A	H	H	B	B	B	A	A	H	A	B	B	B	A	H	H	H	H	B
AX-94612704_3B	3B	37.33	A	A	A	A	A	A	A	B	A	B	A	B	B	A	A	A	A	A	B	B	A	B	A	A	B	B	B	A	A	B	B	B	B	B	A	A	B	A	B	B	B	A	A	B	B	B	B
AX-95201874_3B	3B	37.33	A	A	A	A	A	A	A	B	A	B	A	B	B	A	A	A	A	A	B	B	A	B	A	A	B	B	B	A	A	B	B	B	B	B	A	A	B	A	B	B	B	A	H	B	B	B	B
AX-95206732_3B	3B	37.83	A	A	A	A	A	A	A	B	A	B	A	B	B	A	A	A	B	A	B	B	A	B	A	A	B	B	B	A	A	B	B	B	B	B	A	A	A	A	B	B	B	A	H	B	B	B	B
AX-94814435_3B	3B	40.54	A	A	A	B	A	A	A	B	A	H	A	B	B	A	A	A	A	A	H	B	A	B	A	A	B	B	H	A	B	H	B	H	B	B	A	A	H	A	H	B	H	A	H	B	H	B	H
AX-94906790_3B	3B	43.12	A	A	A	B	A	A	A	B	A	B	A	B	B	B	A	A	A	A	B	B	B	B	A	A	B	B	B	A	B	B	B	A	B	B	A	A	B	A	B	B	B	A	B	B	B	B	B
AX-94737960_3B	3B	45.07	A	A	B	B	A	H	B	B	H	B	A	B	B	B	A	A	B	H	B	B	B	B	A	A	B	B	B	H	B	B	B	B	B	B	A	H	A	A	B	B	B	A	B	B	B	H	B
AX-95241551_3B	3B	45.9	A	A	B	B	A	A	B	B	A	B	A	B	B	B	A	A	B	A	B	B	B	B	H	A	B	B	B	A	B	B	B	B	B	B	A	A	A	A	B	B	B	A	B	B	B	A	B
wPt-9560_3B	3B	47.35	B	A	-	-	A	A	-	B	A	-	A	B	B	A	A	A	B	A	B	-	A	-	A	A	B	-	B	A	-	B	-	-	-	B	A	A	A	A	B	-	-	-	B	-	B	-	B
wPt-9088_3B	3B	48.61	B	A	-	-	A	A	-	B	A	B	B	B	-	A	A	A	B	A	B	B	A	-	A	A	B	-	B	A	-	B	-	B	B	B	A	A	A	A	A	-	B	-	B	-	B	-	-
wPt-2720_3B	3B	48.77	B	A	-	-	A	-	-	B	A	B	B	B	-	A	A	A	B	A	B	B	A	-	A	A	B	-	B	A	-	B	-	B	B	B	A	A	A	A	B	-	B	-	B	-	B	-	A
AX-94409706	3B	49.92	A	A	H	B	A	A	H	B	A	B	B	B	A	B	A	A	B	A	B	B	H	B	A	A	B	B	B	A	A	B	B	B	B	B	A	A	A	A	B	B	B	A	B	B	B	A	A
AX-94658662_3B	3B	50.27	A	A	A	B	A	A	A	B	A	B	A	B	A	B	A	A	B	A	B	B	A	B	A	A	B	B	B	A	A	B	B	B	B	B	A	A	A	A	B	B	B	A	H	B	B	A	A
AX-94443992_3B	3B	50.67	A	A	A	B	A	A	A	B	A	B	A	B	B	B	A	A	B	A	B	B	A	B	A	A	B	B	B	A	B	B	B	B	B	B	A	A	A	A	B	B	B	A	H	B	B	A	A
AX-95652997_3B	3B	51.39	A	A	A	B	A	A	A	B	B	B	B	B	B	B	A	A	B	A	B	B	A	B	A	A	B	B	B	A	B	B	B	B	B	B	A	B	A	A	B	B	B	A	H	B	B	A	A
AX-94896508_3B	3B	51.49	A	A	A	B	A	A	A	B	B	B	B	B	B	B	A	A	B	A	B	B	A	B	A	A	B	B	B	A	B	B	B	B	B	B	A	B	A	A	B	B	B	A	B	B	B	A	A
AX-94522583_3B	3B	51.88	A	A	A	B	B	A	A	B	B	B	B	B	B	B	A	A	B	A	B	B	A	B	A	A	B	B	B	A	B	B	B	H	B	B	A	B	A	A	B	B	B	A	H	B	A	A	A
AX-94893273_2D	3B	52.07	A	A	A	B	B	A	A	B	B	B	B	B	B	B	A	A	B	A	B	B	A	B	A	A	B	B	B	A	B	B	B	B	B	B	A	B	A	A	B	B	B	A	H	B	A	A	A
AX-94807379_3B	3B	52.07	A	A	A	B	B	A	A	B	B	B	B	B	B	B	A	A	B	A	B	B	A	B	A	A	B	B	B	A	B	B	B	B	B	B	A	B	A	A	B	B	B	A	H	B	A	A	A
AX-95117727_3B	3B	52.64	A	A	A	B	B	A	A	B	B	B	B	B	A	B	A	A	B	A	B	B	A	B	A	A	B	B	B	A	H	B	B	B	B	B	A	B	A	A	B	B	B	A	B	B	B	A	A
AX-94397852_3B	3B	52.87	A	A	A	B	B	A	A	B	B	B	B	B	A	B	A	A	B	A	B	B	A	B	A	A	B	B	B	A	A	B	B	B	B	B	A	B	A	A	B	B	B	A	H	B	A	A	A
AX-94844221_3B	3B	52.87	A	A	A	B	B	A	A	B	B	B	B	B	A	B	A	A	B	A	B	B	A	B	A	A	B	B	B	A	A	B	B	B	B	B	A	B	A	A	B	B	B	A	H	B	A	A	A
AX-94398472_3B	3B	52.87	A	A	A	B	B	A	A	B	B	B	B	B	A	B	A	A	B	A	B	B	A	B	A	A	B	B	B	A	A	B	B	B	B	B	A	B	A	A	B	B	B	A	H	B	A	A	A
AX-95154075_3B	3B	52.87	A	A	A	B	B	A	A	B	B	B	B	B	A	B	A	A	B	A	B	B	A	B	A	A	B	B	B	A	A	B	B	B	B	B	A	B	A	A	B	B	B	A	H	B	A	A	A
AX-94608930_3B	3B	52.87	A	A	A	B	B	A	H	B	B	B	B	B	A	B	A	A	B	A	B	B	A	B	A	A	B	B	B	A	A	B	B	B	B	B	A	B	A	A	B	B	B	A	H	B	A	A	A
AX-94498579_3B	3B	53.05	A	A	H	B	B	A	A	B	B	B	B	B	A	B	A	A	B	A	B	B	A	B	A	H	B	B	B	A	A	B	B	B	B	B	A	B	A	A	B	B	B	A	H	B	A	A	A
AX-95684999_3B	3B	53.26	A	A	H	B	B	A	A	B	B	B	B	B	A	B	A	A	B	A	B	B	A	B	A	A	B	B	B	A	A	B	B	B	B	B	A	B	A	A	B	B	B	A	H	B	A	A	A
AX-94454477_3B	3B	53.43	A	A	A	B	B	A	A	B	B	B	B	B	A	B	A	A	B	A	B	B	A	B	A	A	B	B	B	A	A	B	B	B	B	B	A	B	A	A	B	B	B	A	H	B	A	A	A
AX-95017319_3B	3B	53.53	A	A	A	B	B	A	A	B	B	B	B	B	A	B	A	A	B	A	B	B	A	B	A	A	B	B	B	A	A	B	B	B	B	B	A	B	A	A	B	B	B	A	H	B	A	A	A
AX-94528136_3B	3B	53.53	A	A	A	B	B	A	A	B	B	B	B	B	A	B	A	A	B	A	B	B	A	B	A	A	B	B	B	A	A	B	B	B	B	B	A	B	A	A	B	B	B	A	H	B	A	A	A
AX-94903264_3B	3B	53.53	A	A	A	B	B	A	A	B	B	B	B	B	A	B	A	A	B	A	B	B	A	B	A	A	B	B	B	A	A	B	B	B	B	B	A	B	A	A	B	B	B	A	B	B	A	A	A
AX-94430300_3B	3B	53.97	A	A	A	B	B	A	A	B	B	B	B	B	A	B	A	A	B	A	B	B	A	B	A	A	B	B	B	A	A	B	B	A	B	B	A	B	A	A	B	B	B	A	H	B	B	A	A
AX-95109644_3B	3B	53.97	A	A	A	B	B	A	A	B	B	B	B	B	A	B	A	A	B	A	B	B	A	B	A	A	B	B	B	A	A	B	B	A	B	B	A	B	A	A	B	B	B	A	H	B	B	A	A
AX-94405819_3B	3B	53.97	A	A	A	B	B	A	A	B	B	B	B	B	A	B	A	A	B	A	B	B	A	B	A	A	B	B	B	A	A	B	B	A	B	B	A	B	A	A	B	B	B	A	H	B	B	A	A
AX-94491031_3B	3B	53.97	A	A	A	B	B	A	A	B	B	B	B	B	A	B	A	A	B	A	B	B	A	B	A	A	B	B	B	A	A	B	B	A	B	B	A	B	A	A	B	B	B	A	H	B	B	A	A
AX-95020500_3B	3B	54.47	A	A	A	B	B	A	A	B	B	B	B	B	H	B	A	A	B	H	B	B	A	B	A	A	B	B	B	A	A	B	B	A	B	B	A	B	A	A	B	B	B	A	H	B	B	A	H
AX-94568436_3B	3B	54.91	A	A	A	B	B	A	A	B	B	B	B	B	A	B	A	A	B	A	B	B	A	B	A	A	B	B	B	A	A	B	B	A	B	B	A	B	A	A	B	B	B	A	H	B	B	A	A
AX-95093481_3B	3B	55.32	A	A	A	B	B	A	A	H	B	B	B	B	A	B	A	A	B	A	B	B	A	B	A	A	B	B	B	A	A	B	B	A	B	B	A	B	A	A	B	H	B	A	H	H	B	A	A
AX-94684904_3B	3B	55.63	A	A	A	B	B	A	A	B	B	B	B	B	A	B	A	A	B	A	B	B	A	B	A	A	B	B	B	A	A	B	B	A	B	B	A	B	A	A	B	B	B	A	H	B	B	A	A
AX-94696576_3B	3B	55.63	A	A	A	B	B	A	A	B	B	B	B	B	A	B	A	A	B	A	B	B	A	B	A	A	B	B	B	A	A	B	B	A	B	B	A	B	A	A	B	B	B	A	H	B	B	A	A
AX-94552114_3B	3B	55.63	A	A	A	B	B	A	A	B	B	B	B	B	A	B	A	A	B	A	B	B	A	B	A	A	B	B	B	A	A	B	B	A	B	B	A	B	A	A	B	B	B	A	H	B	B	A	A
AX-95112740_3B	3B	55.63	A	A	A	B	B	A	A	B	B	B	B	B	A	B	A	A	B	A	B	B	A	B	A	A	B	B	B	A	A	B	B	A	B	B	A	B	A	A	B	B	B	A	H	B	B	A	A
AX-95685146_3B	3B	55.63	A	A	A	B	B	A	A	B	B	B	B	B	A	B	A	A	B	A	B	B	A	B	A	A	B	B	B	A	A	B	B	A	B	B	A	B	A	A	B	B	B	A	H	B	B	A	A
AX-94581393_3B	3B	56.06	A	A	B	B	B	A	B	B	B	B	B	B	A	B	A	A	B	A	B	B	B	B	A	A	B	B	B	A	A	B	B	A	B	B	A	B	A	A	B	B	B	A	B	B	B	A	A
AX-95217453_3B	3B	56.5	A	A	B	B	B	A	B	B	B	B	B	B	B	B	A	A	B	A	B	B	B	B	A	A	B	B	B	A	B	B	B	A	B	B	A	B	A	A	B	B	B	A	B	B	B	A	A
AX-95681750_3B	3B	56.9	A	A	B	B	B	A	B	B	B	B	B	B	B	B	A	A	B	A	B	B	B	B	A	A	B	B	B	A	B	B	B	B	B	B	A	B	A	A	B	B	B	A	B	B	A	A	A
wPt-7486_3B	3B	57.85	B	A	-	-	B	A	-	-	B	B	B	B	B	A	A	A	B	A	B	B	B	-	-	A	B	-	B	A	-	B	-	B	B	B	A	B	A	A	B	-	B	-	B	-	B	-	A
AX-94843569_3B	3B	58.64	A	A	B	B	B	A	B	B	B	B	B	B	B	B	A	A	B	A	B	B	B	B	A	A	B	B	B	A	B	B	B	B	B	B	A	B	A	A	B	B	B	A	B	B	B	A	A
AX-95143016_3B	3B	58.64	A	A	B	B	B	A	B	B	B	B	B	B	B	B	A	A	B	A	B	B	B	B	A	A	B	B	B	A	B	B	B	B	B	B	A	B	A	A	B	B	B	A	B	B	B	A	A
AX-95681941_3B	3B	58.64	A	A	B	B	B	A	B	B	B	B	B	B	B	B	A	A	B	A	B	B	B	B	A	A	B	B	B	A	B	B	B	B	B	B	A	B	A	A	B	B	B	A	B	B	B	A	A
AX-94776447_3B	3B	58.64	A	A	B	B	B	A	B	B	B	B	B	B	B	B	A	A	B	A	B	B	B	B	A	A	B	B	B	A	B	B	B	B	B	B	A	B	A	A	B	B	B	A	B	B	B	A	A
AX-94540860_3B	3B	59.15	A	A	B	B	B	A	B	B	B	B	B	B	B	B	A	A	B	A	B	B	B	B	A	A	B	B	B	A	B	B	B	A	B	B	A	B	H	A	B	B	B	H	B	B	B	A	A
AX-94484140_3B	3B	59.45	A	A	B	B	B	A	B	B	B	B	B	B	B	B	A	A	B	A	B	B	B	B	A	A	B	B	B	A	B	B	B	A	B	B	A	B	A	A	B	B	B	A	B	B	B	A	A
AX-94619572_3B	3B	59.45	A	A	B	B	B	A	B	B	B	B	B	B	B	B	A	A	B	A	B	B	B	B	A	A	B	B	B	A	B	B	B	A	B	B	A	B	A	A	B	B	B	A	B	B	B	A	A
AX-94783626_3B	3B	59.6	A	A	B	B	B	A	B	B	B	B	B	B	B	B	A	A	B	A	B	B	B	B	A	A	B	B	B	A	B	B	B	A	B	B	A	B	A	A	B	B	B	A	B	B	B	A	A
AX-94988085_3B	3B	59.66	A	A	B	B	B	A	B	B	B	B	B	B	B	B	A	A	B	A	B	B	B	B	A	A	B	B	B	A	B	B	B	A	B	B	A	B	A	A	B	B	B	A	B	B	B	A	A
AX-94451286_3B	3B	59.66	A	A	B	B	B	A	B	B	B	B	B	B	B	B	A	A	B	A	B	B	B	B	A	A	B	B	B	A	B	B	B	A	B	B	A	B	A	A	B	B	B	A	B	B	B	A	A
AX-95128291_3B	3B	59.66	A	A	B	B	B	A	B	B	B	B	B	B	B	B	A	A	B	A	B	B	B	B	A	A	B	B	B	A	B	B	B	A	B	B	A	B	A	A	B	B	B	A	B	B	B	A	A
AX-94776305_3B	3B	60.98	A	H	B	B	B	A	B	B	B	B	B	B	B	B	H	A	B	A	B	B	H	B	A	H	B	B	B	A	B	B	H	A	B	B	A	B	A	H	B	B	B	A	H	B	B	H	A
wPt-6047_3B	3B	62.3	A	A	-	-	B	A	-	B	B	B	B	B	-	A	A	A	B	A	B	B	A	-	A	A	B	-	B	A	-	B	-	A	B	B	A	B	A	A	B	-	B	-	B	-	B	-	A
AX-95259479_3B	3B	62.75	A	A	B	B	B	A	B	B	B	B	B	B	B	B	A	A	B	A	B	B	A	B	A	A	B	B	B	A	B	B	B	A	B	B	A	B	A	A	B	B	B	A	H	B	B	A	A
AX-94484198_3B	3B	62.75	A	A	B	B	B	A	B	B	B	B	B	B	B	B	A	A	B	A	B	B	A	B	A	A	B	B	B	A	B	B	B	A	B	B	A	B	A	A	B	B	B	A	H	B	B	A	A
AX-95628793_3B	3B	62.85	A	A	B	B	B	A	B	B	B	B	B	B	B	B	A	A	B	A	B	B	A	B	A	A	B	B	B	A	B	B	B	A	B	B	A	B	A	A	B	B	B	A	H	B	B	A	A
AX-94910184_3B	3B	63.05	A	A	B	B	B	A	B	B	B	B	B	B	B	B	A	A	B	A	B	B	A	B	A	A	B	B	B	A	B	B	B	A	B	B	A	B	A	A	B	B	B	A	H	B	B	A	A
AX-94591886_3B	3B	63.05	A	A	B	B	B	A	B	B	B	B	B	B	B	B	A	A	B	A	B	B	A	B	A	A	B	B	B	A	B	B	B	A	B	B	A	B	A	A	B	B	B	A	H	B	B	A	A
AX-94925225_3B	3B	63.24	A	A	H	B	B	A	B	B	B	B	B	B	B	B	A	A	B	A	B	B	A	B	A	A	B	B	B	A	B	B	B	A	B	B	A	B	A	A	B	B	B	A	H	B	B	A	A
AX-95069676_3B	3B	63.34	A	A	A	B	B	A	A	B	B	B	B	B	B	B	A	A	B	A	B	B	A	B	A	A	B	B	B	A	B	B	B	A	B	B	A	B	A	A	B	B	B	A	H	B	B	A	A
AX-95139055_3B	3B	63.34	A	A	A	B	B	A	A	B	B	B	B	B	B	B	A	A	B	A	B	B	A	B	A	A	B	B	B	A	B	B	B	A	B	B	A	B	A	A	B	B	B	A	H	B	B	A	A
AX-94916906_3B	3B	63.42	A	A	A	B	B	A	A	B	B	B	B	B	B	B	A	A	B	A	B	B	A	B	A	A	B	B	B	A	B	B	B	A	B	B	A	B	A	A	B	B	B	H	H	B	B	A	A
AX-94522085_3B	3B	63.53	A	A	A	B	B	A	A	B	B	B	B	B	B	B	A	A	B	A	B	B	A	B	A	A	B	B	B	A	B	B	B	A	B	B	A	B	A	A	B	B	B	H	H	B	B	A	A
AX-94441425_3B	3B	63.71	A	A	A	B	B	A	A	B	B	B	B	B	B	B	A	A	B	A	B	B	A	B	A	A	B	B	B	A	B	B	B	A	B	B	A	B	A	A	B	B	B	A	H	B	B	A	A
AX-94493396_3B	3B	63.71	A	A	A	B	B	A	A	B	B	B	B	B	B	B	A	A	B	A	B	B	A	B	A	A	B	B	B	A	B	B	B	A	B	B	A	B	A	A	B	B	B	A	B	B	B	A	A
AX-94437683_3B	3B	63.71	A	A	A	B	B	A	A	B	B	B	B	B	B	B	A	A	B	A	B	B	A	B	A	A	B	B	B	A	B	B	B	A	B	B	A	B	A	A	B	B	B	A	H	B	B	A	A
AX-94538129_3B	3B	63.8	A	A	A	B	B	A	A	B	B	B	B	B	B	B	A	A	B	A	B	B	A	B	A	A	B	B	B	A	B	B	B	A	B	B	A	B	A	A	B	B	B	A	H	B	B	A	A
AX-94454146_3B	3B	63.8	A	A	A	B	B	A	A	B	B	B	B	B	B	B	A	A	B	A	B	B	A	B	A	A	B	B	B	A	B	B	B	A	B	B	A	B	A	A	B	B	B	A	H	B	B	A	A
AX-94407256_3B	3B	63.8	A	A	A	B	B	A	A	B	B	B	B	B	B	B	A	A	B	A	B	B	A	B	A	A	B	B	B	A	B	B	B	A	B	B	A	B	A	A	B	B	B	A	H	B	B	A	A
AX-94484138_3B	3B	63.9	A	A	A	B	B	A	A	B	B	B	B	B	B	B	A	A	B	A	B	B	A	B	A	A	B	B	B	A	B	B	B	A	B	B	A	B	A	A	B	B	B	A	H	B	B	A	A
AX-94670667_3B	3B	63.9	A	A	A	B	B	A	A	B	B	B	B	B	B	B	A	A	B	A	B	B	A	B	A	A	B	B	B	A	B	B	B	A	B	B	A	B	A	A	B	B	B	A	H	B	B	A	A
AX-95658512_3B	3B	63.9	A	A	A	B	B	A	A	B	B	B	B	B	B	B	A	A	B	A	B	B	A	B	A	A	B	B	B	A	B	B	B	A	B	B	A	B	A	A	B	B	B	A	H	B	B	A	A
AX-94407996_3B	3B	63.9	A	A	A	B	B	A	A	B	B	B	B	B	B	B	A	A	B	A	B	B	A	B	A	A	B	B	B	A	B	B	B	A	B	B	A	B	A	A	B	B	B	A	H	B	B	A	A
AX-94882016_3B	3B	63.9	A	A	A	B	B	A	A	B	B	B	B	B	B	B	A	A	B	A	B	B	A	B	A	A	B	B	B	A	B	B	B	A	B	B	A	B	A	A	B	B	B	A	H	B	B	A	A
AX-95197811_3B	3B	63.9	A	A	A	B	B	A	A	B	B	B	B	B	B	B	A	A	B	A	B	B	A	B	A	A	B	B	B	A	B	B	B	A	B	B	A	B	A	A	B	B	B	A	H	B	B	A	A
AX-95205191_3B	3B	63.9	A	A	A	B	B	A	A	B	B	B	B	B	B	B	A	A	B	A	B	B	A	B	A	A	B	B	B	A	B	B	B	A	B	B	A	B	A	A	B	B	B	A	H	B	B	A	A
AX-94962244_3B	3B	64	A	A	A	B	B	A	A	B	B	B	B	B	B	B	A	A	B	A	B	B	A	B	A	A	B	B	B	A	B	B	B	A	B	B	A	B	A	A	B	B	B	A	H	B	B	A	A
AX-94758192_3B	3B	64	A	A	A	B	B	A	A	B	B	B	B	B	B	B	A	A	B	A	B	B	A	B	A	A	B	B	B	A	B	B	B	A	B	B	A	B	A	A	B	B	B	A	H	B	B	A	A
AX-94938541_3B	3B	64	A	A	A	B	B	A	A	B	B	B	B	B	B	B	A	A	B	A	B	B	A	B	A	A	B	B	B	A	B	B	B	A	B	B	A	B	A	A	B	B	B	A	H	B	B	A	A
AX-95194083_3B	3B	68.32	A	A	H	B	H	H	H	H	B	B	H	H	H	H	A	H	B	A	B	H	A	H	A	H	H	H	H	H	H	H	H	H	B	B	H	B	A	H	H	B	H	A	H	B	B	A	H
AX-95685330_3B	3B	72.63	A	A	B	B	B	A	B	B	B	B	B	B	B	B	A	A	B	A	B	B	A	B	A	A	B	B	B	A	B	B	B	A	B	B	A	B	A	A	B	B	B	A	H	B	B	A	A
AX-94547219_3B	3B	72.73	A	A	B	B	B	A	B	B	B	B	B	B	B	B	A	A	B	A	B	B	A	B	A	A	B	B	B	A	B	B	B	A	B	B	A	B	A	A	B	B	B	A	A	B	B	A	A
AX-95143961_3B	3B	72.73	A	A	B	B	B	A	B	B	B	B	B	B	B	B	A	A	B	A	B	B	A	B	A	A	B	B	B	A	B	B	B	A	B	B	A	B	A	A	B	B	B	A	A	B	B	A	A
AX-94448711_3B	3B	72.73	A	A	B	B	B	A	B	B	B	B	B	B	B	B	A	A	B	A	B	B	A	B	A	A	B	B	B	A	B	B	B	A	B	B	A	B	A	A	B	B	B	A	A	B	B	A	A
AX-94413177_3B	3B	72.73	A	A	B	B	B	A	B	B	B	B	B	B	B	B	A	A	B	A	B	B	A	B	A	A	B	B	B	A	B	B	B	A	B	B	A	B	A	A	B	B	B	A	A	B	B	A	A
AX-94427517_3B	3B	73.03	A	A	B	B	B	A	B	B	B	B	B	B	B	B	A	A	B	A	B	B	B	B	A	A	B	B	B	A	B	B	B	A	B	B	A	B	A	A	A	B	B	A	A	B	B	A	A
AX-94856486_3B	3B	73.03	A	A	B	B	B	A	B	B	B	B	B	B	B	B	A	A	B	A	B	B	B	B	A	A	B	B	B	A	B	B	B	A	B	B	A	B	A	A	A	B	B	A	A	B	B	A	A
AX-94481048_3B	3B	73.43	A	A	B	B	B	A	B	B	B	B	B	B	B	B	A	A	B	A	B	B	B	B	A	A	B	B	B	A	B	B	B	A	B	B	A	B	A	H	A	B	B	A	A	B	B	A	A
AX-94833759_3B	3B	73.74	A	A	B	B	B	A	B	B	B	B	B	B	B	B	A	A	B	A	B	B	B	B	A	A	B	B	B	A	B	B	B	A	B	B	A	B	A	A	A	B	B	A	A	B	B	A	A
AX-94489275_3B	3B	73.84	A	A	B	B	B	A	B	B	B	B	B	B	B	B	A	A	B	A	B	B	B	B	A	A	B	B	B	A	B	B	B	A	B	B	A	B	A	A	A	B	B	A	A	B	B	A	A
AX-94661978_3B	3B	74.38	A	A	B	B	B	A	B	B	B	B	B	B	B	B	A	A	B	A	B	B	B	B	A	A	B	B	B	A	B	B	B	A	B	B	A	B	H	A	A	B	B	A	H	B	B	A	A
AX-94923714_3B	3B	74.71	A	A	B	B	B	A	B	B	B	B	B	B	B	B	A	A	B	A	B	B	B	B	A	A	B	B	B	A	B	B	B	A	B	B	A	B	A	A	A	B	B	A	A	B	B	A	A
AX-94393242_3B	3B	75.11	A	A	B	B	B	A	B	B	B	B	B	B	B	A	A	A	B	B	B	B	H	B	A	A	B	B	B	A	B	B	B	A	B	B	A	B	A	A	A	B	B	A	A	B	B	A	A
AX-94449979_3B	3B	75.11	A	A	B	B	B	A	B	B	B	B	B	B	B	A	A	A	B	B	B	B	H	B	A	A	B	B	B	A	B	B	B	A	B	B	A	B	A	A	A	B	B	A	A	B	B	A	A
AX-94611613_3B	3B	75.11	A	A	B	B	B	A	B	B	B	B	B	B	B	A	A	A	B	B	B	B	H	B	A	A	B	B	B	A	B	B	B	A	B	B	A	B	A	A	A	B	B	A	A	B	B	A	A
AX-94633626_3B	3B	75.11	A	A	B	B	B	A	B	B	B	B	B	B	B	A	A	A	B	B	B	B	H	B	A	A	B	B	B	A	B	B	B	A	B	B	A	B	A	A	A	B	B	A	A	B	B	A	A
AX-94747010_3B	3B	75.11	A	A	B	B	B	A	B	B	B	B	B	B	B	A	A	A	B	B	B	B	H	B	A	A	B	B	B	A	B	B	B	A	B	B	A	B	A	A	A	B	B	A	A	B	B	A	A
AX-94561045_3B	3B	75.5	A	A	H	B	B	A	H	B	B	B	B	B	B	H	A	A	B	B	B	B	H	B	A	A	B	B	B	A	B	B	B	A	B	B	A	B	A	A	A	B	B	A	H	B	B	A	A
AX-94407318_3B	3B	76.16	A	A	A	B	B	A	A	B	B	B	B	B	B	A	A	A	B	B	B	B	A	B	A	A	B	B	B	A	B	B	B	A	B	B	H	B	A	A	A	B	B	A	A	B	B	A	A
AX-94509181_3B	3B	76.39	A	A	A	B	B	A	A	B	B	B	B	B	B	A	A	A	B	B	B	B	A	B	A	A	B	B	B	A	B	B	B	A	B	B	A	B	A	A	A	B	B	A	A	B	B	A	A
AX-94891356_3B	3B	76.39	A	A	A	B	B	A	A	B	B	B	B	B	B	A	A	A	B	B	B	B	A	B	A	A	B	B	B	A	B	B	B	A	B	B	A	B	A	A	A	B	B	A	A	B	B	A	A
AX-94539428_3B	3B	76.39	A	A	A	B	B	A	A	B	B	B	B	B	B	A	A	A	B	B	B	B	A	B	A	A	B	B	B	A	B	B	B	A	B	B	A	B	A	A	A	B	B	A	A	B	B	A	A
AX-94429243_3B	3B	76.39	A	A	A	B	B	A	A	B	B	B	B	B	B	A	A	A	B	B	B	B	A	B	A	A	B	B	B	A	B	B	B	A	B	B	A	B	A	A	A	B	B	A	A	B	B	A	A
AX-95630226_3B	3B	76.39	A	H	A	B	B	A	A	B	B	B	B	B	B	A	A	A	B	B	B	B	A	B	A	A	B	B	B	A	B	B	B	A	B	B	A	B	A	A	A	B	B	A	A	B	B	A	A
AX-95208494_3B	3B	76.39	A	A	A	B	B	A	A	B	B	B	B	B	B	A	A	A	B	B	B	B	A	B	A	A	B	B	B	A	B	B	B	A	B	B	A	B	A	A	A	B	B	A	A	B	B	A	A
AX-94808669_3B	3B	76.39	A	A	A	B	B	A	A	B	B	B	B	B	B	A	A	A	B	B	B	B	A	B	A	A	B	B	B	A	B	B	B	A	B	B	A	B	A	A	A	B	B	A	A	B	B	A	A
AX-95117955	3B	76.39	A	A	A	B	B	A	A	B	B	B	B	B	B	A	A	A	B	B	B	B	A	B	A	A	B	B	B	A	B	B	B	A	B	B	A	B	A	A	A	B	B	A	A	B	B	A	A
AX-95089505_3B	3B	76.62	A	A	A	B	B	A	A	B	B	B	B	B	H	A	A	A	B	B	B	B	A	B	A	A	B	B	B	A	B	B	B	A	B	B	A	B	A	A	A	B	B	A	A	B	B	A	A
AX-94455987_3B	3B	77.04	A	A	A	B	B	A	A	B	H	B	B	B	B	A	A	A	B	B	B	B	A	B	A	A	B	B	B	A	B	B	B	A	B	B	A	B	A	A	A	B	B	A	A	B	B	A	A
AX-95141357_3B	3B	77.35	A	A	A	B	B	A	A	B	B	B	B	B	B	A	A	A	B	B	B	B	A	B	A	A	B	B	B	A	B	B	B	A	B	B	A	B	A	A	A	B	B	A	A	B	B	A	A
AX-95188589	3B	77.74	A	A	A	B	B	A	A	B	A	B	B	B	B	A	A	A	B	B	B	B	A	B	A	A	B	B	B	A	B	B	B	A	B	B	A	B	A	A	A	B	B	A	A	H	H	A	A
AX-94623216_3B	3B	78.07	A	A	A	B	B	A	A	B	A	B	B	B	B	A	A	A	B	B	B	B	A	B	A	A	B	B	B	A	B	B	B	A	B	B	A	B	A	A	A	B	B	A	A	B	B	A	A
AX-95082790_3B	3B	78.07	A	A	A	B	B	A	A	B	A	B	B	B	B	A	A	A	B	B	B	B	A	B	A	A	B	B	B	A	B	B	B	A	B	B	A	B	A	A	A	B	B	A	A	B	B	A	A
AX-95653702_3B	3B	78.07	A	A	A	B	B	A	A	B	A	B	B	B	B	A	A	A	B	B	B	B	A	B	A	A	B	B	B	A	B	B	B	A	B	B	A	B	A	A	A	B	B	A	A	B	B	A	A
AX-94522814_3B	3B	78.07	A	A	A	B	B	A	A	B	A	B	B	B	B	A	A	A	B	B	B	B	A	B	A	A	B	B	B	A	B	B	B	A	B	B	A	B	A	A	A	B	B	A	A	B	B	A	A
AX-94421831_3B	3B	78.07	A	A	A	B	B	A	A	B	A	B	B	B	B	A	A	A	B	B	B	B	A	B	A	A	B	B	B	A	B	B	B	A	B	B	A	B	A	A	A	B	B	A	A	B	B	A	A
AX-94651091_3B	3B	78.07	A	A	A	B	B	A	A	B	A	B	B	B	B	A	A	A	B	B	B	B	A	B	A	A	B	B	B	A	B	B	B	A	B	B	A	B	A	A	A	B	B	A	A	B	B	A	A
AX-95184099_3B	3B	78.07	A	A	A	B	B	A	A	B	A	B	B	B	B	A	A	A	B	B	B	B	A	B	A	A	B	B	B	A	B	B	B	A	B	B	A	B	A	A	A	B	B	A	A	B	B	A	A
AX-94617153_3B	3B	78.07	A	A	A	B	B	A	A	B	A	B	B	B	B	A	A	A	B	B	B	B	A	B	A	A	B	B	B	A	B	B	B	A	B	B	A	B	A	A	A	B	B	A	A	B	B	A	A
AX-95092233_3B	3B	78.07	A	A	A	B	B	A	A	B	A	B	B	B	B	A	A	A	B	B	B	B	A	B	A	A	B	B	B	A	B	B	B	A	B	B	A	B	A	A	A	B	B	A	A	B	B	A	A
AX-94684556_3B	3B	78.07	A	A	A	B	B	A	A	B	A	B	B	B	B	A	A	A	B	B	B	B	A	B	A	A	B	B	B	A	B	B	B	A	B	B	A	B	A	A	A	B	B	A	A	B	B	A	A
AX-94457937_3B	3B	78.07	A	A	A	B	B	A	A	B	A	B	B	B	B	A	A	A	B	B	B	B	A	B	A	A	B	B	B	A	B	B	B	A	B	B	A	B	A	A	A	B	B	A	A	B	B	A	A
AX-94785822_3B	3B	78.07	A	A	A	B	B	A	A	B	A	B	B	B	B	A	A	A	B	B	B	B	A	B	A	A	B	B	B	A	B	B	B	A	B	B	A	B	A	A	A	B	B	A	A	B	B	A	A
AX-94774131_5B	3B	78.07	A	A	A	B	B	A	A	B	A	B	B	B	B	A	A	A	B	B	B	B	A	B	A	A	B	B	B	A	B	B	B	A	B	B	A	B	A	A	A	B	B	A	A	B	B	A	A
AX-94637675_3B	3B	78.47	A	A	A	B	B	A	A	B	A	B	B	B	B	A	A	A	B	B	B	B	A	B	A	A	B	B	B	A	A	B	B	A	B	B	A	B	A	A	A	B	B	A	A	B	B	A	A
AX-94931475_5B	3B	78.94	A	A	A	B	B	A	A	B	A	B	B	B	H	A	A	A	B	B	B	B	A	B	A	A	B	H	B	A	B	B	H	A	B	B	A	B	A	A	A	B	B	A	A	B	B	A	A
AX-94870142_3B	3B	79.37	A	A	A	H	B	A	A	B	A	B	B	B	H	A	A	A	B	B	B	B	A	B	A	A	B	B	B	A	B	H	B	A	B	B	A	B	A	A	A	B	B	A	A	B	B	A	A
AX-94452535_3B	3B	79.72	A	A	A	H	B	A	A	B	A	B	B	B	B	A	A	A	B	H	B	B	A	B	A	A	B	B	B	A	B	B	B	A	B	B	A	B	A	A	A	B	B	A	A	B	B	A	A
AX-95129199_3B	3B	79.89	A	A	A	B	B	A	A	B	A	B	H	B	B	A	A	A	B	B	B	B	A	B	A	A	B	B	B	A	B	B	B	A	B	B	A	B	A	A	A	B	B	A	A	B	B	A	A
AX-94530870_3B	3B	80.28	A	A	A	B	B	A	A	B	A	B	B	B	B	A	A	A	B	B	H	H	A	B	A	A	B	B	H	A	B	B	B	A	B	B	A	B	A	A	A	B	B	A	A	B	B	A	A
AX-94654258_3B	3B	80.91	A	A	A	B	B	A	A	B	A	B	B	B	B	A	A	A	B	B	B	B	A	B	A	A	H	B	B	A	B	B	H	A	B	B	A	B	A	A	A	H	B	A	A	H	H	A	A
AX-95233557_3B	3B	82.5	B	A	A	H	B	A	A	B	A	H	B	B	H	A	A	A	B	B	B	B	A	B	A	A	H	H	B	A	B	H	H	A	B	B	A	H	A	A	A	H	B	A	A	H	H	A	A
AX-94399281_3B	3B	84.31	A	A	A	H	B	A	A	H	A	H	B	B	H	A	A	A	B	B	B	B	A	B	A	A	H	H	B	A	B	B	H	A	H	B	A	H	A	A	A	H	H	A	A	H	H	H	A
AX-94712956_3B	3B	87.78	A	A	A	H	H	A	A	H	H	H	H	H	B	A	A	A	H	H	H	H	A	B	A	A	H	H	H	A	H	H	H	A	H	H	A	H	A	A	A	H	H	A	A	H	H	A	A
AX-94432833_3B	3B	90.97	A	A	A	H	H	A	A	H	H	H	H	H	H	A	A	A	H	A	H	H	A	B	A	A	H	H	B	A	H	H	H	A	B	H	A	B	A	A	A	H	B	A	A	B	H	A	A
AX-95144562_3B	3B	93.61	A	A	A	B	H	A	A	B	H	B	B	H	H	A	A	A	H	H	H	H	A	B	A	A	B	H	B	A	B	B	H	A	B	B	A	H	A	A	A	B	H	A	A	H	H	A	A
AX-94770362_3B	3B	95.8	A	A	A	B	B	A	A	B	A	B	B	H	B	A	A	A	H	H	B	B	A	B	A	A	H	B	B	A	B	H	B	A	H	H	A	B	A	A	A	B	H	A	A	B	B	A	A
AX-94732357_3B	3B	98.05	A	A	A	B	B	A	A	B	A	B	B	H	H	A	A	A	B	H	B	B	A	H	A	A	B	B	H	A	B	B	B	A	B	B	A	B	A	A	A	B	H	A	B	B	B	H	A
AX-94728322_3B	3B	99.31	A	A	A	B	B	A	A	B	A	B	B	B	B	A	A	A	B	B	B	B	A	B	A	A	B	B	B	A	B	B	B	A	B	B	A	B	A	A	A	B	B	A	B	B	B	A	A
AX-94482660_3B	3B	99.37	A	A	A	B	B	A	A	B	A	B	B	B	B	A	A	A	B	B	B	B	A	B	A	A	B	B	B	A	B	B	B	A	B	B	A	B	A	A	A	B	B	A	B	B	B	A	A
AX-94858769_3B	3B	99.37	A	A	A	B	B	A	A	B	A	B	B	B	H	A	A	A	B	B	B	B	A	B	A	A	B	B	B	A	B	B	B	A	B	B	A	B	A	A	A	B	B	A	B	B	B	A	A
AX-94590750_3B	3B	99.54	A	A	A	B	B	A	A	B	A	B	B	B	B	A	A	A	B	B	B	B	H	B	A	A	B	B	B	H	B	B	B	A	B	B	A	B	A	A	A	B	B	H	B	B	B	A	A
AX-94744673_3B	3B	99.99	A	A	A	B	B	A	A	B	A	B	B	B	B	A	A	A	B	B	B	B	A	B	A	A	B	B	B	A	B	B	B	A	B	B	A	B	A	A	A	B	B	A	A	B	B	A	A
AX-94882180_3B	3B	99.99	A	A	A	B	B	A	A	B	A	B	B	B	B	A	A	A	B	B	B	B	A	B	A	A	B	B	B	A	B	B	B	A	B	B	A	B	A	A	A	B	B	A	A	B	B	A	A
AX-94997532_3B	3B	100.11	A	A	A	B	B	A	A	B	A	B	B	B	B	A	A	A	B	B	B	B	A	B	A	A	B	B	B	A	B	B	B	A	B	B	A	B	A	A	A	B	B	A	A	B	B	A	A
AX-94631238_3B	3B	100.3	A	A	A	B	B	A	A	B	A	B	B	B	B	A	A	A	B	B	B	B	A	B	A	A	B	B	B	A	B	B	B	A	B	B	A	B	A	A	H	B	B	A	A	B	B	A	A
AX-94792054	3B	102.73	H	H	A	H	B	A	A	B	B	B	H	B	B	A	A	A	B	B	B	B	A	B	H	A	B	B	B	H	B	B	H	A	B	B	A	B	H	H	H	B	B	H	A	B	B	A	H
AX-94386613_3B	3B	104.92	A	H	A	B	B	A	A	B	B	B	B	B	B	A	A	A	B	B	B	B	A	B	A	A	B	B	B	A	B	B	B	A	B	B	A	B	A	A	A	B	B	A	A	B	B	A	A
AX-94528644_3B	3B	105.22	A	A	A	B	B	A	A	B	B	B	B	B	B	A	A	A	B	A	B	B	A	B	A	A	B	B	B	A	B	B	B	A	B	B	A	B	A	A	A	B	B	A	A	B	B	A	A
AX-94535106_3B	3B	105.22	A	A	A	B	B	A	A	B	B	B	B	B	B	A	A	A	B	A	B	B	A	B	A	A	B	B	B	A	B	B	B	A	B	B	A	B	A	A	A	B	B	A	A	B	B	A	A
AX-94749345_3B	3B	105.22	A	A	A	B	B	A	A	B	B	B	B	B	B	A	A	A	B	A	B	B	A	B	A	A	B	B	B	A	B	B	B	A	B	B	A	B	A	A	A	B	B	A	A	B	B	A	A
AX-95629322_3B	3B	105.22	A	A	A	B	B	A	A	B	B	B	B	B	B	A	A	A	B	A	B	B	A	B	A	A	B	B	B	A	B	B	B	A	B	B	A	B	A	A	A	B	B	A	A	B	B	A	A
AX-95630077_3B	3B	105.22	A	A	A	B	B	A	A	B	B	B	B	B	B	A	A	A	B	A	B	B	A	B	A	A	B	B	B	A	B	B	B	A	B	B	A	B	A	A	A	B	B	A	A	B	B	A	A
AX-94480399_3B	3B	105.22	A	A	A	B	B	A	A	B	B	B	B	B	B	A	A	A	B	A	B	B	A	B	A	A	B	B	B	A	B	B	B	A	B	B	A	B	A	A	A	B	B	A	A	B	B	A	A
AX-94567358_3B	3B	105.22	A	A	A	B	B	A	A	B	B	B	B	B	B	A	A	A	B	A	B	B	A	B	A	A	B	B	B	A	B	B	B	A	B	B	A	B	A	A	A	B	B	A	A	B	B	A	A
AX-94814413_3B	3B	105.22	A	A	A	B	B	A	A	B	B	B	B	B	B	A	A	A	B	A	B	B	A	B	A	A	B	B	B	A	B	B	B	A	B	B	A	B	A	A	A	B	B	A	A	B	B	A	A
AX-95185158_3B	3B	105.33	A	A	A	B	B	A	A	B	B	B	B	B	B	A	A	A	B	A	B	B	A	B	A	A	B	B	B	A	B	B	B	A	B	B	A	B	A	A	A	B	B	A	A	B	B	A	A
AX-94877078_3B	3B	105.33	A	A	A	B	B	A	A	B	B	B	B	B	B	A	A	A	B	A	B	B	A	B	A	A	B	B	B	A	B	B	B	A	B	B	A	B	A	A	A	B	B	A	A	B	B	A	A
AX-94418038_3B	3B	105.33	A	A	A	B	B	A	A	B	B	B	B	B	B	A	A	A	B	A	B	B	A	B	A	A	B	B	B	A	B	B	B	A	B	B	A	B	A	A	A	B	B	A	A	B	B	A	A
AX-95249280_3B	3B	105.43	A	A	A	B	B	A	A	B	B	B	B	B	B	A	A	A	B	A	B	B	A	B	A	A	B	B	B	A	B	B	B	A	H	B	A	B	A	A	A	B	B	A	A	B	B	A	A
AX-94973648_3B	3B	105.55	A	A	A	B	B	A	A	B	B	B	B	B	B	A	A	A	B	A	B	B	A	B	A	A	B	B	B	A	B	B	B	A	B	B	A	B	A	A	A	B	B	A	A	B	B	A	A
AX-94427165_3B	3B	105.55	A	A	A	B	B	A	A	B	B	B	B	B	B	A	A	A	B	A	B	B	A	B	A	A	B	B	B	A	B	B	B	A	B	B	A	B	A	A	A	B	B	A	A	B	B	A	A
AX-95187090_3B	3B	105.66	A	H	A	B	B	A	A	B	B	B	B	B	B	A	A	A	B	A	B	B	A	B	A	A	B	B	B	A	B	B	B	A	B	B	A	B	A	A	A	B	B	H	A	B	H	A	A
AX-94793282_3B	3B	106.03	A	H	A	B	B	A	A	B	B	B	B	B	B	A	A	A	B	A	B	B	A	B	A	A	B	B	B	A	B	B	B	A	B	B	A	B	H	A	A	B	B	A	A	B	B	A	A
AX-94701330_3B	3B	106.23	A	A	A	B	B	A	A	B	B	B	B	B	B	A	A	A	B	A	B	B	A	B	A	A	B	B	B	A	B	B	B	A	B	B	A	B	H	A	A	B	B	H	A	B	B	A	A
AX-94607716_3B	3B	106.82	A	A	A	B	B	A	A	B	B	B	B	B	B	A	A	A	B	A	B	B	A	B	A	A	B	B	B	A	B	B	B	A	B	B	A	B	H	A	H	B	B	A	H	B	B	H	A
AX-94922974_3B	3B	107.44	A	A	A	B	B	A	A	B	B	B	B	B	B	A	A	A	B	A	B	B	A	B	A	A	B	B	B	A	B	B	B	A	B	B	A	B	A	A	A	B	B	A	B	B	B	A	A
AX-94429752_3B	3B	107.44	A	A	A	B	B	A	A	B	B	B	B	B	B	A	A	A	B	A	B	B	A	B	A	A	B	B	B	A	B	B	B	A	B	B	A	B	A	A	A	B	B	A	B	B	B	A	A
AX-94785818_3B	3B	107.44	A	A	A	B	B	A	A	B	B	B	H	B	B	A	A	A	B	A	B	B	A	B	A	A	B	B	B	A	B	B	B	A	B	B	A	B	A	A	A	B	B	A	B	B	B	A	A
AX-94791431_3B	3B	107.44	A	A	A	B	B	A	A	B	B	B	B	B	B	A	A	A	B	A	B	B	A	B	A	A	B	B	B	A	B	B	H	A	B	B	A	B	A	A	A	B	B	A	B	B	B	A	A
AX-94893092_3B	3B	107.83	A	A	A	H	B	A	A	H	B	B	B	B	B	A	A	A	B	A	B	B	A	B	A	A	B	B	B	A	B	B	B	A	B	B	A	B	A	A	A	B	B	A	B	B	B	A	A
AX-94467351_3B	3B	109.44	H	A	H	B	B	H	H	B	B	B	B	B	B	A	H	A	B	H	B	B	H	B	H	A	B	B	B	H	B	B	B	H	B	B	H	B	H	H	A	B	B	H	B	B	B	H	A
AX-94810838_3B	3B	110.78	A	A	A	B	B	A	A	B	B	B	B	B	B	A	A	A	B	A	B	B	A	B	A	A	B	B	B	A	B	B	B	A	B	B	A	B	A	A	A	B	B	A	B	B	B	A	A
AX-95003780_3B	3B	110.78	A	A	A	B	B	A	A	B	B	B	B	B	B	A	A	A	B	A	B	B	A	B	A	A	B	B	B	A	B	B	B	A	B	B	A	B	A	A	A	B	B	A	B	B	B	A	A
AX-94763661_3B	3B	110.78	A	A	A	B	B	A	A	B	B	B	B	B	B	A	A	A	B	A	B	B	A	B	A	A	B	B	B	A	B	B	B	A	B	B	A	B	A	A	A	B	B	A	B	B	B	A	A
barc164_3B	3B	112.21	A	A	-	-	B	A	-	B	B	B	B	B	B	A	A	A	B	A	B	B	A	B	A	A	B	-	B	A	-	B	-	A	B	B	A	B	B	A	A	B	B	-	B	-	B	A	A
wPt-1940_3B	3B	113.62	A	A	-	-	B	A	-	B	B	B	B	B	B	A	A	A	B	A	B	B	A	-	-	A	B	-	B	A	-	B	-	A	B	B	A	B	B	A	A	-	B	-	B	-	-	-	-
psp3144_3B	3B	113.62	A	A	-	-	B	A	-	B	B	B	B	B	B	A	A	A	B	A	B	B	A	B	A	A	B	-	B	A	-	B	-	A	B	B	A	B	B	A	A	B	B	-	B	-	B	A	A
wPt-3327_3B	3B	113.77	A	A	-	-	B	A	-	B	B	B	B	B	B	A	A	A	B	-	B	B	A	-	A	A	B	-	B	A	-	B	-	A	B	B	A	-	B	A	A	-	B	-	B	-	-	-	A
wPt-7502_3B	3B	114.28	A	A	-	-	B	A	-	B	B	B	B	B	B	A	A	A	B	B	B	-	A	-	A	A	B	-	B	A	-	B	-	A	B	A	A	-	B	A	A	-	-	-	B	-	B	-	A
gwm131_1B3B	3B	114.92	A	A	-	-	B	-	-	B	B	B	B	B	A	A	A	A	B	B	B	B	A	A	A	A	B	-	B	A	-	B	-	A	B	B	A	A	B	A	A	B	B	-	B	-	B	A	A
wmc56_3B	3B	115.82	B	A	-	-	B	A	-	B	A	B	B	-	B	A	A	A	B	B	B	B	A	B	A	A	B	-	B	A	-	B	-	A	B	B	A	B	B	A	A	B	B	-	B	-	B	A	A
wPt-7186_3B	3B	116.4	B	A	-	-	B	A	-	B	A	B	B	B	B	A	A	A	B	B	B	B	A	-	-	A	B	-	B	A	-	B	-	A	B	B	A	B	B	A	A	-	B	-	B	-	B	-	-
barc229_1D	3B	116.92	B	A	-	-	B	A	-	B	A	B	B	B	-	A	A	A	B	B	B	B	A	B	A	A	B	-	B	A	-	B	-	A	B	B	A	B	B	A	A	B	B	-	B	-	B	B	A
AX-94967369_3B	3B	118.16	B	A	B	B	B	A	B	B	A	B	B	B	B	A	A	A	B	B	B	B	B	B	A	A	B	B	B	A	B	B	B	A	B	B	A	B	H	A	A	B	B	A	A	B	B	A	A
AX-94714035_3B	3B	120.29	B	A	H	B	B	A	H	B	H	B	B	B	B	H	H	H	B	B	B	B	H	B	H	H	B	B	B	H	B	B	B	H	B	B	H	B	H	A	A	B	B	A	H	B	B	B	H
AX-94736474_3B	3B	122.28	B	A	A	B	B	A	A	B	A	B	B	B	B	H	A	A	B	B	B	B	A	B	A	A	B	B	B	A	B	B	B	A	B	B	A	B	A	A	A	B	B	A	A	B	B	B	A
AX-94455923_3B	3B	122.44	B	A	A	B	B	A	A	B	A	B	B	B	B	A	A	A	B	B	B	B	A	B	A	A	B	B	B	A	B	B	B	A	B	B	A	B	A	A	A	B	B	A	A	B	B	B	A
AX-94737531_3B	3B	122.63	B	A	A	B	B	A	A	B	A	B	B	B	B	A	A	A	B	B	B	B	A	B	A	A	B	B	B	A	B	B	B	A	B	B	A	B	A	A	A	B	B	H	A	B	B	B	A
AX-94572470_3B	3B	122.9	B	H	A	B	B	A	A	B	A	B	B	B	B	A	A	A	B	B	B	B	A	B	A	A	B	B	B	A	B	B	B	A	B	B	A	B	A	A	A	B	B	A	A	B	B	B	A
AX-94610348_3B	3B	124.1	B	A	A	B	H	A	A	H	A	B	H	B	H	A	A	A	H	H	H	B	A	B	A	A	B	B	B	A	B	B	B	A	B	B	A	B	A	A	A	B	B	A	A	H	B	H	A
AX-94426732_3B	3B	127.26	H	A	A	A	B	A	A	H	A	H	H	B	A	A	A	A	B	B	H	H	A	B	A	A	B	A	B	A	B	H	A	A	B	H	A	H	A	A	A	H	B	H	A	A	H	H	A
AX-94680941_4D	3B	129.27	B	A	A	A	B	A	A	B	A	B	B	B	A	A	A	A	B	B	B	B	A	B	A	A	B	A	B	A	B	B	A	A	B	B	A	B	A	A	A	B	B	A	A	A	B	B	A
AX-94518159_3B	3B	129.56	B	A	A	A	B	A	A	B	A	B	B	B	A	A	A	A	B	B	B	B	A	B	A	A	B	A	B	A	B	B	A	A	B	B	A	B	A	A	A	B	B	B	A	A	B	B	A
AX-95098575_3B	3B	130.18	B	A	A	A	B	A	A	B	A	B	B	B	A	A	A	A	B	B	H	B	A	B	A	A	B	A	B	A	B	B	A	A	H	B	A	B	A	A	A	B	B	A	A	A	B	B	A
AX-94896615_3B	3B	130.79	B	A	A	A	B	A	A	B	A	A	B	B	A	A	A	A	B	B	B	B	A	B	A	A	B	A	B	A	B	B	A	A	B	B	A	B	A	A	A	B	B	H	B	A	B	B	A
AX-94514940_3B	3B	131.22	B	A	A	A	B	A	A	B	A	A	B	B	H	B	A	A	B	B	B	B	A	B	A	A	B	A	B	A	B	B	A	A	B	B	A	B	A	A	A	B	B	B	B	A	B	B	A
AX-94524306_3B	3B	131.55	B	A	A	A	B	A	A	B	A	A	B	B	A	A	A	A	B	B	B	B	A	B	A	A	B	A	B	A	B	B	A	A	B	B	A	B	A	A	A	B	B	H	B	A	B	B	A
wPt-7436_6B	3B	132.44	B	A	-	-	B	A	-	B	A	A	B	B	B	A	A	A	B	B	B	B	A	-	-	A	B	-	B	A	-	B	-	A	B	B	A	B	B	A	A	-	B	-	B	-	B	-	A
cfa2170.2	3B	132.89	B	A	-	-	B	A	-	B	A	A	B	B	B	H	A	A	B	B	B	B	A	B	B	A	B	-	B	A	-	B	-	A	B	B	A	B	B	A	A	B	B	-	B	-	B	B	A
wPt-4428	3B	133.35	B	A	-	-	B	B	-	B	A	-	B	B	B	B	A	A	B	B	B	B	A	-	B	A	B	-	B	A	-	B	-	A	B	B	A	B	B	A	A	-	B	-	B	-	B	-	-
AX-95161641	3B	135.57	A	B	A	A	B	A	A	B	A	A	B	B	A	A	A	A	B	B	B	B	A	B	B	A	B	A	A	A	A	B	A	A	B	B	A	A	A	A	A	A	B	A	A	A	B	H	A
AX-94471613_3B	3B	136.44	A	B	H	A	A	A	H	B	A	A	B	B	A	A	A	A	B	B	B	B	A	B	B	A	A	A	A	A	A	B	A	A	B	B	A	A	A	A	A	A	A	A	A	A	B	B	A
AX-94950505_3B	3B	137.4	A	B	B	B	A	A	B	B	A	A	B	B	B	A	A	A	B	B	B	B	A	B	B	A	A	B	A	A	A	B	B	A	B	B	A	A	A	A	A	A	A	H	B	A	B	B	A
AX-95092627_3B	3B	138.23	A	B	B	B	A	A	B	B	A	A	B	B	B	A	A	A	B	H	B	B	B	B	B	A	A	B	A	A	A	H	B	A	B	H	A	A	A	A	A	A	A	B	B	A	B	H	A
AX-94538837_3B	3B	142.47	H	A	B	B	H	A	B	A	H	H	B	B	B	A	A	A	B	B	H	B	A	H	H	A	H	B	H	H	H	H	B	A	B	B	H	A	A	A	H	H	H	B	B	H	H	B	A
AX-94517134_3B	3B	147.58	B	B	B	B	A	A	B	B	A	A	B	B	B	A	A	A	B	B	B	B	B	B	B	A	A	B	A	A	A	B	B	A	B	B	H	A	A	B	A	A	B	B	B	A	B	B	A
AX-94685479_3B	3B	148.42	B	B	H	H	A	A	H	B	A	A	B	B	H	A	A	A	B	B	B	B	H	B	B	A	A	H	A	A	A	B	H	A	B	B	A	A	A	B	A	A	B	H	B	A	B	B	A
AX-94509117_3B	3B	150.21	B	B	B	B	A	A	B	B	A	A	B	B	B	A	A	A	H	H	B	B	B	B	B	A	A	H	A	A	A	B	B	A	H	B	A	A	A	B	A	A	H	H	B	A	B	B	A
barc77_3B	3B	152.45	B	B	-	-	A	A	-	B	A	A	B	B	B	H	B	A	-	B	B	B	B	B	B	A	B	-	A	A	-	B	-	A	B	B	A	A	B	-	A	-	-	-	B	-	B	B	A
wPt-4933_3B	3B	153.5	B	B	-	-	A	B	-	B	A	A	B	B	-	B	B	A	B	B	B	B	B	-	B	A	B	-	A	A	-	B	-	A	B	B	A	A	B	A	A	-	A	-	B	-	B	-	A
wPt-9368_3B	3B	155.92	A	B	-	-	A	B	-	A	B	A	B	B	A	-	B	A	B	B	B	B	B	-	B	A	B	-	A	A	-	A	-	A	B	A	B	B	B	A	A	-	A	-	A	-	A	-	A
wPt-8021_3B	3B	156.35	A	B	-	-	A	B	-	A	B	A	B	B	A	A	B	A	B	B	B	B	B	-	B	A	B	-	A	A	-	A	-	A	B	A	B	B	B	A	A	-	A	-	A	-	B	-	A
wPt-9488_3B3D	3B	157.63	-	B	-	-	A	B	-	A	B	A	B	B	A	-	B	A	B	B	B	B	B	-	B	A	B	-	-	A	-	A	-	B	B	-	-	B	B	-	-	-	-	-	A	-	A	-	A
wPt-7514_3B	3B	157.78	A	B	-	-	A	B	-	A	B	A	B	B	A	-	B	A	B	B	B	B	B	-	B	A	B	-	A	A	-	A	-	B	B	A	A	B	B	A	A	-	A	-	A	-	A	-	A
wPt-2119_3B	3B	158.08	A	B	-	-	A	B	-	A	B	A	B	B	A	-	B	A	B	B	B	B	B	-	-	A	B	-	A	A	-	A	-	B	-	A	A	B	B	A	A	-	A	-	A	-	A	-	A
wPt-3760_3B	3B	158.23	A	B	-	-	A	B	-	A	B	A	B	B	A	-	B	A	B	B	B	B	B	-	B	A	B	-	A	A	-	A	-	B	B	-	A	B	B	A	A	-	A	-	A	-	A	-	A
wPt-8206_3B	3B	158.23	A	B	-	-	A	B	-	A	B	A	B	B	A	A	B	A	B	B	B	B	B	-	B	A	B	-	A	A	-	A	-	B	B	A	A	B	B	A	A	-	A	-	A	-	A	-	A
wPt-8845_3D	3B	158.23	A	B	-	-	A	B	-	A	B	A	B	B	A	-	B	A	B	B	B	B	B	-	B	A	B	-	A	A	-	A	-	B	B	A	A	B	B	A	A	-	A	-	A	-	A	-	A
wPt-324_3BL	3B	158.5	A	B	-	-	A	B	-	A	B	A	B	B	A	B	B	A	B	B	B	B	B	-	B	A	B	-	A	A	-	A	-	B	B	A	A	B	B	A	A	-	A	-	A	-	A	-	A
wPt-2559_3BL	3B	158.5	A	B	-	-	A	B	-	A	B	A	B	B	A	B	B	A	B	B	B	B	B	-	B	A	B	-	A	A	-	A	-	B	B	-	A	B	B	A	A	-	A	-	A	-	A	-	A
wPt-5072_3BL	3B	158.5	A	B	-	-	A	B	-	A	B	A	B	B	A	B	B	A	B	B	B	B	B	-	B	A	B	-	A	A	-	A	-	B	B	-	A	B	B	A	A	-	A	-	A	-	-	-	A
psp3001.2	3B	158.64	A	B	-	-	A	B	-	A	B	A	B	B	A	H	B	A	B	B	B	H	B	B	B	A	B	-	A	A	-	A	-	B	B	A	A	B	B	A	A	A	A	-	A	-	A	B	A
gwm247_3B	3B	159.55	A	B	-	-	A	B	-	A	B	A	B	B	A	A	B	A	B	B	B	A	B	-	B	A	B	-	A	A	-	A	-	B	B	B	A	-	B	A	A	A	A	-	A	-	A	B	A
wPt-2416_3B	3B	160.14	A	B	-	-	A	B	-	A	B	A	B	B	-	-	B	A	B	B	B	B	B	-	B	A	B	-	A	A	-	A	-	B	B	B	A	B	B	A	A	-	A	-	A	-	A	-	A
wPt-7595	3B	160.28	A	B	-	-	A	B	-	A	B	A	B	B	A	B	B	A	B	B	B	A	B	-	-	A	B	-	A	A	-	A	-	B	B	B	A	B	B	A	A	-	A	-	-	-	A	-	A
wPt-4412_3B	3B	160.7	A	B	-	-	A	B	-	A	B	A	B	B	B	B	B	A	B	B	B	B	B	-	B	A	B	-	A	A	-	A	-	B	B	B	A	B	B	A	A	-	A	-	A	-	A	-	-
AX-94913248_3B	3B	162.03	A	B	B	B	A	B	B	A	B	A	B	B	B	A	A	A	B	B	B	B	B	B	B	A	A	B	A	A	B	A	B	B	B	B	A	B	A	A	A	A	A	A	H	B	A	B	A
AX-94874902	3B	162.03	A	B	B	B	A	B	B	A	B	A	B	B	B	A	A	A	B	B	B	B	B	B	B	A	A	B	A	A	B	A	B	B	B	B	A	B	A	A	A	A	A	A	H	B	A	B	A
AX-94640233_3B	3B	162.13	A	B	B	B	A	B	B	A	B	A	B	B	B	A	A	A	B	B	B	B	B	B	B	A	A	B	A	A	B	A	B	B	B	B	A	B	A	A	A	A	A	A	H	B	A	B	A
AX-94836248_3B	3B	162.13	A	B	B	B	A	B	B	A	B	A	B	B	B	A	A	A	B	B	B	B	B	B	B	A	A	B	A	A	B	A	B	B	B	B	A	B	A	A	A	A	A	A	H	B	A	B	A
AX-94874786_3B	3B	162.13	A	B	B	B	A	B	B	A	B	A	B	B	B	A	A	A	B	B	B	B	B	B	B	A	A	B	A	A	B	A	B	B	B	B	A	B	A	A	A	A	A	A	H	B	A	B	A
AX-95136479_3B	3B	162.13	A	B	B	B	A	B	B	A	B	A	B	B	B	A	A	A	B	B	B	B	B	B	B	A	A	B	A	A	B	A	B	B	B	B	A	B	A	A	A	A	A	A	H	B	A	B	A
AX-94583628_3B	3B	162.68	A	H	B	B	A	B	B	A	B	A	B	B	B	A	A	A	B	B	B	B	B	B	B	A	A	B	A	A	B	A	B	B	B	A	A	B	A	A	A	A	A	A	H	B	A	B	A
AX-94721806_3B	3B	162.8	A	B	B	B	A	B	B	A	B	A	B	B	B	A	A	A	B	B	B	B	B	B	B	A	A	B	A	A	B	A	B	B	B	A	A	B	A	A	A	A	A	A	H	B	A	B	A
AX-95248765_3B	3B	162.84	A	B	B	B	A	B	B	A	B	A	B	B	B	A	A	A	B	B	B	B	B	B	B	A	A	B	A	A	B	A	B	B	B	A	A	B	A	A	A	A	A	A	H	B	A	B	A
AX-94868192_5A	3B	163.32	A	B	B	B	A	B	B	A	B	A	B	B	B	A	A	A	B	B	B	B	B	B	B	A	A	B	A	A	B	A	B	B	B	A	A	B	A	A	A	H	A	H	A	B	A	B	A
AX-94967827_3B	3B	164.64	A	B	B	B	A	B	B	A	B	A	B	B	B	A	A	A	B	B	B	B	B	B	B	A	A	B	A	A	B	A	B	A	B	A	A	B	A	A	H	A	A	H	B	B	B	B	A
AX-94512236_3B	3B	164.83	A	B	B	B	A	B	B	A	B	A	B	B	B	A	A	A	B	B	B	B	B	B	B	A	A	B	A	A	B	A	B	A	B	A	A	B	A	A	A	A	A	A	B	B	B	B	A
AX-94736452_3B	3B	164.99	A	B	B	B	A	B	B	A	B	A	B	B	B	B	A	A	B	B	B	B	B	B	B	A	A	B	A	A	H	A	B	A	B	A	A	B	A	A	A	A	A	A	B	B	H	B	A
AX-94663833_3B	3B	165.24	A	B	B	B	A	B	B	A	B	A	B	B	B	B	A	A	B	B	B	B	B	B	B	A	A	B	A	A	B	A	B	A	B	A	B	B	A	A	A	A	A	A	B	B	B	B	A
AX-94959965_3B	3B	165.44	A	B	B	B	A	B	B	A	B	A	B	B	B	B	A	A	B	B	B	B	B	B	B	A	A	B	A	A	B	A	B	A	B	A	B	B	A	A	A	A	A	A	A	B	B	B	A
AX-94819091_3B	3B	165.44	A	B	B	B	A	B	B	A	B	A	B	B	B	B	A	A	B	B	B	B	B	B	B	A	A	B	A	A	B	A	B	A	B	A	B	B	A	A	A	A	A	A	A	B	B	B	A
AX-95219561_3B	3B	165.96	A	B	B	H	A	B	B	A	B	A	B	B	B	B	A	A	B	B	B	B	B	B	B	A	A	B	A	A	B	A	B	A	B	A	B	B	A	A	A	A	A	A	B	H	B	B	A
AX-94527403_3B	3B	166.93	A	B	B	H	A	B	B	A	H	A	H	B	H	A	A	A	H	H	B	B	B	B	B	A	A	B	A	A	B	A	B	A	B	A	B	B	A	A	A	A	A	A	H	H	H	B	A
AX-94555913_3B	3B	168.29	A	B	B	B	H	B	B	A	B	A	H	B	B	A	A	A	B	B	B	B	B	B	B	A	A	B	A	A	B	A	B	A	H	A	B	B	A	A	A	A	A	A	B	B	H	B	A
AX-94882173_3B	3B	169.26	A	B	B	B	A	B	B	A	B	A	B	B	B	A	A	A	B	B	B	B	B	B	B	A	A	B	A	A	B	A	B	A	B	A	B	B	A	A	A	A	A	A	B	B	B	B	A
AX-94499868_3B	3B	169.26	A	B	B	B	A	B	B	H	B	A	B	B	B	A	A	A	B	B	B	B	B	B	B	A	A	B	A	A	B	A	B	A	B	A	B	B	A	A	A	A	A	A	B	B	B	B	A
AX-94897941_3B	3B	169.26	A	B	B	B	A	B	B	A	B	A	B	B	B	A	A	A	B	B	B	B	B	B	B	A	A	B	A	A	B	A	B	A	B	A	B	B	A	A	A	A	A	A	B	B	B	B	A
AX-95195576_3B	3B	169.31	A	B	B	B	A	B	B	A	B	A	B	B	B	A	A	A	B	B	B	B	B	B	B	A	A	B	A	A	B	A	B	A	B	A	B	B	A	A	A	A	A	A	B	B	B	B	A
AX-95153570_3B	3B	169.51	A	B	H	B	A	B	H	A	B	A	B	B	B	A	A	A	B	B	B	B	B	B	B	A	A	B	A	A	B	A	B	A	B	A	B	B	A	A	A	A	A	A	B	B	B	B	A
AX-94528506_3B	3B	169.7	A	B	H	B	A	B	H	A	B	A	B	B	B	A	A	A	B	B	B	B	B	B	B	A	A	B	A	A	B	A	B	A	B	A	A	B	A	A	A	A	A	A	B	B	B	B	A
AX-94678664_3B	3B	169.8	A	B	H	B	A	B	H	A	B	A	B	B	B	A	A	A	B	B	B	B	B	B	B	A	A	B	A	A	B	A	B	A	B	A	A	B	A	A	A	A	A	A	B	B	B	B	A
AX-95653573_3B	3B	169.99	A	H	A	B	A	B	A	A	B	A	B	B	B	A	A	A	B	B	B	B	B	B	B	A	A	B	A	A	B	A	B	A	B	A	A	B	A	A	A	A	A	A	B	B	B	B	A
AX-94722894_3B	3B	172.29	A	H	A	H	A	H	A	A	H	A	B	H	B	A	A	A	H	B	B	B	H	H	B	A	A	H	A	A	B	A	B	A	B	A	A	H	A	A	A	A	A	A	H	H	B	B	A
AX-94884086_3A	3B	176.1	A	H	H	H	A	B	B	A	H	A	B	H	B	A	A	A	B	B	B	H	B	B	B	A	A	B	A	A	B	A	B	B	B	A	A	H	A	A	A	A	A	A	A	H	A	B	A
AX-94594315_2B	3B	177.15	A	B	B	B	A	B	B	A	B	A	B	B	B	A	A	A	B	B	B	B	B	B	B	A	A	B	A	A	B	A	B	B	B	A	A	B	A	A	A	A	A	A	A	B	A	B	A
AX-94497903_3B	3B	177.15	A	B	B	B	A	B	B	A	B	A	B	B	B	A	A	A	B	B	B	B	B	B	B	A	A	B	A	A	B	A	B	B	B	A	A	B	A	A	A	A	A	A	A	B	A	B	A
AX-94463888_3B	3B	177.35	A	B	B	B	A	B	B	A	B	A	B	B	B	A	A	A	B	B	B	B	B	B	B	A	A	B	A	A	B	A	B	B	B	A	A	B	A	A	A	A	A	A	H	B	A	B	A
AX-94433603_3B	3B	177.46	A	B	H	B	A	B	H	A	B	A	B	B	B	A	A	A	B	B	B	B	B	B	B	A	A	B	A	A	B	A	B	B	B	A	A	B	A	A	A	A	A	A	A	B	A	B	A
AX-94580748_3B	3B	177.68	A	B	B	B	A	B	B	A	B	A	B	B	B	A	A	A	B	B	B	B	B	B	B	A	A	B	A	A	B	A	B	B	B	A	A	B	A	A	A	A	A	A	H	B	A	B	A
AX-94543147_3B	3B	177.95	A	B	B	B	A	B	B	A	B	A	B	B	B	H	A	A	B	B	B	B	B	B	B	A	A	B	A	A	B	A	B	B	B	A	A	B	A	A	A	A	A	A	B	B	A	B	A
AX-94730983_3B	3B	178.16	A	B	B	B	A	B	B	A	B	A	B	B	B	B	A	A	B	B	B	B	B	B	B	A	A	B	A	A	B	A	B	B	B	A	A	B	A	A	A	A	A	A	H	B	A	B	A
AX-94532649_3B	3B	178.26	A	B	B	B	A	B	B	A	B	A	B	B	B	A	A	A	B	B	B	B	B	B	B	A	A	B	A	A	B	A	B	B	B	A	A	B	A	A	A	A	A	A	H	B	A	B	A
AX-94541464_3B	3B	178.26	A	B	B	B	A	B	B	A	B	A	B	B	B	A	A	A	B	B	B	B	B	B	B	A	A	B	A	A	B	A	B	B	B	A	A	B	A	A	A	A	A	A	H	B	A	B	A
AX-94758693_3B	3B	178.89	A	B	B	B	A	B	B	A	B	A	B	B	B	A	A	A	B	B	B	B	B	B	B	A	A	B	A	A	B	A	B	B	B	A	A	B	A	A	A	A	A	H	H	B	A	B	A
AX-94559384_3B	3B	182.56	H	B	B	B	H	B	B	H	B	H	B	B	B	A	H	H	B	B	B	B	B	B	B	H	H	B	H	H	B	H	B	B	B	B	H	B	H	H	H	H	H	H	H	B	H	B	H
AX-94790051_3B	3B	186.12	H	B	B	B	H	B	B	A	B	H	B	B	B	A	A	A	B	B	B	B	B	B	B	A	H	B	H	A	B	A	B	B	B	A	A	B	H	A	A	A	A	A	B	B	A	B	H
AX-94927619_3B	3B	190	H	H	B	H	H	B	H	A	B	H	H	B	H	A	A	A	H	H	B	H	H	B	H	A	H	H	H	A	H	A	H	B	B	A	A	B	H	A	A	A	A	A	B	H	A	B	H
AX-95258092_3B	3B	194.09	H	B	B	H	H	B	B	A	B	H	H	B	H	A	A	A	H	H	B	H	H	B	H	A	H	H	H	A	H	A	H	B	B	H	A	B	H	A	A	A	A	A	H	H	A	B	H
gwm191_3D	3D1	0	B	B	-	-	B	A	-	A	A	A	A	A	B	A	A	B	A	B	A	A	B	B	A	A	A	-	A	A	-	B	-	A	B	B	B	B	B	B	B	B	B	-	B	-	A	A	-
cfd4_3D	3D1	0.12	B	B	-	-	B	A	-	A	A	A	A	A	B	A	A	B	B	B	A	A	B	B	A	A	A	-	A	A	-	B	-	A	B	B	B	B	B	B	B	B	B	-	B	-	A	A	A
gwm52_3D	3D1	0.24	-	B	-	-	B	A	-	A	A	A	A	A	B	A	A	B	B	B	A	A	B	B	A	A	A	-	A	A	-	B	-	A	B	B	B	B	B	B	B	B	B	-	-	-	A	A	A
barc6_3D	3D1	0.62	B	B	-	-	B	A	-	A	A	A	A	A	B	H	A	B	B	B	A	A	B	B	A	A	A	-	A	A	-	B	-	A	B	B	B	B	B	B	B	B	B	-	B	-	A	A	A
cfd70_3D	3D1	0.74	B	B	-	-	B	A	-	A	A	A	A	A	B	H	A	B	B	B	A	A	B	B	A	A	A	-	A	A	-	B	-	A	B	B	B	B	B	-	B	B	B	-	B	-	A	A	A
AX-94479963_3D	3D1	1.11	A	B	B	B	B	A	B	A	A	A	A	A	B	A	A	B	B	B	A	A	B	B	A	A	B	A	A	A	B	B	A	A	B	B	B	B	B	B	B	B	B	A	B	B	A	A	A
AX-94720192_3D	3D1	1.41	A	B	B	B	B	A	B	A	A	A	A	A	B	A	A	B	B	B	A	A	B	B	A	A	B	A	A	A	B	B	A	A	B	B	B	B	B	B	B	B	B	A	B	B	A	A	A
AX-95171280_3D	3D1	1.61	A	B	B	B	B	A	B	A	A	A	A	A	B	A	A	B	B	B	A	A	B	B	A	A	B	A	A	A	B	B	A	A	B	B	B	B	B	B	B	B	B	A	B	B	A	A	A
AX-94583489_3D	3D1	1.76	A	B	B	B	B	A	B	A	A	A	A	A	B	H	A	B	B	B	A	A	B	B	A	A	B	A	A	A	B	B	A	A	B	B	B	B	B	B	B	B	B	A	B	B	A	A	A
AX-94644585_3D	3D1	1.76	A	B	B	B	B	A	B	A	A	A	A	A	B	A	A	B	B	B	A	A	B	B	A	A	B	A	A	A	B	B	A	A	B	B	B	B	B	B	B	B	B	A	B	B	A	A	A
AX-94392904_3D	3D1	1.76	A	B	B	B	B	A	B	A	A	A	A	A	B	A	A	B	B	B	A	A	B	B	A	A	B	A	A	A	B	B	A	A	B	B	B	B	B	B	B	B	B	A	B	B	A	A	A
AX-94499713	3D1	1.76	A	B	B	B	B	A	B	A	A	A	A	A	B	A	A	B	B	B	A	A	B	B	A	A	B	A	A	A	B	B	A	A	B	B	B	B	B	B	B	B	B	A	B	B	A	A	A
gdm128_3D	3D1	2.25	B	B	-	-	B	A	-	A	A	A	A	A	B	A	A	B	B	B	A	A	B	B	A	A	A	-	A	A	-	B	-	A	B	B	B	B	B	B	B	B	B	-	B	-	A	A	A
gdm8_3D	3D1	2.36	B	B	-	-	B	A	-	A	A	A	A	A	B	A	A	B	B	B	A	A	B	B	A	A	A	-	A	A	-	B	-	A	B	B	B	B	B	B	B	B	B	-	-	-	A	-	A
wPt-1079	3D1	2.36	B	B	-	-	B	A	-	A	A	A	A	A	B	A	A	B	B	B	A	A	B	-	A	A	A	-	A	A	-	B	-	A	B	B	B	B	B	B	B	-	B	-	B	-	A	-	A
AX-94697168_3D	3D1	2.96	A	B	B	A	B	A	B	A	A	A	A	A	A	A	A	B	B	B	A	A	B	B	A	A	B	A	A	A	A	B	A	A	B	B	B	B	B	B	B	B	B	A	A	A	A	A	A
AX-94472028_3D	3D1	3.06	A	B	B	A	B	A	B	A	A	A	A	A	A	A	A	B	B	B	A	A	B	B	A	A	B	A	A	A	A	B	A	A	B	B	B	B	B	B	B	B	B	A	A	A	A	A	A
AX-94494808_3D	3D1	3.25	A	B	B	A	B	A	B	A	A	A	A	A	A	A	A	B	B	B	A	A	B	B	A	A	B	A	A	A	A	B	A	A	B	B	B	B	B	B	B	B	B	A	B	A	A	A	A
AX-94781486	3D1	6.52	A	A	B	A	B	B	B	A	B	A	A	A	A	A	A	B	B	B	A	A	A	B	A	A	B	A	B	A	A	B	A	A	B	B	B	B	B	B	B	B	B	A	H	A	A	B	A
cfd152	3D1	7.69	A	A	-	-	A	B	-	A	B	A	A	A	B	H	A	B	B	B	A	A	B	B	A	A	A	-	B	A	-	B	-	B	A	B	B	B	B	B	B	B	B	-	B	-	A	B	A
AX-95652746_3D	3D1	9.31	A	B	A	A	A	B	A	A	B	A	A	A	A	A	A	B	B	A	A	A	H	B	A	A	B	A	B	A	A	B	A	B	A	B	A	A	B	B	B	B	B	A	A	A	A	B	A
AX-94415259_3D	3D1	12.75	B	B	B	B	A	A	B	H	A	A	A	A	B	B	A	B	B	A	A	A	A	B	A	A	B	B	B	A	B	B	B	B	A	B	A	A	B	B	B	B	B	A	A	B	A	B	A
AX-94607529_3D	3D1	12.95	B	B	B	B	A	A	B	A	A	A	A	A	B	B	A	B	B	A	A	A	A	B	H	H	B	B	B	A	B	B	B	B	A	B	A	A	B	B	B	B	B	A	A	B	H	B	A
AX-94557434_3D	3D1	13.35	B	B	B	B	A	A	B	A	A	A	A	A	B	B	A	B	B	A	A	A	A	B	A	A	B	B	B	A	B	H	B	B	A	B	A	A	B	B	B	B	H	A	A	B	A	H	A
AX-94497274_3D	3D1	14.55	B	B	B	B	A	A	B	A	H	A	A	A	B	B	A	B	B	A	A	A	A	B	A	A	B	B	B	A	B	H	H	B	A	H	A	A	H	B	B	H	B	A	A	B	A	H	A
AX-94473870_3D	3D2	0	B	H	H	H	H	A	H	H	A	H	A	H	H	B	A	A	A	A	H	H	H	B	B	A	B	H	H	H	H	H	H	A	B	A	A	H	H	B	H	H	A	A	A	H	H	A	B
AX-94779066_3D	3D2	2	B	B	B	B	H	A	B	H	H	H	A	H	B	H	A	A	H	A	B	H	H	B	H	A	B	B	H	H	B	H	B	H	B	H	H	H	H	B	H	H	A	A	H	B	H	H	B
AX-94906545_3D	3D2	2.48	B	B	A	H	H	A	A	H	H	H	A	H	H	H	A	A	H	A	B	H	H	B	B	A	B	H	H	H	H	H	H	H	B	H	H	H	H	B	H	H	A	A	H	H	H	H	B
AX-94422651_3D	3D2	3.26	B	B	A	H	A	A	A	A	H	A	A	A	H	H	A	A	H	A	B	A	H	B	H	A	B	H	A	A	H	A	H	H	B	H	H	A	A	B	A	A	A	A	H	H	A	H	B
gdm38_1B3D	3D2	17.49	A	B	-	-	B	B	-	A	B	B	A	B	A	B	B	A	A	A	B	A	A	B	A	A	B	-	A	A	-	A	-	B	B	A	A	A	B	A	A	A	A	-	B	-	A	B	B
wPt-6909_3D	3D2	17.49	A	B	-	-	B	B	-	A	B	B	A	B	A	B	B	A	A	A	B	A	A	-	A	A	B	-	-	A	-	A	-	B	B	A	A	-	B	A	A	-	A	-	B	-	A	-	B
wPt-5313_3D	3D2	19.04	A	B	-	-	B	-	-	A	B	B	A	B	A	B	B	A	A	A	B	A	A	-	A	A	B	-	-	A	-	A	-	B	B	A	A	B	B	A	A	-	A	-	B	-	A	-	B
AX-95082799_3D	3D2	22.01	B	B	B	A	B	B	B	A	B	B	A	B	A	A	A	A	A	A	B	A	A	B	A	A	B	A	B	A	A	A	A	B	B	A	A	B	B	A	A	A	H	A	B	A	A	B	B
AX-95113088_3D	3D2	22.34	B	B	B	A	B	B	B	A	B	B	A	B	A	A	A	A	A	A	B	A	A	B	A	A	B	A	B	A	A	A	A	B	B	A	A	B	B	A	A	A	A	A	B	A	A	B	B
AX-94957332_3D	3D2	22.34	B	B	B	A	B	B	B	A	B	B	A	B	A	A	A	A	A	A	B	A	A	B	A	A	B	A	B	A	A	A	A	B	B	A	A	B	B	A	A	A	A	A	B	A	A	B	B
AX-95131620_3D	3D2	22.44	B	B	B	A	B	B	B	A	B	B	A	B	A	A	A	A	A	A	B	A	A	B	A	A	B	A	B	A	A	A	A	B	B	A	A	B	B	A	A	A	A	H	B	A	A	B	B
AX-95174443_3D	3D2	22.53	B	B	B	A	B	B	B	A	B	B	A	B	A	A	A	A	A	A	B	A	A	B	A	A	B	A	B	A	A	A	A	B	B	A	A	B	B	A	A	A	A	A	B	A	A	H	B
AX-94711229_3D	3D2	22.64	B	B	B	A	B	B	B	A	B	B	A	B	A	A	A	A	A	A	B	A	A	B	A	A	B	A	B	A	A	A	A	B	B	A	A	B	B	A	A	A	A	A	B	A	A	B	B
AX-94847249_3D	3D2	23.4	B	B	B	A	B	B	B	A	H	B	A	H	A	A	A	A	A	A	B	A	A	B	A	A	B	A	B	A	A	A	A	B	B	A	A	B	H	A	A	A	A	A	B	A	A	B	B
AX-94958018_3D	3D2	24.06	B	B	B	A	B	B	B	A	B	B	A	B	A	A	A	A	A	A	B	A	A	B	A	A	B	A	B	A	A	A	A	B	B	A	A	B	B	A	A	A	A	H	B	A	A	B	B
AX-95255318_3D	3D2	24.44	B	B	B	A	B	B	B	A	B	B	A	B	A	A	A	A	A	A	B	A	A	B	A	A	B	A	B	A	A	H	A	B	B	A	A	B	B	H	A	H	A	A	B	A	H	B	B
AX-94516239_3D	3D2	25.17	B	B	B	A	B	B	B	A	B	B	A	B	H	A	A	A	A	A	B	A	A	B	A	A	B	H	B	H	A	A	A	B	B	A	A	B	B	A	A	H	A	A	B	H	H	B	B
AX-94976763_3D	3D2	27.87	B	B	B	H	B	B	B	A	B	B	H	B	H	A	A	A	H	H	B	H	H	B	H	A	B	H	B	A	H	A	H	B	B	A	A	B	B	A	A	A	A	A	B	H	H	B	B
AX-94564822_4A	4A	0	A	A	A	A	A	A	A	A	B	A	A	A	A	A	A	A	B	A	H	B	B	A	A	A	B	A	A	B	A	H	A	B	A	A	A	A	B	A	H	A	B	A	A	A	B	A	B
AX-94765269_4A	4A	0.87	A	A	A	A	A	A	A	A	B	A	A	A	A	A	A	B	B	A	A	B	B	A	A	A	B	A	A	B	A	B	A	B	A	A	A	A	B	A	B	A	B	A	H	A	B	A	B
AX-94567750_4A	4A	2.32	A	A	B	A	A	A	B	A	B	A	A	A	A	A	A	B	B	A	A	B	B	A	A	A	B	B	A	B	A	B	A	B	A	A	A	A	B	B	B	A	B	A	A	B	B	A	B
AX-94807421_4A	4A	3.88	A	A	B	A	A	A	B	B	B	A	A	A	A	A	A	B	B	A	A	B	B	A	A	A	B	B	A	B	A	B	A	B	B	A	A	A	A	B	B	A	B	A	B	B	B	A	A
AX-95090477_4A	4A	5.81	A	A	B	B	A	A	B	B	B	A	A	A	B	A	A	B	B	A	A	B	A	A	A	A	B	B	A	B	B	B	B	B	B	A	B	A	A	B	B	A	A	B	B	B	B	A	A
AX-95652811_4A	4A	7.84	A	A	B	A	B	A	B	B	B	A	A	A	H	A	H	B	B	A	H	B	H	A	H	A	B	B	H	B	A	B	B	B	B	A	B	A	A	B	B	A	H	H	B	B	B	A	A
AX-95147702_4A	4A	8.57	A	A	B	A	B	A	B	B	B	A	A	A	A	A	A	B	B	A	A	B	A	A	A	A	B	B	A	B	A	B	B	B	B	A	B	A	A	B	B	A	A	A	B	B	B	A	A
AX-94434799_4A	4A	11.76	B	A	A	A	B	A	A	B	H	B	A	A	A	A	A	H	B	A	A	B	A	A	A	H	B	A	A	B	A	B	A	H	B	A	H	A	A	B	B	A	H	A	H	A	B	H	A
AX-94658015	4A	12.88	B	A	A	A	B	A	A	H	B	B	A	A	A	A	A	B	B	A	A	B	A	A	A	H	B	A	A	B	A	H	A	B	B	A	B	A	A	B	B	A	A	A	B	A	B	B	A
AX-94719424_4A	4A	15.58	B	A	A	B	B	A	A	B	B	B	A	A	B	B	A	B	B	A	A	A	B	A	A	B	B	B	A	B	B	B	B	B	B	A	B	A	A	B	B	A	B	A	B	B	B	B	A
gwm397_4A	4A	17.22	A	A	-	-	B	A	-	B	B	B	A	A	B	A	A	B	B	A	A	A	A	H	A	B	A	-	A	B	-	B	-	-	B	H	B	A	B	B	B	A	B	-	B	-	B	B	A
wPt-2788_4A	4A	18.53	A	A	-	-	B	B	-	B	B	B	A	B	B	-	A	B	B	A	A	A	A	-	A	B	A	-	A	B	-	-	-	B	B	-	B	A	B	B	-	-	B	-	B	-	B	-	A
AX-94447315_4A	4A	20.11	B	A	A	A	B	B	A	B	B	B	A	B	A	A	A	B	B	A	A	A	A	A	A	B	B	A	A	B	A	B	A	B	B	B	B	A	A	B	B	A	B	A	B	A	B	B	A
AX-94878546_4A	4A	20.11	B	A	A	A	B	B	A	B	B	B	A	B	A	A	A	B	B	A	A	A	A	H	A	B	B	A	A	B	A	B	A	B	B	B	B	A	A	B	B	A	B	A	B	A	B	B	A
AX-95197687_4A	4A	21.06	B	A	A	A	B	B	A	B	B	B	A	A	A	A	A	B	B	A	A	A	A	B	A	B	B	A	A	B	A	B	A	A	B	B	B	A	A	B	B	A	B	H	A	A	B	B	A
AX-94977239_4A	4A	21.81	B	A	A	H	B	B	A	B	B	B	A	A	H	A	A	B	B	A	A	A	A	B	A	B	B	H	A	B	H	B	H	A	B	B	B	A	A	B	B	A	B	A	A	H	B	B	A
barc170_4A	4A	22.84	A	A	-	-	B	B	-	B	B	B	-	A	B	H	A	B	B	A	A	A	A	B	-	B	A	-	A	B	-	B	-	A	B	B	-	A	B	B	B	A	B	-	A	-	B	B	-
wPt-1357_4A	4A	27.19	A	A	-	-	A	B	-	B	B	A	B	A	B	B	B	B	B	B	B	B	A	-	A	B	B	-	A	B	-	B	-	A	B	B	B	A	B	A	A	-	B	-	A	-	A	-	B
AX-94882707_4A	4A	30.81	B	A	B	B	A	B	B	B	B	A	A	A	B	A	A	H	B	B	A	B	B	A	A	B	B	B	B	B	B	B	B	B	B	B	B	A	A	A	A	A	B	A	A	B	A	A	H
AX-95020717_4A	4A	31.21	B	A	B	B	A	B	B	B	B	A	A	A	B	A	A	B	B	B	A	B	B	A	A	B	B	B	B	B	B	B	B	B	B	B	B	A	A	A	A	A	B	A	A	B	A	A	B
AX-94529037_4A	4A	31.41	B	A	B	B	A	B	B	B	B	A	A	A	B	A	A	B	B	B	A	B	B	A	A	B	B	B	B	H	B	B	B	B	B	B	B	A	A	A	A	A	B	A	A	H	A	A	H
wPt-6997_4A	4A	32.78	A	A	-	-	A	B	-	B	B	A	A	A	B	B	B	B	B	B	A	B	A	-	-	B	A	-	B	B	-	B	-	B	B	B	B	A	B	A	-	-	B	-	A	-	A	-	B
wPt-538_4A	4A	36.01	-	-	-	-	B	B	-	B	B	-	-	-	B	B	B	B	B	B	A	B	A	-	A	B	A	-	B	B	-	B	-	B	B	B	B	B	B	B	A	-	A	-	B	-	A	-	B
wPt-7096_4A	4A	37.61	A	-	-	-	B	B	-	B	B	A	A	A	B	B	B	B	B	B	A	-	A	-	A	B	A	-	B	B	-	B	-	B	A	B	B	-	B	A	-	-	A	-	A	-	B	-	-
wPt-9901_4A	4A	37.61	A	A	-	-	B	B	-	B	B	A	A	A	B	B	B	B	B	B	A	-	A	-	-	B	-	-	B	B	-	B	-	B	A	B	B	A	B	A	-	-	-	-	A	-	B	-	A
wPt-3349_4A	4A	38.29	A	A	-	-	B	B	-	B	B	A	A	A	-	A	B	B	B	B	A	A	A	-	A	B	A	-	-	B	-	B	-	B	A	-	B	A	B	A	A	-	A	-	B	-	A	-	A
barc70.1_4A	4A	39.2	A	A	-	-	B	B	-	B	B	A	A	A	B	B	B	B	B	B	A	A	A	A	A	B	A	-	B	B	-	B	-	B	A	B	B	A	B	A	A	B	A	-	A	-	A	A	A
AX-94485530_4A	4A	40.19	B	A	H	H	B	B	A	B	B	A	A	A	A	A	A	B	B	B	A	A	A	A	A	B	A	H	B	B	A	B	A	B	A	B	B	A	H	A	A	B	A	A	A	A	A	A	A
AX-95633345_4A	4A	40.39	B	A	A	A	B	B	A	B	B	A	A	A	A	A	A	B	B	B	A	A	A	A	A	B	A	A	B	B	A	B	A	B	A	B	B	A	A	A	A	B	A	A	A	A	A	A	A
AX-94412778_4A	4A	40.39	B	A	A	A	B	B	A	B	B	A	A	A	A	A	A	B	B	B	A	A	A	A	A	B	A	A	B	B	A	B	A	B	A	B	B	A	A	A	A	B	A	A	A	A	A	A	A
AX-94703080_4A	4A	40.44	B	A	A	A	B	B	A	B	B	A	A	A	A	A	A	B	B	B	A	A	A	A	A	B	A	A	B	B	A	B	A	B	A	B	B	A	A	A	A	B	A	A	A	H	A	A	A
AX-94464372_4A	4A	40.66	B	A	A	H	B	B	A	B	B	A	A	A	A	A	A	B	B	B	A	A	A	A	A	B	A	A	B	B	A	B	A	B	A	B	B	A	A	A	A	B	A	A	A	H	A	A	A
AX-95202921_4A	4A	40.77	B	A	A	H	B	B	A	B	B	A	A	A	A	A	A	B	B	B	A	A	A	A	A	B	A	A	B	B	A	B	A	B	A	B	B	A	A	A	A	B	A	A	A	H	A	A	A
AX-94885323_4A	4A	41.06	B	A	A	H	B	B	A	B	B	A	A	A	A	A	A	B	B	B	A	A	A	A	A	B	A	A	B	B	A	B	A	B	A	B	B	A	A	A	A	B	A	A	A	H	A	A	A
AX-94404383_4A	4A	41.41	B	A	A	H	B	B	A	B	B	A	A	A	A	A	A	B	B	B	A	A	A	A	A	B	A	A	B	B	A	B	A	B	A	B	B	A	A	A	A	B	A	A	A	H	A	A	A
AX-95220192_4A	4A	41.56	B	A	A	H	B	B	A	B	B	A	A	A	A	A	A	B	B	B	A	A	A	A	A	B	A	A	B	B	A	B	A	B	A	B	B	A	A	A	A	B	A	A	A	H	A	A	A
AX-95188528_4A	4A	42.01	B	A	A	H	B	B	A	B	B	A	A	A	A	A	A	B	B	B	A	A	A	A	A	B	A	A	B	B	A	B	A	B	A	B	B	A	A	A	A	B	A	A	A	B	A	A	A
AX-94385981_4A	4A	42.41	B	A	A	B	B	B	A	B	B	A	A	A	A	A	A	B	B	B	A	A	A	A	A	B	A	A	B	B	A	B	A	B	A	B	B	A	A	A	A	B	A	A	A	B	A	A	A
AX-95009985_4A	4A	42.41	B	A	A	B	B	B	A	B	B	A	A	A	A	A	A	B	B	B	A	A	A	A	A	B	A	A	B	B	A	B	A	B	A	B	B	A	A	A	A	B	A	A	A	B	A	A	A
AX-94572475_4A	4A	42.47	B	A	A	B	B	B	A	B	B	A	A	A	A	A	A	B	B	B	A	A	A	A	A	B	A	A	B	B	A	B	A	B	A	B	B	A	A	A	A	B	A	A	A	B	A	A	A
AX-95068871_4A	4A	42.59	B	A	A	B	B	B	A	B	B	A	A	A	A	A	A	B	B	B	A	A	A	A	A	B	A	A	B	B	A	B	A	B	A	B	B	A	A	A	A	B	A	A	A	B	A	A	A
AX-94575185_4A	4A	43.15	B	A	A	B	B	B	A	B	B	A	A	A	A	A	A	B	B	B	A	A	A	A	A	B	A	A	B	B	A	B	A	B	A	B	B	A	A	A	A	B	A	A	B	B	A	A	A
AX-94736928_7D	4A	43.42	B	A	A	H	B	B	A	B	B	A	A	A	A	A	A	B	B	B	A	A	A	A	A	B	A	A	B	B	A	B	A	B	A	B	B	A	A	A	A	B	A	A	B	B	A	A	A
AX-94679694_7A	4A	44.49	B	A	A	H	B	B	A	B	B	A	A	A	A	A	A	B	B	H	A	A	A	A	A	B	A	A	H	B	A	B	A	B	A	H	B	A	A	A	A	B	A	A	B	H	A	A	A
AX-94707677_4A	4A	45.67	B	A	A	A	B	B	A	B	B	A	A	A	A	A	A	B	B	B	A	A	A	A	A	B	A	A	B	B	A	B	A	B	A	B	B	A	A	A	A	B	A	A	B	A	A	A	A
AX-94748358_4A	4A	46.69	B	A	A	B	B	B	A	B	B	A	A	A	H	A	A	B	B	B	A	A	A	A	A	B	A	H	B	B	H	B	H	B	A	B	B	A	A	A	A	B	A	A	A	H	A	A	A
AX-94599896_4A	4A	47.48	B	A	A	B	B	B	A	B	B	A	A	A	A	A	A	B	B	B	A	A	H	A	A	B	A	A	B	B	A	B	A	B	A	B	B	A	A	A	A	B	A	A	A	B	A	A	A
AX-94586972_4A	4A	48.97	H	A	A	B	B	B	A	B	H	A	A	A	A	A	A	B	H	B	A	A	A	A	A	B	A	A	B	B	A	H	A	B	A	B	B	A	A	A	A	H	A	A	A	B	A	A	A
AX-94912024_4A	4A	52.79	H	A	H	H	B	B	H	B	H	A	A	A	A	A	A	B	H	B	H	H	H	H	H	B	A	A	B	B	A	H	A	B	A	B	B	A	H	A	H	H	H	H	A	B	H	H	A
AX-94652100_4A	4A	57.28	B	A	A	A	B	B	A	B	B	A	A	A	A	A	A	B	B	B	H	B	H	H	H	B	A	A	B	B	H	B	A	B	A	B	B	A	H	A	H	B	H	H	B	A	H	H	A
AX-94907472_4A	4A	61.26	B	H	H	H	B	B	H	B	B	A	H	H	H	A	A	B	B	B	H	H	H	A	H	B	A	H	B	B	H	B	H	B	H	B	B	H	H	H	H	B	H	A	H	H	H	H	A
barc78_4A	4A	65.85	A	A	-	-	B	B	-	B	B	A	B	A	B	B	B	B	B	B	A	A	A	A	A	A	A	-	B	B	-	B	-	B	A	B	B	A	A	A	B	B	A	-	B	-	A	A	A
wPt-5434_4A	4A	66.28	A	A	-	-	B	B	-	B	B	A	B	A	-	-	B	B	B	B	A	A	A	-	A	A	A	-	B	B	-	B	-	B	A	-	B	A	A	A	B	-	A	-	B	-	A	-	A
AX-94667805_4A	4A	67.34	B	H	H	B	B	B	A	B	B	A	B	A	A	A	A	B	B	B	A	A	A	A	A	A	A	A	B	B	A	B	A	B	A	B	B	A	B	A	B	B	H	A	B	B	A	A	A
AX-94417355_4A	4A	68.1	B	A	A	H	B	B	A	B	B	A	B	A	A	A	A	B	B	B	A	A	A	A	A	A	A	A	B	B	A	B	A	B	A	B	B	A	B	A	B	B	A	A	B	H	H	A	A
AX-95153315_4A	4A	68.64	B	A	A	H	B	B	A	B	B	A	B	A	A	H	A	B	B	B	A	H	A	A	A	A	A	A	B	B	A	B	A	B	A	B	B	A	B	A	B	B	A	A	B	H	A	A	A
AX-94446363_7D	4A	69.12	B	A	A	B	B	B	A	B	B	A	B	A	A	A	A	B	B	B	A	A	A	A	A	A	A	A	B	B	A	B	A	B	A	B	B	A	B	A	B	B	A	A	B	B	A	A	A
AX-94491796_4A	4A	71.11	A	A	A	B	B	A	A	B	B	B	B	A	A	A	A	B	B	B	A	B	A	A	A	A	A	A	B	B	A	B	A	B	A	B	A	A	B	A	B	B	B	A	B	B	A	A	A
gwm350_7AD	4A	72.13	A	A	-	-	B	A	-	B	B	B	B	A	B	A	B	B	B	B	A	B	A	A	A	A	A	-	B	B	-	B	-	B	A	B	A	A	H	A	B	B	B	-	B	-	A	A	A
wPt-1961_4A	4A	72.16	A	A	-	-	B	A	-	B	B	B	B	A	B	A	B	B	B	B	A	B	A	-	A	A	A	-	B	B	-	B	-	B	A	B	A	A	A	A	B	-	B	-	B	-	A	-	A
wPt-9675_4A	4A	72.16	A	A	-	-	B	A	-	B	B	B	B	A	B	A	B	B	B	B	A	B	A	-	A	A	A	-	B	B	-	B	-	B	A	B	A	A	A	A	B	-	B	-	B	-	A	-	A
wPt-5172_4A	4A	72.16	A	A	-	-	B	A	-	B	B	B	B	A	B	A	B	B	B	B	A	B	A	-	A	A	A	-	B	B	-	B	-	B	A	B	A	A	A	A	B	-	B	-	B	-	A	-	A
AX-94492006_4A	4A	73.48	A	A	A	A	B	A	A	B	B	B	B	A	A	A	A	B	B	B	A	B	A	A	A	A	A	A	B	B	A	B	A	B	A	B	A	A	B	A	B	B	B	A	B	A	A	A	A
AX-94677424_4A	4A	73.48	A	A	A	A	B	A	A	B	B	B	B	A	H	A	A	B	B	B	A	B	A	A	A	A	A	A	B	B	A	B	A	B	A	B	A	A	B	A	B	B	B	A	B	A	A	A	A
AX-94738449_4A	4A	76.55	H	H	H	H	B	H	H	B	B	B	B	H	H	A	A	B	B	B	H	B	H	H	H	H	H	H	B	B	H	B	H	B	A	B	A	H	B	H	B	B	B	H	B	H	H	H	H
AX-94436929_4B	4B	0	B	A	B	H	H	B	B	H	B	B	H	H	H	H	A	H	B	A	A	A	H	A	H	B	H	H	A	H	H	H	H	B	B	B	H	A	A	B	H	H	H	A	H	H	H	B	A
AX-94632065_4B	4B	2.85	B	A	B	H	A	B	B	A	B	A	B	B	H	H	A	A	B	A	A	A	H	A	B	B	A	H	A	A	H	A	H	B	B	B	A	A	A	B	A	B	A	A	H	H	A	B	A
AX-94522843_4B	4B	4.56	B	H	B	B	A	B	B	A	B	A	B	B	B	B	A	A	B	A	A	A	B	A	B	B	A	B	A	A	B	A	B	B	B	B	A	A	B	B	B	B	A	A	H	B	A	B	A
AX-94440259_4B	4B	4.56	B	A	B	B	A	B	B	A	B	A	B	B	B	B	A	A	B	A	A	A	B	A	B	B	A	B	A	A	B	A	B	B	B	B	A	A	B	B	B	B	A	A	H	B	A	B	A
AX-95249422_4B	4B	6.33	B	H	H	B	A	B	A	H	B	B	B	B	B	B	A	H	B	H	A	A	B	A	B	B	H	B	A	A	B	A	B	B	B	B	A	H	A	B	A	B	A	A	H	B	H	B	A
AX-94635019_4B	4B	7.09	B	A	A	B	A	B	A	A	B	B	B	B	B	B	A	A	B	A	A	A	B	A	B	B	A	B	A	A	B	A	B	B	B	B	A	A	A	B	A	B	A	A	H	B	A	B	A
AX-94680368_4B	4B	7.09	B	A	A	B	A	B	A	A	B	B	B	B	B	B	A	A	B	A	A	A	B	A	B	B	A	B	A	A	B	A	B	B	B	B	A	A	A	B	A	B	A	A	H	B	A	B	A
AX-94724471_4A	4B	7.09	B	A	A	B	A	B	A	A	B	B	B	B	B	B	A	A	B	A	A	A	B	A	B	B	A	B	A	A	B	A	B	B	B	B	A	A	A	B	A	B	A	A	H	B	A	B	A
AX-94751091_4B	4B	7.28	B	A	A	B	A	B	A	A	B	B	B	B	B	B	A	A	B	A	A	A	B	A	B	B	A	B	A	A	B	A	B	B	B	B	A	A	A	B	A	B	A	A	H	B	A	B	A
AX-94575655_4B	4B	7.37	B	A	A	B	A	B	A	A	B	B	B	B	B	B	A	A	B	A	A	A	B	A	B	B	A	B	A	A	B	A	B	B	B	B	A	A	A	B	A	B	A	A	H	B	A	B	A
AX-94632604_4B	4B	7.66	B	A	B	B	A	B	B	A	B	B	B	B	B	B	A	A	B	A	A	A	B	A	B	B	A	B	A	A	B	A	B	B	B	B	A	A	A	B	A	B	A	A	H	B	A	B	A
AX-94425015_4B	4B	7.66	B	A	B	B	A	B	B	A	B	B	B	B	B	B	A	A	B	A	A	A	B	A	B	B	A	B	A	A	B	A	B	B	B	B	A	A	A	B	A	B	A	A	H	B	A	B	A
AX-94572741_4B	4B	7.74	B	A	B	B	A	B	B	A	B	B	B	B	B	B	A	A	B	A	A	A	B	A	B	B	A	B	A	A	B	A	B	B	B	B	A	A	A	B	A	B	A	A	H	B	A	B	A
AX-94685961_4B	4B	8.38	B	A	B	B	A	B	B	A	B	B	B	B	B	B	A	A	B	A	A	A	B	A	B	B	A	B	A	A	B	A	H	B	B	B	A	A	A	B	A	B	A	A	H	B	A	B	A
wPt-8650_4B	4B	9.89	A	A	-	-	A	B	-	A	B	B	B	B	B	B	A	A	B	A	A	A	A	-	B	B	A	-	A	A	-	A	-	B	B	B	A	A	B	B	A	-	A	-	A	-	A	-	A
wPt-9824_4B	4B	9.89	A	A	-	-	A	B	-	A	B	B	B	B	B	B	A	A	B	A	A	A	A	-	B	B	A	-	A	A	-	A	-	B	B	-	A	A	B	B	A	-	A	-	A	-	A	-	A
wPt-6869_7B4B	4B	9.89	A	A	-	-	A	B	-	A	B	B	B	B	B	B	A	A	B	A	A	-	A	-	B	B	A	-	A	A	-	A	-	B	B	B	A	A	B	B	A	-	A	-	A	-	A	-	A
wPt-1272_4B	4B	10.74	A	A	-	-	A	B	-	A	B	B	B	B	B	B	A	A	B	A	A	B	A	-	B	B	A	-	-	A	-	A	-	B	B	B	A	-	B	B	A	-	A	-	A	-	A	-	A
barc10_4B5A2B7B	4B	11.44	A	A	-	-	A	B	-	A	B	B	B	A	B	B	A	A	B	A	A	-	A	A	B	B	A	-	A	A	-	A	-	B	B	B	A	A	B	B	A	B	A	-	A	-	A	B	A
AX-94915722_4B	4B	13.49	B	A	A	A	A	B	A	A	B	B	B	B	A	A	A	A	B	A	A	A	A	A	B	B	A	A	A	A	A	A	A	B	B	B	A	A	A	B	A	B	A	A	H	A	A	B	A
AX-95190182_4B	4B	13.49	B	A	A	A	A	B	A	A	B	B	B	B	A	A	A	A	B	A	A	A	A	A	B	B	A	A	A	A	A	A	A	B	B	B	A	A	A	B	A	B	A	A	H	A	A	B	A
AX-95106107_4B	4B	14.18	B	A	H	A	A	B	H	A	B	A	B	B	A	A	A	A	B	A	A	A	A	A	B	B	A	A	A	A	A	A	A	B	B	B	A	A	A	B	A	B	A	A	H	A	A	B	A
AX-94544686_4B	4B	14.46	B	A	B	A	A	B	B	A	B	A	B	B	A	A	A	A	B	A	A	A	A	A	B	B	A	A	A	A	A	A	A	B	B	B	A	A	A	B	A	B	A	A	H	A	A	B	A
AX-94542156_4B	4B	14.56	B	A	B	A	A	B	B	H	B	A	B	B	A	A	A	A	B	A	A	A	A	A	B	B	A	H	A	A	A	H	A	B	B	B	H	H	H	B	A	B	A	A	H	A	H	B	H
AX-94514813_4B	4B	14.56	B	A	B	A	A	B	B	A	B	A	B	B	A	A	A	A	B	A	A	A	A	A	B	B	A	A	A	A	A	A	A	B	B	B	A	A	A	B	A	B	A	A	H	A	A	B	A
AX-94511099_4B	4B	14.56	B	A	B	A	A	B	B	A	B	A	B	B	A	A	A	A	B	A	A	A	A	A	B	B	A	A	A	A	A	A	A	B	B	B	A	H	A	B	A	B	A	A	H	A	A	B	A
AX-94512748_4B	4B	14.93	B	A	H	A	A	B	B	A	B	A	B	B	A	A	A	A	B	A	A	A	A	A	B	B	A	A	A	A	A	A	A	B	B	B	A	A	A	B	A	B	A	A	H	A	A	B	A
AX-94751334_4B	4B	18.32	B	B	A	A	A	B	A	A	B	A	B	B	A	A	A	H	B	A	A	A	A	A	B	H	A	A	A	A	A	A	A	A	B	A	A	H	H	B	B	A	A	A	H	A	A	H	A
AX-95629824_4B	4B	19.6	B	B	A	A	A	B	A	A	B	A	B	H	A	A	A	H	H	A	A	A	B	A	B	B	A	A	A	A	A	A	A	A	B	A	A	B	H	B	B	A	H	A	H	A	A	B	A
AX-95089119_4B	4B	21.78	B	B	A	H	A	B	A	H	B	A	B	B	H	H	A	B	B	A	A	A	B	A	B	B	A	H	A	A	H	A	H	A	B	A	A	B	B	B	B	A	B	A	B	H	A	B	A
AX-94503130_4B	4B	27.43	B	B	A	A	B	B	A	A	B	A	A	A	A	A	A	B	B	A	B	A	A	A	B	B	A	A	A	A	A	A	A	A	A	A	B	H	B	A	B	A	B	A	B	A	B	B	A
AX-94685096_4B	4B	27.72	B	B	A	A	B	B	H	A	B	A	A	A	A	A	A	B	B	A	B	A	A	A	B	B	A	A	A	A	A	A	A	A	A	A	B	B	B	A	B	A	B	H	B	A	B	B	A
AX-94685504	4B	28.86	B	B	A	A	B	B	H	A	B	A	A	A	A	A	A	B	B	A	B	H	A	A	B	B	A	A	H	A	A	H	A	H	A	H	B	B	B	H	B	H	B	B	B	A	B	B	H
AX-94452704_4B	4B	29.96	B	B	A	A	B	B	A	A	B	A	A	A	A	A	A	B	B	H	B	A	A	A	B	B	H	A	A	A	A	A	A	A	A	H	B	B	B	A	B	A	B	B	B	A	B	B	A
AX-94539394_4B	4B	31.36	B	B	A	A	B	B	A	A	B	A	A	A	A	A	A	B	B	A	B	A	A	A	B	B	A	A	A	A	A	A	A	A	A	A	B	B	B	A	B	A	B	B	B	A	B	B	A
AX-94425495_4B	4B	31.36	B	B	A	A	B	B	A	A	B	A	A	A	A	A	A	B	B	A	B	A	A	A	B	B	A	A	A	A	A	A	A	A	A	A	B	B	B	A	B	A	B	B	B	A	B	B	A
AX-94984317_4B	4B	31.45	B	B	A	A	B	B	A	A	B	A	A	A	A	A	A	B	B	A	B	A	A	A	B	B	A	A	A	A	A	A	A	A	A	A	B	B	B	A	B	A	B	B	B	A	B	B	A
AX-94503635_4B	4B	31.45	B	B	A	A	B	B	A	A	B	A	A	A	A	A	A	B	B	A	B	A	A	A	B	B	A	A	A	H	A	A	A	A	A	A	B	B	B	A	B	A	B	B	B	A	B	B	A
AX-95245052_4B	4B	31.45	B	B	A	A	B	B	A	A	B	A	A	A	A	A	A	B	B	A	B	A	A	A	B	B	A	A	A	A	A	A	A	A	A	A	B	B	B	A	B	A	B	B	B	A	B	B	A
AX-94634070_4B	4B	31.45	B	B	A	A	B	B	A	A	B	A	A	A	A	A	A	B	B	A	B	A	A	A	B	B	A	A	A	A	A	A	A	A	A	A	B	B	B	A	B	A	B	B	B	A	B	B	A
AX-95189919_4B	4B	31.55	B	B	A	A	B	B	A	A	B	A	A	A	A	A	A	B	B	A	B	A	A	A	B	B	A	A	A	A	A	A	A	A	A	A	B	B	B	A	B	A	B	B	B	A	B	B	A
AX-95255558_4B	4B	31.73	B	B	A	A	B	B	A	A	B	A	A	A	A	A	A	B	B	A	B	A	A	A	B	B	A	A	A	A	A	A	A	A	A	A	B	B	B	A	B	A	B	B	B	A	B	B	A
AX-94425133_4B	4B	31.92	B	B	A	A	B	B	A	A	B	A	A	A	A	A	A	B	B	A	B	A	A	A	B	B	A	A	A	A	A	A	A	A	A	A	B	B	B	A	B	A	B	B	B	A	B	B	A
AX-94438800_4B	4B	32.11	H	B	A	A	B	B	A	A	B	A	A	A	A	A	A	B	B	A	B	A	A	A	B	B	A	A	A	A	A	A	A	A	A	A	B	B	B	A	B	A	B	B	B	A	B	B	A
AX-94794830_4B	4B	34.63	B	B	A	A	B	B	A	A	H	A	A	A	A	A	A	H	H	A	H	A	A	A	B	H	A	A	A	A	A	A	A	A	A	A	B	B	B	A	H	A	H	B	B	A	H	B	A
AX-94386855_4B	4B	36.97	B	B	A	A	B	B	A	A	B	A	A	A	A	A	A	B	B	A	B	A	A	A	B	B	A	A	A	A	A	A	A	A	A	A	B	B	B	A	B	A	B	H	B	A	B	B	A
AX-94461626_4B	4B	38.29	B	B	A	A	B	B	A	A	B	A	A	A	A	B	A	B	B	A	B	A	B	A	B	B	A	A	A	A	B	A	A	A	A	A	B	B	B	A	B	A	B	A	A	B	B	H	A
AX-94513493_4B	4B	41.84	B	B	B	B	B	B	B	A	B	A	A	A	B	B	A	B	B	A	B	A	B	A	B	B	A	B	A	A	B	A	B	A	A	A	B	B	B	A	B	A	B	B	B	B	B	B	A
wPt-5606_4B	4B	46.19	B	B	-	-	B	B	-	A	B	A	A	A	A	B	B	-	B	A	B	A	B	-	A	B	B	-	A	A	-	A	-	A	A	A	B	A	A	-	A	-	B	-	A	-	B	-	A
gwm149_4B	4B	48.37	B	B	-	-	B	B	-	A	B	A	A	A	A	B	B	B	B	A	B	A	B	A	B	B	B	-	A	A	-	A	-	A	A	A	B	B	A	A	B	A	B	-	A	-	B	B	A
gwm6_4B	4B	51.35	B	B	-	-	B	B	-	A	B	A	A	A	A	B	B	A	B	A	B	A	B	A	B	B	B	-	A	B	-	A	-	B	B	A	B	B	A	A	B	A	B	-	A	-	B	B	A
wPt-3127_6D	4D	0	A	B	-	-	A	A	-	B	B	B	-	A	A	A	A	A	A	-	A	B	A	-	B	A	A	-	A	B	-	B	-	-	A	-	B	B	A	A	B	-	A	-	-	-	B	-	B
wPt-8836_4D	4D	0.48	A	B	-	-	A	A	-	B	B	B	B	A	A	A	A	A	A	B	A	B	A	-	B	A	A	-	A	B	-	B	-	B	A	-	B	B	A	A	A	-	A	-	B	-	B	-	B
AX-94454183_4D	4D	6.44	B	B	A	B	B	B	A	A	A	A	B	A	B	A	A	A	A	A	A	B	A	A	B	B	B	B	B	B	H	B	B	B	A	A	B	B	A	A	A	A	A	A	B	B	A	A	B
AX-95130483_4D	4D	7.19	B	B	B	B	B	B	B	A	A	A	B	A	B	A	A	A	A	A	A	B	A	A	B	B	B	B	B	B	B	B	B	B	A	A	B	B	A	A	A	A	A	H	B	B	A	A	B
gdm129	4D	8.41	B	B	-	-	-	B	-	A	-	A	B	A	A	B	A	-	-	-	A	-	-	A	B	B	A	-	-	B	-	B	-	B	A	-	B	B	B	A	A	-	A	-	B	-	B	A	B
psp3103_4D	4D	8.85	-	-	-	-	B	B	-	A	A	A	B	A	A	B	A	A	A	A	A	B	B	A	B	B	A	-	B	B	-	B	-	B	A	A	B	B	B	A	A	A	A	-	B	-	A	A	B
barc98_4D	4D	8.85	B	B	-	-	B	B	-	A	A	A	B	A	A	H	A	A	A	A	A	B	B	A	B	B	A	-	B	B	-	B	-	B	A	A	B	B	B	A	A	A	A	-	B	-	A	A	B
cfd193_4D	4D	9.36	B	B	-	-	B	B	-	A	A	A	B	A	A	B	A	A	A	A	A	B	B	A	B	B	A	-	B	B	-	B	-	B	A	A	B	B	B	A	A	A	A	-	B	-	A	A	B
wmc457_4AD	4D	9.36	B	B	-	-	B	B	-	A	A	A	B	A	A	B	A	A	A	A	A	B	B	A	B	B	A	-	B	B	-	B	-	B	A	A	B	B	B	A	A	A	A	-	B	-	A	A	B
[truncated: 1,554 more rows]
[truncated: 68 more columns]
